# Supplementary material for: FOXC1 regulates endothelial CD98 (LAT1/4F2hc) expression in retinal angiogenesis and blood-retina barrier formation
Source: Nat Commun. 2024 May 16;15:4097. doi: 10.1038/s41467-024-48134-2 (PMC11099035; doi:10.1038/s41467-024-48134-2)
Supplement: Supplementary file 3 — Supplementary Data 1 [file 41467_2024_48134_MOESM3_ESM.xlsx]

## Sheet: control_vs_mutant_Differential_
Gene Symbol	Description	Location	Strand	Status	Log2 Fold Change	LFC Standard Error	Wald Statistic	p Value	FDR Adj p Value	Significant	Base Mean	Ave_control	Ave_EC_Foxc1_KO	Control_1	Control_2	Control_3	EC_Foxc1_KO_1	EC_Foxc1_KO_2	EC_Foxc1_KO_3	Refseq IDs	GO IDs	Entrez ID
Eda2r	ectodysplasin A2 receptor	chrX:97333840-97377209	-	OK	2.72694	0.176421	15.457	6.76967e-54	1.01186e-49	yes	122.055	11.6474	232.462	8.73042	11.4857	14.7261	251.784	246.857	198.744	NM_001161432, NM_001161433, NM_175540, NP_001154904, NP_001154905, NP_780749, XM_006528025, XM_006528026, XP_006528088, XP_006528089	GO:0007275, GO:0009888, GO:0012501, GO:0030154, GO:0043123, GO:0046330, GO:0046330, GO:0051092, GO:0072332, GO:0005622, GO:0005886, GO:0005887, GO:0016020, GO:0016021, GO:0004872, GO:0004872	245527
Foxc1	forkhead box C1	chr13:31806645-31810635	+	OK	-2.46136	0.160559	-15.33	4.82241e-53	3.60403e-49	yes	265.976	482.67	49.2822	492.872	489.098	466.039	65.7722	33.6623	48.412	NM_008592, NP_032618	GO:0001501, GO:0001503, GO:0001541, GO:0001568, GO:0001654, GO:0001654, GO:0001657, GO:0001701, GO:0001756, GO:0001822, GO:0001945, GO:0001974, GO:0003007, GO:0006351, GO:0006355, GO:0007219, GO:0007420, GO:0007507, GO:0007507, GO:0007507, GO:0008283, GO:0008354, GO:0010628, GO:0014031, GO:0014032, GO:0016477, GO:0016525, GO:0030199, GO:0030203, GO:0032808, GO:0035050, GO:0036438, GO:0038084, GO:…	17300
Slc16a1	solute carrier family 16 (monocarboxylic acid transporters), member 1	chr3:104638663-104658462	+	OK	-1.76447	0.116012	-15.2093	3.06581e-52	1.52749e-48	yes	1267.92	2021.11	514.729	2193.72	1962.13	1907.47	509.735	555.429	479.024	NM_009196, NP_033222	GO:0006629, GO:0006810, GO:0015718, GO:0032094, GO:0035873, GO:0035879, GO:0035879, GO:0042593, GO:0050796, GO:0051297, GO:0051780, GO:0055085, GO:0071407, GO:0005739, GO:0005813, GO:0005886, GO:0005887, GO:0005887, GO:0016020, GO:0016021, GO:0070062, GO:0008028, GO:0015129, GO:0015129, GO:0015293, GO:0042803, GO:0097159	20501
Apod	apolipoprotein D	chr16:31296191-31314808	-	OK	-2.29176	0.164473	-13.934	3.93809e-44	1.47157e-40	yes	255.726	458.853	52.5991	446.839	558.969	370.752	47.2738	49.3714	61.152	NM_001301353, NM_001301354, NM_007470, NP_001288282, NP_001288283, NP_031496	GO:0000302, GO:0000302, GO:0006006, GO:0006629, GO:0006810, GO:0010642, GO:0042308, GO:0048662, GO:0051895, GO:0060588, GO:0060588, GO:0071638, GO:1900016, GO:2000098, GO:2000405, GO:0005576, GO:0005615, GO:0005622, GO:0005737, GO:0005783, GO:0022626, GO:0030425, GO:0043025, GO:0048471, GO:0070062, GO:0005215, GO:0008289, GO:0015485, GO:0036094	11815
Slco1c1	solute carrier organic anion transporter family, member 1c1	chr6:141524385-141570177	+	OK	-1.94324	0.169231	-11.4828	1.61013e-30	4.81333e-27	yes	1030.3	1787.15	273.453	2470.71	1724.76	1165.96	276.449	254.712	289.198	NM_001177772, NM_021471, NP_001171243, NP_067446, XR_378099	GO:0006810, GO:0006811, GO:0008206, GO:0015711, GO:0015721, GO:0043252, GO:0005886, GO:0005887, GO:0016020, GO:0016021, GO:0005215, GO:0008514, GO:0015125, GO:0015125, GO:0015347, GO:0015349	58807
Ctsh	cathepsin H	chr9:90054266-90076095	+	OK	-1.86606	0.166233	-11.2255	3.05494e-29	7.61037e-26	yes	371.53	634.535	108.526	763.515	685.311	454.778	93.5199	102.109	129.948	NM_001312649, NM_007801, NP_001299578, NP_031827, XM_011242660, XP_011240962	GO:0001913, GO:0002764, GO:0006508, GO:0006508, GO:0008284, GO:0010628, GO:0010634, GO:0010813, GO:0010815, GO:0010952, GO:0010952, GO:0030335, GO:0031638, GO:0031638, GO:0031648, GO:0031648, GO:0032526, GO:0033619, GO:0033619, GO:0043066, GO:0043129, GO:0045766, GO:0051603, GO:0060448, GO:0070371, GO:2001235, GO:0001520, GO:0001669, GO:0005615, GO:0005615, GO:0005764, GO:0005764, GO:0005829, GO:…	13036
Slc3a2	solute carrier family 3 (activators of dibasic and neutral amino acid transport), member 2	chr19:8706881-8713897	-	OK	-1.38307	0.123378	-11.21	3.64118e-29	7.77497e-26	yes	2347.88	3515.33	1180.43	3784.24	3692.64	3069.1	1322.64	1096.27	1122.39	NM_001161413, NM_008577, NP_001154885, NP_032603, XM_006526733, XM_017318078, XP_006526796, XP_017173567	GO:0005975, GO:0006810, GO:0006865, GO:0015804, GO:0043330, GO:0060356, GO:0098609, GO:0005634, GO:0005737, GO:0005886, GO:0005913, GO:0009986, GO:0016020, GO:0016021, GO:0070062, GO:0003725, GO:0003824, GO:0005515, GO:0015175, GO:0044822, GO:0098641	17254
E030010A14Rik	transmembrane protein 252	chr19:24674007-24679661	+	OK	-1.76366	0.163553	-10.7835	4.12063e-27	7.69887e-24	yes	298.331	499.844	96.8184	537.318	600.126	362.09	92.4922	99.865	98.0981	NM_183160, NP_898983	GO:0008150, GO:0005575, GO:0016020, GO:0016021, GO:0003674	226040
Hmgcs2	3-hydroxy-3-methylglutaryl-Coenzyme A synthase 2	chr3:98280430-98310738	+	OK	-1.70219	0.161445	-10.5435	5.44287e-26	9.0394e-23	yes	461.685	763.416	159.954	797.643	830.796	661.81	217.87	125.673	136.318	NM_008256, NP_032282	GO:0006629, GO:0006694, GO:0006695, GO:0008152, GO:0008202, GO:0008203, GO:0008299, GO:0016126, GO:0005739, GO:0005739, GO:0005743, GO:0005759, GO:0003824, GO:0004421, GO:0004421, GO:0016740	15360
Slc7a5	solute carrier family 7 (cationic amino acid transporter, y+ system), member 5	chr8:121881145-121907686	-	OK	-1.65577	0.15744	-10.5168	7.22593e-26	1.08006e-22	yes	4627.22	7538.58	1715.86	7264.5	8005.51	7345.74	2334.91	1244.38	1568.3	NM_011404, NP_035534	GO:0003333, GO:0006810, GO:0006865, GO:0007275, GO:0007399, GO:0015804, GO:0015807, GO:0030154, GO:0005737, GO:0005886, GO:0005887, GO:0016020, GO:0016021, GO:0043231, GO:0070062, GO:0015171, GO:0015175, GO:0015179, GO:0015297	20539
Ephx1	epoxide hydrolase 1, microsomal	chr1:180989555-181017569	-	OK	1.81192	0.178368	10.1583	3.04376e-24	4.13591e-21	yes	153.508	39.0425	267.973	49.2078	40.1998	27.7198	244.59	347.844	211.484	NM_001312918, NM_010145, NP_001299847, NP_034275	GO:0006725, GO:0009636, GO:0014070, GO:0019439, GO:0034312, GO:0005783, GO:0005886, GO:0016020, GO:0016021, GO:0043231, GO:0003824, GO:0004301, GO:0016787, GO:0019899, GO:0033961	13849
Nampt	nicotinamide phosphoribosyltransferase	chr12:32820334-32853369	+	OK	-1.29332	0.139896	-9.24491	2.35437e-20	2.93256e-17	yes	2644.9	3941.26	1348.53	4408.86	4185.57	3229.36	1596	1244.38	1205.2	NM_021524, NP_067499	GO:0007623, GO:0009435, GO:0019363, GO:0032922, GO:0045944, GO:0048511, GO:0048661, GO:0051770, GO:0005576, GO:0005615, GO:0005634, GO:0005654, GO:0005737, GO:0005737, GO:0030054, GO:0070062, GO:0004514, GO:0005125, GO:0008144, GO:0016740, GO:0016757, GO:0042803, GO:0047280, GO:0047280	59027
Cldn5	claudin 5	chr16:18776846-18778262	+	OK	-1.14926	0.126642	-9.07488	1.13798e-19	1.30842e-16	yes	5543.44	7914.31	3172.58	8728.83	8350.08	6664.01	2816.9	3352.77	3348.07	NM_013805, NP_038833	GO:0007043, GO:0007179, GO:0016337, GO:0042552, GO:1903142, GO:0005886, GO:0005911, GO:0005923, GO:0005923, GO:0016020, GO:0016021, GO:0016327, GO:0030054, GO:0030864, GO:0033270, GO:0043220, GO:0070062, GO:0005198, GO:0005515	12741
Ocln	occludin	chr13:100497366-100552498	-	OK	-1.44423	0.159817	-9.03674	1.61418e-19	1.72337e-16	yes	649.139	1022.31	275.969	1065.9	1204.08	796.944	348.387	222.171	257.348	NM_008756, NP_032782, XM_006517563, XM_006517564, XM_006517566, XM_011244634, XP_006517626, XP_006517627, XP_006517629, XP_011242936	GO:0045216, GO:0070673, GO:0070830, GO:0005886, GO:0005886, GO:0005911, GO:0005911, GO:0005923, GO:0005923, GO:0009986, GO:0016020, GO:0016021, GO:0016324, GO:0016324, GO:0016327, GO:0016328, GO:0030054, GO:0030139, GO:0031410, GO:0005515, GO:0019904	18260
Slc39a8	solute carrier family 39 (metal ion transporter), member 8	chr3:135825278-135888572	+	OK	-1.15885	0.1324	-8.75266	2.08377e-18	2.07641e-15	yes	1630.42	2343.52	917.332	2564.36	2506.75	1959.44	1039	869.611	843.389	NM_001135149, NM_001135150, NM_026228, NP_001128621, NP_001128622, NP_080504, XM_006501934, XM_006501935, XM_006501936, XP_006501997, XP_006501998, XP_006501999	GO:0006810, GO:0006811, GO:0006829, GO:0006882, GO:0030001, GO:0055085, GO:0070574, GO:0071578, GO:0005886, GO:0005887, GO:0016020, GO:0016021, GO:0031090, GO:0005385, GO:0046873	67547
Esr1	estrogen receptor 1 (alpha)	chr10:4611988-5005633	+	OK	1.57389	0.185903	8.46619	2.53542e-17	2.36856e-14	yes	66.0075	16.9042	115.111	22.2229	17.2285	11.2612	132.572	122.307	90.4541	NM_001302531, NM_001302532, NM_001302533, NM_007956, NP_001289460, NP_001289461, NP_001289462, NP_031982, NR_126357, XM_006512433, XM_006512434, XM_006512435, XM_011243066, XM_011243067, XM_011243068, XM_017313797, XP_006512496, XP_006512497, XP_006512498, XP_011241368, XP_011241369, XP_011241370, XP_017169286	GO:0000122, GO:0001547, GO:0002064, GO:0006351, GO:0006355, GO:0006366, GO:0007200, GO:0007204, GO:0008209, GO:0008584, GO:0010629, GO:0010863, GO:0016049, GO:0030518, GO:0032355, GO:0034121, GO:0042981, GO:0043124, GO:0043401, GO:0043433, GO:0043523, GO:0043627, GO:0045742, GO:0045839, GO:0045893, GO:0045944, GO:0045944, GO:0046325, GO:0048146, GO:0048662, GO:0050679, GO:0050727, GO:0051091, GO:…	13982
Fli1	Friend leukemia integration 1	chr9:32422203-32541452	-	OK	-1.12649	0.135012	-8.3436	7.20634e-17	6.33607e-14	yes	1316.82	1882.87	750.778	1917.52	2118.15	1612.95	873.537	684.468	694.33	NM_008026, NP_032052, XM_006510008, XM_006510009, XM_017313133, XP_006510071, XP_006510072, XP_017168622	GO:0006351, GO:0006355, GO:0008015, GO:0009887, GO:0009987, GO:0035855, GO:0045944, GO:0005634, GO:0000978, GO:0000980, GO:0001077, GO:0003677, GO:0003682, GO:0003700, GO:0043565	14247
Slc1a4	solute carrier family 1 (glutamate/neutral amino acid transporter), member 4	chr11:20302179-20332713	-	OK	-1.05152	0.128583	-8.17772	2.89262e-16	2.402e-13	yes	1246.75	1742.45	751.05	1895.29	1601.29	1730.75	875.593	665.392	712.166	NM_018861, NP_061349	GO:0006810, GO:0015808, GO:0015824, GO:0015825, GO:0015826, GO:0034589, GO:0050890, GO:0098779, GO:0005813, GO:0005815, GO:0005882, GO:0009986, GO:0016020, GO:0016021, GO:0030425, GO:0043025, GO:0070062, GO:0005254, GO:0015175, GO:0015180, GO:0015193, GO:0015194, GO:0015195, GO:0015293, GO:0034590	55963
AU021092	expressed sequence AU021092	chr16:5211818-5222299	-	OK	-1.19625	0.146477	-8.1668	3.16666e-16	2.49116e-13	yes	971.411	1426.67	516.151	1595.29	1626.18	1058.55	524.122	517.278	507.052	NM_001033220, NP_001028392, XM_006522106, XM_017316981, XP_006522169, XP_017172470	GO:0008150, GO:0005576, GO:0005829, GO:0016020, GO:0070062, GO:0042803	239691
Sepp1	selenoprotein P, plasma, 1	chr15:3270810-3280508	+	OK	-1.12039	0.143773	-7.79277	6.55544e-15	4.89921e-12	yes	2158.4	3106.13	1210.67	3193.75	3679.24	2445.4	1393.55	1128.81	1109.65	NM_001042613, NM_001042614, NM_009155, NP_001036078, NP_001036079, NP_033181	GO:0001887, GO:0001887, GO:0007420, GO:0007626, GO:0009791, GO:0019953, GO:0040007, GO:0005576, GO:0005615, GO:0070062, GO:0008430	20363
Pgm5	phosphoglucomutase 5	chr19:24678260-24861842	-	OK	-1.43417	0.187774	-7.63774	2.21066e-14	1.57347e-11	yes	95.2353	164.715	25.7559	134.131	233.542	126.472	30.8307	14.587	31.85	NM_175013, NP_778178	GO:0005975, GO:0006006, GO:0007155, GO:0071704, GO:0001725, GO:0001725, GO:0005737, GO:0005856, GO:0005913, GO:0005914, GO:0005914, GO:0005925, GO:0005925, GO:0009898, GO:0009898, GO:0014704, GO:0014704, GO:0016010, GO:0030018, GO:0030054, GO:0030055, GO:0042383, GO:0042383, GO:0043034, GO:0043034, GO:0000287, GO:0005515, GO:0046872	226041
Itm2a	integral membrane protein 2A	chrX:107397194-107403360	-	OK	-1.15756	0.154115	-7.51098	5.86877e-14	3.9873e-11	yes	2421.89	3556.81	1286.97	3702.49	4477.49	2490.45	1263.03	1250	1347.89	NM_008409, NP_032435	GO:0002317, GO:0002377, GO:0007399, GO:0042985, GO:0005794, GO:0005886, GO:0016020, GO:0016021, GO:0070062, GO:0001540	16431
Tnfrsf19	tumor necrosis factor receptor superfamily, member 19	chr14:60963833-61037987	-	OK	-1.21306	0.161803	-7.49716	6.52178e-14	4.23831e-11	yes	515.399	775.708	255.091	830.977	886.31	609.835	330.916	207.584	226.772	NM_001164155, NM_013869, NP_001157627, NP_038897	GO:0001942, GO:0043123, GO:0046330, GO:0005576, GO:0005886, GO:0016020, GO:0016021, GO:0004872	29820
Apcdd1	adenomatosis polyposis coli down-regulated 1	chr18:62922326-62953195	+	OK	-1.03888	0.139721	-7.43542	1.04239e-13	6.49189e-11	yes	2158.57	3034.23	1282.91	3314.38	3065.71	2722.6	1572.37	1055.88	1220.49	NM_133237, NP_573500	GO:0001942, GO:0016055, GO:0030178, GO:0043615, GO:0005886, GO:0005887, GO:0016020, GO:0016021, GO:0017147	494504
Zic3	zinc finger protein of the cerebellum 3	chrX:58030627-58036630	+	OK	-1.10044	0.150297	-7.3218	2.44669e-13	1.46283e-10	yes	283.063	408.707	157.42	423.822	384.77	417.529	196.289	144.748	131.222	NM_009575, NP_033601, XM_006527973, XM_006527974, XM_006527975, XM_011247579, XM_011247580, XP_006528036, XP_006528037, XP_006528038, XP_011245881, XP_011245882	GO:0001947, GO:0001947, GO:0001947, GO:0006351, GO:0006355, GO:0007275, GO:0007368, GO:0007368, GO:0007368, GO:0007389, GO:0007399, GO:0009952, GO:0030154, GO:0030324, GO:0035469, GO:0035545, GO:0045893, GO:0045944, GO:0045944, GO:0071907, GO:0071910, GO:0005634, GO:0005737, GO:0000977, GO:0000978, GO:0000978, GO:0001077, GO:0001077, GO:0003676, GO:0003677, GO:0003700, GO:0003700, GO:0005515, GO:…	22773
Tgfbi	transforming growth factor, beta induced	chr13:56609602-56639339	+	OK	-1.15119	0.158583	-7.2592	3.89384e-13	2.23851e-10	yes	251.033	370.916	131.149	345.248	428.798	338.701	165.458	113.33	114.66	NM_009369, NP_033395	GO:0007155, GO:0008283, GO:0030198, GO:0005576, GO:0005578, GO:0005604, GO:0005615, GO:0005615, GO:0005802, GO:0031012, GO:0070062, GO:0005178, GO:0005518, GO:0050839, GO:0050840	21810
Slc22a8	solute carrier family 22 (organic anion transporter), member 8	chr19:8591253-8611835	+	OK	-1.31821	0.183941	-7.1665	7.69399e-13	4.25934e-10	yes	149.982	246.037	53.9269	266.675	239.285	232.153	78.1045	59.4701	24.206	NM_001164634, NM_001164635, NM_031194, NP_001158106, NP_001158107, NP_112471, XM_006526787, XM_011247171, XP_006526850, XP_011245473	GO:0006810, GO:0006811, GO:0009636, GO:0015697, GO:0034635, GO:0043252, GO:0055085, GO:0005886, GO:0005887, GO:0016020, GO:0016021, GO:0016323, GO:0070062, GO:0005080, GO:0005452, GO:0005452, GO:0008514, GO:0015347, GO:0015651, GO:0022857	19879
Fam101b	refilin B	chr11:76019194-76027782	-	OK	-0.934557	0.130865	-7.14136	9.24107e-13	4.93308e-10	yes	1515.38	2060.2	970.565	2276.26	2118.15	1786.19	1101.68	849.413	960.597	NM_029658, NP_083934	GO:0001837, GO:0030036, GO:0030036, GO:0048705, GO:0061182, GO:0061572, GO:1900158, GO:0005737, GO:0005856, GO:0015629, GO:0032432, GO:0031005	76566
Slc38a5	solute carrier family 38, member 5	chrX:8271380-8280176	+	OK	-1.09214	0.153372	-7.12088	1.07242e-12	5.52738e-10	yes	1510.26	2181.95	838.562	2642.14	2111.45	1792.26	1049.27	761.891	704.522	NM_172479, NP_766067	GO:0015804, GO:0015816, GO:0005886, GO:0005887, GO:0016020, GO:0016021, GO:0015171, GO:0015175, GO:0015187, GO:0015187	209837
Fzd6	frizzled class receptor 6	chr15:39006279-39038190	+	OK	-1.07596	0.151738	-7.09093	1.33212e-12	6.63709e-10	yes	1663.74	2389.51	937.975	2342.13	2651.27	2175.14	1221.92	728.229	863.773	NM_001162494, NM_008056, NP_001155966, NP_032082, XM_006520438, XM_011245454, XM_011245455, XM_017316430, XM_017316431, XP_006520501, XP_011243756, XP_011243757, XP_017171919, XP_017171920	GO:0001736, GO:0001843, GO:0001942, GO:0007165, GO:0007166, GO:0007186, GO:0007275, GO:0007399, GO:0016055, GO:0030168, GO:0030901, GO:0033278, GO:0035567, GO:0035880, GO:0042472, GO:0043433, GO:0048105, GO:0060070, GO:0060071, GO:0090090, GO:0005886, GO:0016020, GO:0016021, GO:0016327, GO:0031410, GO:0045177, GO:0004871, GO:0004888, GO:0004930, GO:0005515, GO:0017147, GO:0031625, GO:0042813, GO:…	14368
Mfsd2a	major facilitator superfamily domain containing 2A	chr4:122946850-122961188	-	OK	-0.9027	0.127496	-7.0802	1.43951e-12	6.94076e-10	yes	1638.74	2204.71	1072.77	2398.48	2094.22	2121.43	1256.87	1019.97	941.487	NM_029662, NP_083938, XM_006503477, XP_006503540	GO:0006810, GO:0006869, GO:0015908, GO:0045056, GO:0060856, GO:1990379, GO:0005737, GO:0005783, GO:0005886, GO:0005887, GO:0016020, GO:0016021, GO:0005548, GO:0015293	76574
Trf	transferrin	chr9:103208875-103230286	-	OK	-1.07755	0.152309	-7.07476	1.49706e-12	6.9927e-10	yes	1020.37	1467.24	573.501	1693.7	1542.91	1165.1	663.888	608.166	448.448	NM_133977, NP_598738	GO:0006810, GO:0006811, GO:0006826, GO:0006879, GO:0007015, GO:0007257, GO:0015682, GO:0030316, GO:0031643, GO:0042327, GO:0045780, GO:0045893, GO:0048260, GO:0055072, GO:0060395, GO:0070371, GO:0070447, GO:0071281, GO:0097460, GO:2000147, GO:0005576, GO:0005604, GO:0005615, GO:0005768, GO:0005769, GO:0005769, GO:0005770, GO:0005905, GO:0005905, GO:0009925, GO:0009986, GO:0016020, GO:0016023, GO:…	22041
Bgn	biglycan	chrX:73483600-73495936	+	OK	-1.05006	0.151277	-6.94135	3.88379e-12	1.75912e-09	yes	526.22	750.866	301.574	815.104	806.868	630.625	377.163	262.566	264.992	NM_007542, NP_031568, XM_006527758, XP_006527821	GO:0006469, GO:0019221, GO:0019800, GO:0046426, GO:0005576, GO:0005578, GO:0005622, GO:0005737, GO:0009986, GO:0030133, GO:0031012, GO:0042383, GO:0070062, GO:0004860, GO:0005539, GO:0050840	12111
Phlda3	pleckstrin homology like domain, family A, member 3	chr1:135766084-135769134	+	OK	1.28477	0.185494	6.92623	4.32216e-12	1.9001e-09	yes	107.174	38.5113	175.836	49.2078	32.5427	33.7835	142.849	254.712	129.948	NM_013750, NP_038778	GO:0006915, GO:0042771, GO:0043065, GO:0051898, GO:0005737, GO:0005886, GO:0016020, GO:0070062, GO:0005546, GO:0005547, GO:0010314, GO:0032266, GO:0043325, GO:0080025	27280
Slco2b1	solute carrier organic anion transporter family, member 2b1	chr7:99657803-99695809	-	OK	-0.975061	0.141236	-6.90379	5.06318e-12	2.16227e-09	yes	1196.92	1658.35	735.491	1586.56	1885.56	1502.93	899.23	676.613	630.63	NM_001252530, NM_001252531, NM_175316, NP_001239459, NP_001239460, NP_780525, XM_011241637, XM_011241638, XM_011241639, XM_011241640, XM_011241641, XP_011239939, XP_011239940, XP_011239941, XP_011239942, XP_011239943	GO:0006810, GO:0006811, GO:0015711, GO:0015721, GO:0015721, GO:0043252, GO:0071718, GO:0005886, GO:0005887, GO:0009925, GO:0016020, GO:0016021, GO:0016324, GO:0005215, GO:0008514, GO:0015125, GO:0015125, GO:0015347, GO:0015347	101488
Nostrin	nitric oxide synthase trafficker	chr2:69135799-69189329	+	OK	-1.02273	0.150474	-6.79675	1.07004e-11	4.44274e-09	yes	337.488	477.59	197.387	541.286	512.069	379.415	204.51	176.166	211.484	NM_181547, NP_853525	GO:0006897, GO:0045892, GO:0005634, GO:0005737, GO:0005856, GO:0005886, GO:0016020, GO:0031410, GO:0003677, GO:0005515	329416
Htra3	HtrA serine peptidase 3	chr5:35652025-35679780	-	OK	-0.944329	0.141301	-6.68312	2.3391e-11	9.44932e-09	yes	435.912	599.574	272.249	577.001	614.483	607.237	317.556	283.886	215.306	NM_001042615, NM_030127, NP_001036080, NP_084403, XM_006504186, XM_011240796, XP_006504249, XP_011239098	GO:0001558, GO:0006508, GO:0006508, GO:0030512, GO:0030514, GO:0005576, GO:0004175, GO:0004252, GO:0005515, GO:0005520, GO:0008233, GO:0008236, GO:0008236, GO:0016787	78558
Cat	catalase	chr2:103453903-103485153	-	OK	-0.791724	0.123288	-6.42174	1.34722e-10	5.29917e-08	yes	1070.88	1395.05	746.713	1455.6	1477.82	1251.72	799.543	783.211	657.384	NM_009804, NP_033934	GO:0000302, GO:0001649, GO:0001657, GO:0001666, GO:0001822, GO:0006641, GO:0006979, GO:0006979, GO:0006979, GO:0008203, GO:0009060, GO:0009650, GO:0014068, GO:0020027, GO:0032088, GO:0042542, GO:0042744, GO:0042744, GO:0042744, GO:0043066, GO:0051092, GO:0051262, GO:0051289, GO:0051781, GO:0055114, GO:0005615, GO:0005739, GO:0005758, GO:0005764, GO:0005777, GO:0005777, GO:0005778, GO:0005783, GO:…	12359
Lmo2	LIM domain only 2	chr2:103970286-103981878	+	OK	-0.874662	0.136791	-6.39417	1.61425e-10	6.18671e-08	yes	1041.47	1399.99	682.956	1531	1551.52	1117.45	734.799	673.247	640.822	NM_001142335, NM_001142336, NM_001142337, NM_008505, NP_001135807, NP_001135808, NP_001135809, NP_032531, XM_006498820, XP_006498883	GO:0035162, GO:0042789, GO:0045647, GO:0045944, GO:0045944, GO:0097067, GO:0005634, GO:0005667, GO:0043234, GO:0000977, GO:0000981, GO:0001102, GO:0001190, GO:0001228, GO:0003677, GO:0003682, GO:0005515, GO:0008270, GO:0043425, GO:0046872, GO:0048037, GO:0070888	16909
Ramp2	receptor (calcitonin) activity modifying protein 2	chr11:101246333-101248250	+	OK	-0.840201	0.132005	-6.3649	1.95414e-10	7.28792e-08	yes	1093.34	1450.67	736.008	1721.48	1402.21	1228.33	750.214	712.52	745.29	NM_019444, NP_062317	GO:0001525, GO:0001570, GO:0002040, GO:0006171, GO:0006810, GO:0006816, GO:0006886, GO:0007186, GO:0007507, GO:0008217, GO:0008277, GO:0010628, GO:0010628, GO:0015031, GO:0030819, GO:0031623, GO:0034333, GO:0034333, GO:0035924, GO:0043116, GO:0043116, GO:0045766, GO:0070830, GO:0070830, GO:0070831, GO:0072659, GO:0097084, GO:2000352, GO:2000352, GO:2001214, GO:0005737, GO:0005886, GO:0009986, GO:…	54409
Slc29a1	solute carrier family 29 (nucleoside transporters), member 1	chr17:45585199-45595572	-	OK	-0.865704	0.136087	-6.36141	1.9991e-10	7.28792e-08	yes	901.629	1208.35	594.908	1393.69	1203.12	1028.23	666.971	532.987	584.766	NM_001199113, NM_001199114, NM_001199115, NM_001199116, NM_022880, NP_001186042, NP_001186043, NP_001186044, NP_001186045, NP_075018, XM_006524768, XM_006524769, XM_006524770, XM_006524771, XM_006524772, XM_006524773, XP_006524831, XP_006524832, XP_006524833, XP_006524834, XP_006524835, XP_006524836	GO:0006810, GO:0015858, GO:0015858, GO:0015862, GO:0030431, GO:0060079, GO:0005886, GO:0005887, GO:0016020, GO:0016021, GO:0016323, GO:0016324, GO:0005337, GO:0005337	63959
2610019F03Rik	testis development related protein	chr8:13952007-13974777	-	OK	-0.892814	0.140493	-6.35488	2.08595e-10	7.42349e-08	yes	485.071	657.379	312.762	707.958	714.982	549.198	353.526	291.74	293.02	NM_173744, NP_776105, XM_006508900, XM_006508901, XM_006508904, XM_006508905, XM_011242083, XM_011242084, XM_011242085, XM_017312974, XP_006508963, XP_006508964, XP_006508967, XP_006508968, XP_011240385, XP_011240386, XP_011240387, XP_017168463	GO:0007283, GO:0005634, GO:0005737, GO:0043231, GO:0003674	72148
Synm	synemin, intermediate filament protein	chr7:67730160-67759742	-	OK	-0.659043	0.104064	-6.33305	2.4036e-10	8.35502e-08	yes	1009.66	1256.06	763.272	1262.74	1261.51	1243.93	767.685	783.211	738.92	NM_183312, NM_201639, NM_207663, NP_899135, NP_964001, NP_997546	GO:0031443, GO:0045104, GO:0005737, GO:0005856, GO:0005882, GO:0005912, GO:0016020, GO:0030018, GO:0030054, GO:0042383, GO:0043034, GO:0060053, GO:0005198, GO:0005200, GO:0005515, GO:0008307, GO:0017166, GO:0019215, GO:0030674	233335
Cdk1	cyclin-dependent kinase 1	chr10:69336634-69352912	-	OK	-0.816912	0.129398	-6.3132	2.73326e-10	9.18818e-08	yes	530.778	698.764	362.792	749.229	730.297	616.765	393.606	335.501	359.268	NM_007659, NP_031685	GO:0006461, GO:0006468, GO:0006915, GO:0007049, GO:0007067, GO:0007095, GO:0007569, GO:0008283, GO:0010243, GO:0010628, GO:0016310, GO:0018105, GO:0018107, GO:0030261, GO:0031100, GO:0033160, GO:0034501, GO:0043066, GO:0044772, GO:0045471, GO:0045740, GO:0045931, GO:0051301, GO:0060045, GO:0090166, GO:1900182, GO:0000784, GO:0005634, GO:0005737, GO:0005739, GO:0005813, GO:0005856, GO:0005876, GO:…	12534
Tek	endothelial-specific receptor tyrosine kinase	chr4:94739288-94874976	+	OK	-0.956831	0.151605	-6.31134	2.76623e-10	9.18818e-08	yes	2750.47	3831.43	1669.5	4211.24	4101.34	3181.71	2155.07	1413.82	1439.62	NM_001290549, NM_001290551, NM_013690, NP_001277478, NP_001277480, NP_038718, XM_006502930, XP_006502993	GO:0001525, GO:0001525, GO:0001569, GO:0001570, GO:0001934, GO:0001934, GO:0001935, GO:0001936, GO:0002040, GO:0002741, GO:0006468, GO:0007160, GO:0007169, GO:0007507, GO:0010595, GO:0010595, GO:0014068, GO:0016310, GO:0016337, GO:0016525, GO:0018108, GO:0018108, GO:0030097, GO:0030334, GO:0030334, GO:0030949, GO:0032526, GO:0032878, GO:0033138, GO:0034446, GO:0035556, GO:0042307, GO:0043066, GO:…	21687
Vwa1	von Willebrand factor A domain containing 1	chr4:155768494-155774561	-	OK	-0.75804	0.120213	-6.30582	2.86673e-10	9.31501e-08	yes	3701.26	4768.11	2634.41	5017.61	4813.45	4473.28	2981.33	2650.35	2271.54	NM_147776, NP_680085, XM_011250256, XP_011248558	GO:0030198, GO:0030198, GO:0048266, GO:0005576, GO:0005578, GO:0005604, GO:0005614, GO:0005615, GO:0070062, GO:0005515, GO:0042802	246228
Slc40a1	solute carrier family 40 (iron-regulated transporter), member 1	chr1:45908069-45925594	-	OK	-0.961959	0.152856	-6.29322	3.10955e-10	9.88903e-08	yes	1615.41	2256.84	973.971	2436.58	2436.87	1897.07	1253.78	899.907	768.223	NM_016917, NP_058613, XM_006496137, XM_017321709, XP_006496200, XP_017177198	GO:0002260, GO:0003158, GO:0006810, GO:0006811, GO:0006826, GO:0006879, GO:0034395, GO:0034755, GO:0034755, GO:0043066, GO:0045944, GO:0048536, GO:0055072, GO:0060345, GO:0060586, GO:1903988, GO:0005622, GO:0005886, GO:0005886, GO:0008021, GO:0016020, GO:0016021, GO:0016323, GO:0016323, GO:0004872, GO:0005381, GO:0005381, GO:0005515, GO:0015093, GO:0017046, GO:0017046, GO:0097689	53945
Elovl7	ELOVL family member 7, elongation of long chain fatty acids (yeast)	chr13:108214403-108287107	+	OK	-1.16748	0.186783	-6.25047	4.09232e-10	1.27433e-07	yes	96.2089	155.308	37.1094	161.116	208.656	96.153	29.803	47.1273	34.398	NM_029001, NP_083277, XM_006517778, XP_006517841	GO:0006629, GO:0006631, GO:0006633, GO:0019367, GO:0019367, GO:0030148, GO:0034625, GO:0034626, GO:0034626, GO:0042761, GO:0042761, GO:0005783, GO:0016020, GO:0016021, GO:0030176, GO:0009922, GO:0009922, GO:0016740, GO:0102336, GO:0102337, GO:0102338	74559
Bambi	BMP and activin membrane-bound inhibitor	chr18:3507956-3516404	+	OK	-0.904532	0.145087	-6.23443	4.53431e-10	1.35585e-07	yes	589.712	804.608	374.815	902.408	892.053	619.364	364.83	364.675	394.94	NM_026505, NP_080781	GO:0007179, GO:0008284, GO:0008360, GO:0010718, GO:0016477, GO:0030512, GO:0032092, GO:0035413, GO:0045893, GO:0090263, GO:0005737, GO:0005886, GO:0016020, GO:0016021, GO:0005109	68010
Fcgrt	Fc receptor, IgG, alpha chain transporter	chr7:45092992-45103822	-	OK	-0.966098	0.154963	-6.23439	4.53553e-10	1.35585e-07	yes	204.873	287.56	122.185	276.199	337.87	248.612	135.655	120.062	110.838	NM_010189, NP_034319, XM_006540603, XP_006540666	GO:0019882, GO:0005886, GO:0016020, GO:0016021, GO:0003823, GO:0019770, GO:0019864, GO:0030881, GO:0030881	14132
Rassf3	Ras association (RalGDS/AF-6) domain family member 3	chr10:121410350-121476250	-	OK	-0.838719	0.135208	-6.20319	5.53291e-10	1.62158e-07	yes	444.975	591.747	298.203	602.399	628.84	544.001	338.11	255.834	300.664	NM_138956, NP_620406, XM_006513379, XM_011243388, XP_006513442, XP_011241690	GO:0007165, GO:0042981, GO:0005737, GO:0005856, GO:0005874, GO:0005886, GO:0042802	192678
Tm6sf1	transmembrane 6 superfamily member 1	chr7:81859000-81884079	+	OK	-0.816741	0.132217	-6.17728	6.52135e-10	1.87451e-07	yes	324.796	428.465	221.127	450.013	441.241	394.141	227.12	231.148	205.114	NM_001291282, NM_145375, NP_001278211, NP_663350, NR_111910, XM_006540551, XM_006540552, XP_006540614, XP_006540615	GO:0005764, GO:0005765, GO:0016020, GO:0016021	107769
C130074G19Rik	RIKEN cDNA C130074G19 gene	chr1:184871925-184883036	-	OK	-0.88536	0.143876	-6.15362	7.57323e-10	2.13579e-07	yes	1564.38	2121.13	1007.62	2088.95	2576.62	1697.84	1021.52	885.32	1116.02	NM_178692, NP_848807	GO:0008150, GO:0005575, GO:0016020, GO:0016021, GO:0003674	226777
Marveld2	MARVEL (membrane-associating) domain containing 2	chr13:100595956-100616944	-	OK	-1.05106	0.171564	-6.12633	8.99318e-10	2.48928e-07	yes	124.573	183.831	65.3162	220.642	181.856	148.994	73.9937	68.4468	53.508	NM_001038602, NM_178410, NP_001033691, NP_848497, XM_006517605, XP_006517668	GO:0007605, GO:0007605, GO:0045216, GO:0045216, GO:0061028, GO:0070830, GO:0005737, GO:0005886, GO:0005923, GO:0005923, GO:0016020, GO:0016021, GO:0016323, GO:0016324, GO:0030054, GO:0031410, GO:0033010, GO:0043220, GO:0061689, GO:0003674	218518
Lcp1	lymphocyte cytosolic protein 1	chr14:75131122-75230842	+	OK	-0.871094	0.143759	-6.05942	1.36615e-09	3.7127e-07	yes	1955.68	2641.6	1269.77	2780.24	2936.5	2208.05	1557.98	1146.76	1104.56	NM_001247984, NM_008879, NP_001234913, NP_032905, XM_006518699, XM_006518701, XM_006518702, XM_006518703, XM_006518704, XM_017315920, XP_006518762, XP_006518764, XP_006518765, XP_006518766, XP_006518767, XP_017171409	GO:0002286, GO:0009611, GO:0010737, GO:0016477, GO:0022617, GO:0033157, GO:0051017, GO:0051017, GO:0051639, GO:0051764, GO:0071803, GO:0001725, GO:0001726, GO:0001726, GO:0001891, GO:0002102, GO:0005615, GO:0005737, GO:0005737, GO:0005829, GO:0005856, GO:0005884, GO:0005884, GO:0005886, GO:0005925, GO:0015629, GO:0016020, GO:0030054, GO:0030175, GO:0032432, GO:0032432, GO:0042995, GO:0070062, GO:…	18826
Cnn2	calponin 2	chr10:79988599-79995400	+	OK	-0.794533	0.131356	-6.04871	1.46009e-09	3.89714e-07	yes	1098.5	1438.97	758.036	1568.3	1560.14	1188.49	822.153	718.13	733.824	NM_007725, NP_031751	GO:0007010, GO:0010628, GO:0030097, GO:0030336, GO:0031032, GO:0032970, GO:0042060, GO:0042127, GO:0050765, GO:0071260, GO:0098609, GO:0001725, GO:0005856, GO:0005913, GO:0005925, GO:0016020, GO:0070062, GO:0003779, GO:0005516, GO:0098641	12798
Cdkn1a	cyclin-dependent kinase inhibitor 1A (P21)	chr17:29093768-29100722	+	OK	0.873224	0.144474	6.04415	1.50202e-09	3.93871e-07	yes	241.783	156.822	326.745	150.004	163.671	156.79	341.193	361.309	277.732	NM_001111099, NM_007669, NP_001104569, NP_031695	GO:0000079, GO:0000082, GO:0000086, GO:0006974, GO:0006974, GO:0006977, GO:0006978, GO:0007049, GO:0007050, GO:0007050, GO:0007050, GO:0007346, GO:0008285, GO:0008285, GO:0009411, GO:0010629, GO:0010942, GO:0030308, GO:0030890, GO:0031668, GO:0033158, GO:0034198, GO:0034198, GO:0042326, GO:0042771, GO:0043066, GO:0043068, GO:0045736, GO:0045860, GO:0048146, GO:0051726, GO:0071479, GO:0071480, GO:…	12575
Bsg	basigin	chr10:79704357-79711979	+	OK	-0.741381	0.122953	-6.02977	1.6419e-09	4.18213e-07	yes	6701.67	8604.61	4798.72	9525.68	8986.57	7301.56	4481.76	5240.11	4674.31	NM_001077184, NM_009768, NP_001070652, NP_033898, XR_001779444, XR_001779445	GO:0072661, GO:0098609, GO:0002080, GO:0005739, GO:0005886, GO:0005887, GO:0005913, GO:0005925, GO:0016020, GO:0016021, GO:0042383, GO:0045121, GO:0070062, GO:0005537, GO:0030246, GO:0098641	12215
Csrp1	cysteine and glycine-rich protein 1	chr1:135729196-135752229	+	OK	-0.793224	0.13157	-6.0289	1.6508e-09	4.18213e-07	yes	1309.57	1715.17	903.968	1850.85	1864.51	1430.17	972.196	935.813	803.895	NM_007791, NP_031817	GO:0030036, GO:0070527, GO:0005634, GO:0005925, GO:0015629, GO:0070062, GO:0005515, GO:0008270, GO:0044822, GO:0046872	13007
Esm1	endothelial cell-specific molecule 1	chr13:113209658-113218104	+	OK	0.924584	0.153749	6.01361	1.81442e-09	4.52002e-07	yes	354.02	217.95	490.09	226.991	207.699	219.16	443.962	624.998	401.31	NM_023612, NP_076101	GO:0001525, GO:0001558, GO:0002040, GO:0008284, GO:1902204, GO:1902204, GO:0005575, GO:0005576, GO:0005171, GO:0005171, GO:0005178, GO:0005178, GO:0005520	71690
Snora81	small nucleolar RNA, H/ACA box 81	chr16:23110769-23110933	+	OK	0.614349	0.102628	5.98614	2.14875e-09	5.22656e-07	yes	1621.92	1253.06	1990.78	1243.69	1184.94	1330.55	1999.89	1993.93	1978.52	NR_034048	GO:0008150, GO:0005575, GO:0003674	100217420
Ushbp1	Usher syndrome 1C binding protein 1	chr8:71384273-71395801	-	OK	-0.865979	0.144699	-5.98469	2.16797e-09	5.22656e-07	yes	585.514	790.405	380.623	861.931	860.467	648.816	424.436	318.67	398.762	NM_181418, NP_852083, XM_006509656, XM_006509657, XM_006509658, XP_006509719, XP_006509720, XP_006509721	GO:0008150, GO:0005575, GO:0030165	234395
Ptgfrn	prostaglandin F2 receptor negative regulator	chr3:101040235-101110166	-	OK	-0.820133	0.137148	-5.97993	2.23234e-09	5.29632e-07	yes	1386.38	1836.6	936.148	1961.96	1702.75	1845.1	1154.1	813.507	840.841	NM_011197, NP_035327, XM_006501147, XM_017319503, XP_006501210, XP_017174992	GO:0034389, GO:0005783, GO:0005794, GO:0005886, GO:0009986, GO:0016020, GO:0016021	19221
Ccng1	cyclin G1	chr11:40748551-40755286	-	OK	0.76347	0.127799	5.97399	2.31515e-09	5.40696e-07	yes	862.199	607.563	1116.84	607.161	585.769	629.759	1158.21	1253.36	938.939	NM_009831, NP_033961, XM_011248706, XP_011247008	GO:0006949, GO:0007049, GO:0007067, GO:0007095, GO:0043066, GO:0051301, GO:0051726, GO:0005634, GO:0030425, GO:0043025, GO:0048471, GO:0019904	12450
Itga1	integrin alpha 1	chr13:114958080-115101964	-	OK	-0.876749	0.147753	-5.93388	2.9586e-09	6.80342e-07	yes	1167.95	1586.18	749.716	1656.4	1579.28	1522.86	979.389	642.951	626.808	NM_001033228, NP_001028400	GO:0000187, GO:0007155, GO:0007160, GO:0007229, GO:0008285, GO:0030593, GO:0032516, GO:0042059, GO:0042311, GO:0043525, GO:0045123, GO:0048812, GO:0060326, GO:0001669, GO:0005925, GO:0008305, GO:0009897, GO:0009897, GO:0009986, GO:0009986, GO:0016020, GO:0016021, GO:0034665, GO:0043005, GO:0043204, GO:0045121, GO:0045178, GO:0070062, GO:0005102, GO:0005515, GO:0005518, GO:0019903, GO:0046872, GO:…	109700
Shroom1	shroom family member 1	chr11:53457204-53467766	+	OK	-1.02054	0.17285	-5.90419	3.54394e-09	8.02594e-07	yes	93.9229	137.843	50.0023	163.497	124.428	125.605	54.4676	47.1273	48.412	NM_001290789, NM_027917, NP_001277718, NP_082193, XM_006534259, XP_006534322	GO:0000902, GO:0051017, GO:0005737, GO:0005856, GO:0005874, GO:0016460, GO:0003779, GO:0051015	71774
Angptl4	angiopoietin-like 4	chr17:33774899-33781575	-	OK	-0.898536	0.15226	-5.90133	3.60584e-09	8.04426e-07	yes	455.343	625.153	285.532	751.61	559.926	563.924	327.833	300.717	228.046	NM_020581, NP_065606	GO:0001525, GO:0009267, GO:0043066, GO:0043066, GO:0045834, GO:0051005, GO:0051005, GO:0051260, GO:0070328, GO:2000352, GO:0005576, GO:0005576, GO:0005578, GO:0005615, GO:0005615, GO:0072562, GO:0004857, GO:0042802	57875
Tril	TLR4 interactor with leucine-rich repeats	chr6:53815467-53820825	-	OK	-0.648346	0.110277	-5.87924	4.12165e-09	9.05975e-07	yes	1099.18	1366.66	831.703	1335.75	1405.08	1359.14	903.34	814.629	777.141	NM_025817, NP_080093	GO:0002376, GO:0002718, GO:0006954, GO:0034142, GO:0045087, GO:0016020, GO:0016021, GO:0046696, GO:0001530	66873
Lsr	lipolysis stimulated lipoprotein receptor	chr7:30957769-30973469	-	OK	-0.652523	0.111639	-5.84491	5.06837e-09	1.09793e-06	yes	726.647	904.767	548.527	923.043	901.624	889.632	567.285	513.912	564.382	NM_001164184, NM_001164185, NM_017405, NP_001157656, NP_001157657, NP_059101, XM_011250631, XM_011250632, XM_011250633, XP_011248933, XP_011248934, XP_011248935	GO:0001889, GO:0019216, GO:0042953, GO:0060856, GO:1904274, GO:0005886, GO:0016020, GO:0016021, GO:0034361, GO:0034362, GO:0042627, GO:0061689, GO:0070062, GO:0030169, GO:0030228	54135
Msrb3	methionine sulfoxide reductase B3	chr10:120781100-120898971	-	OK	-0.81296	0.141132	-5.76028	8.39728e-09	1.79306e-06	yes	749.547	994.26	504.834	1024.63	1126.55	831.594	589.895	463.418	461.188	NM_177092, NP_796066, XM_006513763, XM_006513764, XM_006513766, XP_006513826, XP_006513827, XP_006513829	GO:0006979, GO:0030091, GO:0030091, GO:0055114, GO:0005739, GO:0005783, GO:0005783, GO:0008113, GO:0008270, GO:0008270, GO:0016491, GO:0016671, GO:0033743, GO:0033743, GO:0046872, GO:0070191	320183
Slc35f2	solute carrier family 35, member F2	chr9:53771534-53818161	+	OK	-0.855008	0.148801	-5.74598	9.13884e-09	1.92392e-06	yes	264.856	358.084	171.628	361.916	413.484	298.854	183.957	171.678	159.25	NM_028060, NP_082336, XM_006511460, XM_006511461, XM_006511462, XP_006511523, XP_006511524, XP_006511525	GO:0006810, GO:0008150, GO:0005575, GO:0016020, GO:0016021, GO:0003674	72022
N4bp3	NEDD4 binding protein 3	chr11:51643088-51651073	-	OK	-0.701669	0.125824	-5.57661	2.45245e-08	5.09122e-06	yes	577.475	734.499	420.452	768.277	782.939	652.281	441.907	430.878	388.57	NM_145974, NP_666086, XM_006532764, XM_006532765, XM_006532766, XP_006532827, XP_006532828, XP_006532829	GO:0008150, GO:0016020, GO:0031410, GO:0005515	212706
Cthrc1	collagen triple helix repeat containing 1	chr15:39076931-39087119	+	OK	-0.973331	0.174972	-5.56278	2.65506e-08	5.43633e-06	yes	179.861	261.729	97.9923	247.626	342.656	194.905	101.741	76.3013	115.934	NM_026778, NP_081054, XM_006521318, XP_006521381	GO:0016477, GO:0032092, GO:0033690, GO:0043932, GO:0045669, GO:0060071, GO:0060122, GO:0090090, GO:0090103, GO:0090177, GO:0005576, GO:0005578, GO:0005581, GO:0005615, GO:0005737, GO:0005109, GO:0005515, GO:0017147	68588
Mal	toll-interleukin 1 receptor (TIR) domain-containing adaptor protein	chr9:35184390-35199905	-	OK	-1.02069	0.183842	-5.55201	2.82411e-08	5.70431e-06	yes	84.9129	129.397	40.4284	169.846	128.257	90.0893	45.2184	40.3948	35.672	NM_001177845, NM_001177846, NM_001177847, NM_054096, NP_001171316, NP_001171317, NP_001171318, NP_473437	GO:0002376, GO:0006954, GO:0007165, GO:0007166, GO:0007166, GO:0007249, GO:0007249, GO:0007250, GO:0007257, GO:0009617, GO:0030099, GO:0030890, GO:0032496, GO:0032648, GO:0032658, GO:0032735, GO:0032738, GO:0032757, GO:0032757, GO:0032760, GO:0032760, GO:0034137, GO:0034141, GO:0034145, GO:0035665, GO:0043123, GO:0044130, GO:0045087, GO:0045088, GO:0045089, GO:0045410, GO:0045410, GO:0045410, GO:…	117149
Tmem37	transmembrane protein 37	chr1:120067376-120073780	-	OK	-0.986052	0.178463	-5.52524	3.29044e-08	6.55763e-06	yes	82.9759	122.456	43.4955	150.798	118.685	97.8855	42.1353	43.7611	44.59	NM_019432, NP_062305, XR_878316	GO:0006810, GO:0006811, GO:0006816, GO:0034765, GO:0070588, GO:0016020, GO:0016021, GO:0005244, GO:0005262	170706
Wls	wntless homolog (Drosophila)	chr3:159839694-159935175	+	OK	-0.88747	0.160737	-5.52124	3.3661e-08	6.62015e-06	yes	391.763	541.913	241.614	607.955	628.84	388.943	277.477	224.416	222.95	NM_026582, NP_080858, NR_037590, XM_006501964, XP_006502027	GO:0001707, GO:0006886, GO:0007275, GO:0009948, GO:0016055, GO:0030177, GO:0030177, GO:0030901, GO:0030902, GO:0031017, GO:0061355, GO:0061357, GO:0061357, GO:0090263, GO:0090263, GO:0005768, GO:0005769, GO:0005783, GO:0005794, GO:0005794, GO:0005802, GO:0005886, GO:0016020, GO:0016021, GO:0016023, GO:0031410, GO:0032590, GO:0032839, GO:0005515, GO:0017147, GO:0017147, GO:0031852	68151
Ube2c	ubiquitin-conjugating enzyme E2C	chr2:164769928-164772902	+	OK	-0.808842	0.147001	-5.50229	3.7488e-08	7.27705e-06	yes	194.163	258.735	129.591	269.849	260.342	246.013	139.766	136.894	112.112	NM_026785, NP_081061	GO:0000209, GO:0006511, GO:0007049, GO:0007067, GO:0010458, GO:0010994, GO:0016567, GO:0030071, GO:0031145, GO:0031145, GO:0031536, GO:0051301, GO:0070936, GO:0070979, GO:0005634, GO:0005680, GO:0005737, GO:0000166, GO:0004842, GO:0005524, GO:0016740, GO:0031625, GO:0061630, GO:0061631	68612
Pde2a	phosphodiesterase 2A, cGMP-stimulated	chr7:101421690-101512829	+	OK	-0.785457	0.142954	-5.49448	3.91853e-08	7.50902e-06	yes	892.354	1176.21	608.495	1270.67	1246.19	1011.77	745.076	545.33	535.08	NM_001008548, NM_001143848, NM_001143849, NM_001243757, NM_001243758, NP_001008548, NP_001137320, NP_001137321, NP_001230686, NP_001230687, XM_006507523, XM_006507524, XM_006507525, XM_006507526, XM_006507527, XM_006507528, XM_006507529, XM_011241718, XM_017322073, XM_017322074, XP_006507586, XP_006507587, XP_006507588, XP_006507589, XP_006507590, XP_006507591, XP_006507592, XP_011240020, XP_0171…	GO:0000122, GO:0003170, GO:0003279, GO:0003281, GO:0006198, GO:0006198, GO:0007165, GO:0007507, GO:0008152, GO:0008152, GO:0010628, GO:0019933, GO:0019933, GO:0019933, GO:0019934, GO:0019934, GO:0030818, GO:0030818, GO:0030823, GO:0033159, GO:0035690, GO:0035904, GO:0036006, GO:0043116, GO:0043117, GO:0046069, GO:0050729, GO:0060976, GO:0061028, GO:0071222, GO:0071260, GO:0071321, GO:0005634, GO:…	207728
Bmf	BCL2 modifying factor	chr2:118528756-118544587	-	OK	-0.848892	0.155037	-5.47542	4.36469e-08	8.2581e-06	yes	364.482	495.275	233.688	502.396	558.969	424.459	294.947	199.73	206.388	NM_001311140, NM_001331221, NM_138313, NP_001298069, NP_001318150, NP_612186, NR_138603, XM_006498855, XM_006498856, XP_006498918, XP_006498919	GO:0006915, GO:0032464, GO:0043065, GO:0043065, GO:0043276, GO:0090200, GO:2001234, GO:2001235, GO:0001669, GO:0005737, GO:0015629, GO:0016459, GO:0016459, GO:0005515	171543
Ldlrad3	low density lipoprotein receptor class A domain containing 3	chr2:101950200-102186460	-	OK	-0.757407	0.13939	-5.43373	5.51894e-08	1.03115e-05	yes	503.465	656.702	350.229	638.908	727.425	603.772	415.187	331.013	304.486	NM_001290784, NM_178886, NP_001277713, NP_849217, XM_006499481, XM_006499482, XP_006499544, XP_006499545	GO:0006898, GO:0070613, GO:0005886, GO:0016020, GO:0016021, GO:0030054, GO:0001540	241576
Tmem173	transmembrane protein 173	chr18:35733677-35740554	-	OK	-0.829225	0.154243	-5.3761	7.61183e-08	1.40462e-05	yes	160.588	216.861	104.315	218.26	228.756	203.567	104.824	118.94	89.1801	NM_001289591, NM_001289592, NM_028261, NP_001276520, NP_001276521, NP_082537, XM_017317994, XP_017173483	GO:0002218, GO:0002218, GO:0002230, GO:0002376, GO:0006915, GO:0032092, GO:0032481, GO:0032481, GO:0032608, GO:0032608, GO:0033160, GO:0035458, GO:0042993, GO:0045087, GO:0045087, GO:0045944, GO:0045944, GO:0051607, GO:0051607, GO:0071360, GO:0071407, GO:0071407, GO:0005737, GO:0005739, GO:0005741, GO:0005777, GO:0005783, GO:0005789, GO:0005789, GO:0005794, GO:0005886, GO:0016020, GO:0016021, GO:…	72512
Abcg2	ATP-binding cassette, sub-family G (WHITE), member 2	chr6:58596671-58692451	+	OK	-0.731748	0.136447	-5.36288	8.19046e-08	1.44162e-05	yes	1964.75	2536.58	1392.93	2792.15	2850.36	1967.24	1428.49	1347.62	1402.67	NM_011920, NP_036050, XM_006506148, XM_006506149, XM_006506150, XM_006506151, XM_011241362, XP_006506211, XP_006506212, XP_006506213, XP_006506214, XP_011239664	GO:0006810, GO:0006855, GO:0015747, GO:0015893, GO:0019389, GO:0046415, GO:0046618, GO:0055085, GO:0060136, GO:1904479, GO:0005634, GO:0005739, GO:0005886, GO:0005886, GO:0016020, GO:0016021, GO:0016324, GO:0000166, GO:0005524, GO:0008092, GO:0008559, GO:0015238, GO:0015238, GO:0016887, GO:0042626, GO:0042803, GO:0046983	26357
Colec12	collectin sub-family member 12	chr18:9707647-9877995	+	OK	-1.01521	0.189173	-5.36656	8.02515e-08	1.44162e-05	yes	36.8099	59.6013	14.0185	66.6687	67.9568	44.1784	12.3323	15.7091	14.014	NM_130449, NP_569716, XM_006525640, XP_006525703	GO:0006910, GO:0006910, GO:0006955, GO:0034138, GO:0060355, GO:0005581, GO:0016020, GO:0016021, GO:0070062, GO:0008329, GO:0008329, GO:0030169, GO:0030169, GO:0030246, GO:0046872	140792
Csrp2	cysteine and glycine-rich protein 2	chr10:110920175-110939514	+	OK	-0.752159	0.140312	-5.3606	8.2946e-08	1.44162e-05	yes	633.578	825.189	441.968	912.726	904.496	658.345	422.381	478.005	425.516	NM_007792, NP_031818	GO:0007275, GO:0030154, GO:0005634, GO:0005925, GO:0005515, GO:0008270, GO:0046872	13008
Fam43a	family with sequence similarity 43, member A	chr16:30599722-30602797	+	OK	-0.621775	0.115973	-5.3614	8.25784e-08	1.44162e-05	yes	678.706	839.047	518.365	900.027	837.496	779.619	533.372	508.301	513.422	NM_177632, NP_808300	GO:0008150, GO:0005575, GO:0003674	224093
Foxq1	forkhead box Q1	chr13:31558169-31560974	+	OK	-0.787869	0.146823	-5.3661	8.04567e-08	1.44162e-05	yes	377.743	500.032	255.453	483.348	435.498	581.249	276.449	277.153	212.758	NM_008239, NP_032265	GO:0006351, GO:0006355, GO:0031069, GO:0005634, GO:0000981, GO:0003677, GO:0003700, GO:0043565	15220
Egfl8	EGF-like domain 8	chr17:34613349-34615971	-	OK	-0.812108	0.151828	-5.34888	8.85011e-08	1.52049e-05	yes	248.925	333.328	164.523	342.074	387.641	270.268	165.458	154.847	173.264	NM_152922, NP_690886, XM_006525179, XM_006525180, XP_006525242, XP_006525243	GO:0008150, GO:0005575, GO:0005576, GO:0005509	81701
Ifitm3	interferon induced transmembrane protein 3	chr7:141009589-141010744	-	OK	-0.764572	0.14323	-5.33807	9.39433e-08	1.59565e-05	yes	300.108	393.396	206.821	390.488	434.541	355.16	200.4	237.881	182.182	NM_025378, NP_079654	GO:0002376, GO:0006898, GO:0008285, GO:0009607, GO:0009615, GO:0009615, GO:0032897, GO:0034341, GO:0035455, GO:0035456, GO:0045071, GO:0045087, GO:0046597, GO:0046597, GO:0051607, GO:0051607, GO:0060337, GO:0005634, GO:0005737, GO:0005764, GO:0005768, GO:0005783, GO:0005886, GO:0005886, GO:0009986, GO:0016020, GO:0016021, GO:0016023, GO:0045177, GO:0070062	66141
Sipa1	signal-induced proliferation associated gene 1	chr19:5651184-5663707	-	OK	-0.675575	0.126988	-5.32	1.03769e-07	1.74273e-05	yes	964.281	1217.92	710.638	1249.24	1147.61	1256.92	831.402	669.881	630.63	NM_001164480, NM_001164481, NM_001164482, NM_001164568, NM_011379, NP_001157952, NP_001157953, NP_001157954, NP_001158040, NP_035509, XM_017318098, XM_017318099, XM_017318100, XM_017318101, XM_017318102, XM_017318103, XM_017318104, XP_017173587, XP_017173588, XP_017173589, XP_017173590, XP_017173591, XP_017173592, XP_017173593	GO:0042631, GO:0051056, GO:0051726, GO:0005634, GO:0030133, GO:0043234, GO:0005096, GO:0008022	20469
Igfbp4	insulin-like growth factor binding protein 4	chr11:99041259-99052643	+	OK	-0.64344	0.121053	-5.31537	1.06439e-07	1.74828e-05	yes	2035.1	2538.06	1532.14	2789.77	2511.53	2312.87	1682.33	1558.57	1355.54	NM_010517, NP_034647	GO:0001558, GO:0010906, GO:0040008, GO:0043410, GO:0043568, GO:0044342, GO:0005576, GO:0005615, GO:0005520, GO:0019838, GO:0031994, GO:0031995	16010
Rhoj	ras homolog family member J	chr12:75308312-75401455	+	OK	-0.626892	0.117925	-5.31604	1.0605e-07	1.74828e-05	yes	868.73	1076.42	661.037	1170.67	1080.61	977.989	637.168	701.299	644.644	NM_023275, NP_075764	GO:0007264, GO:0007266, GO:0008360, GO:0030036, GO:0030036, GO:0061299, GO:0005886, GO:0016020, GO:0070062, GO:0000166, GO:0003924, GO:0005515, GO:0005525	80837
Aplnr	apelin receptor	chr2:85136359-85139923	+	OK	-0.84073	0.158238	-5.31309	1.07784e-07	1.75113e-05	yes	4338.55	5899.79	2777.3	5882.72	6807.17	5009.49	3719.21	2148.78	2463.92	NM_011784, NP_035914	GO:0007165, GO:0007186, GO:0007275, GO:0007369, GO:0050878, GO:0005886, GO:0016020, GO:0016021, GO:0004871, GO:0004930	23796
Lrp10	low-density lipoprotein receptor-related protein 10	chr14:54464146-54470291	+	OK	-0.620679	0.119234	-5.20554	1.93438e-07	3.10894e-05	yes	950.621	1176.72	724.525	1237.34	1193.55	1099.26	809.82	673.247	690.508	NM_022993, NP_075369, XM_006519358, XP_006519421	GO:0006629, GO:0006869, GO:0048839, GO:0016020, GO:0016021, GO:0005041	65107
Lipc	lipase, hepatic	chr9:70798127-70934808	-	OK	-0.980328	0.189176	-5.1821	2.19406e-07	3.48878e-05	yes	42.5414	68.0651	17.0176	93.6536	60.2997	50.2421	15.4154	19.0753	16.562	NM_001324472, NM_001324473, NM_008280, NP_001311401, NP_001311402, NP_032306, XM_006510816, XM_006510817, XM_006510818, XP_006510879, XP_006510880, XP_006510881	GO:0006629, GO:0006631, GO:0006633, GO:0006641, GO:0006658, GO:0008203, GO:0015012, GO:0016042, GO:0019433, GO:0030301, GO:0034371, GO:0034372, GO:0034374, GO:0034375, GO:0034382, GO:0034383, GO:0042632, GO:0042632, GO:0046337, GO:0046461, GO:0046470, GO:0046473, GO:0046475, GO:0051259, GO:0070328, GO:0097006, GO:0005576, GO:0005615, GO:0005615, GO:0005769, GO:0005770, GO:0005902, GO:0009986, GO:…	15450
Grrp1	glycine/arginine rich protein 1	chr4:134251109-134254106	-	OK	-0.816414	0.158586	-5.14809	2.63147e-07	4.14027e-05	yes	229.634	309.861	149.406	350.01	265.127	314.446	124.351	139.138	184.73	NM_001099296, NP_001092766, XM_006539197, XM_006539198, XM_006539199, XM_006539200, XP_006539260, XP_006539261, XP_006539262, XP_006539263	GO:0008150, GO:0005575, GO:0003674	72690
Chst2	carbohydrate sulfotransferase 2	chr9:95400925-95407270	-	OK	-0.693451	0.134893	-5.14076	2.73635e-07	4.26044e-05	yes	645.728	823.532	467.924	955.584	765.711	749.3	461.433	520.644	421.694	NM_018763, NP_061233	GO:0005975, GO:0006044, GO:0006044, GO:0006790, GO:0006790, GO:0006954, GO:0000139, GO:0005794, GO:0005802, GO:0016020, GO:0016021, GO:0001517, GO:0001517, GO:0001537, GO:0004394, GO:0008146, GO:0016232, GO:0016740, GO:0017095, GO:0018721, GO:0018722, GO:0018723, GO:0018724, GO:0018725, GO:0018726, GO:0018727, GO:0019111, GO:0034930, GO:0050694, GO:0050698, GO:0051922, GO:0080131	54371
Arpc1b	actin related protein 2/3 complex, subunit 1B	chr5:145114255-145128186	+	OK	-0.668379	0.130146	-5.1356	2.8125e-07	4.33386e-05	yes	597.162	753.733	440.592	860.343	749.439	651.415	451.156	438.733	431.886	NM_023142, NP_075631	GO:0030833, GO:0034314, GO:0034314, GO:0005737, GO:0005856, GO:0005885, GO:0005885, GO:0005925, GO:0015629, GO:0036284, GO:0070062, GO:0003779, GO:0005200, GO:0032403, GO:0051015, GO:0051015	11867
Ostf1	osteoclast stimulating factor 1	chr19:18580363-18631813	-	OK	-0.73114	0.143101	-5.10928	3.23396e-07	4.93245e-05	yes	610.855	792.302	429.407	888.915	864.296	623.695	391.55	453.32	443.352	NM_017375, NP_059071	GO:0008150, GO:0005737, GO:0070062, GO:0017124	20409
Nod1	nucleotide-binding oligomerization domain containing 1	chr6:54923941-54971661	-	OK	-0.836363	0.164103	-5.09656	3.45882e-07	5.22212e-05	yes	233.281	319.81	146.752	346.042	311.07	302.319	198.344	123.429	118.482	NM_001171007, NM_172729, NP_001164478, NP_766317, XM_006505278, XP_006505341, XR_377400	GO:0002376, GO:0002606, GO:0006915, GO:0006919, GO:0006952, GO:0010942, GO:0016045, GO:0032731, GO:0032755, GO:0032755, GO:0032760, GO:0032760, GO:0032760, GO:0032874, GO:0035556, GO:0042228, GO:0042742, GO:0042981, GO:0043123, GO:0043123, GO:0043280, GO:0045087, GO:0046330, GO:0050830, GO:0050830, GO:0051000, GO:0051092, GO:0070374, GO:0071225, GO:1901224, GO:1904417, GO:0005737, GO:0005886, GO:…	107607
Enpp3	ectonucleotide pyrophosphatase/phosphodiesterase 3	chr10:24773813-24836195	-	OK	-0.931967	0.183289	-5.08469	3.68219e-07	5.50377e-05	yes	121.238	179.314	63.162	180.164	237.37	120.408	58.5784	49.3714	81.5361	NM_134005, NP_598766	GO:0006796, GO:0006955, GO:0008152, GO:0009143, GO:0005576, GO:0016020, GO:0016021, GO:0048471, GO:0070062, GO:0003676, GO:0003824, GO:0004528, GO:0004551, GO:0005044, GO:0016787, GO:0030247, GO:0035529, GO:0046872, GO:0047429	209558
Ggta1	glycoprotein galactosyltransferase alpha 1, 3	chr2:35400178-35461449	-	OK	-0.702996	0.138425	-5.07854	3.80342e-07	5.62869e-05	yes	644.125	825.933	462.317	850.819	932.253	694.727	515.901	407.314	463.736	NM_001145821, NM_001308299, NM_001308300, NM_010283, NP_001139293, NP_001295228, NP_001295229, NP_034413, XM_006497720, XM_011239026, XM_011239027, XM_011239028, XM_011239029, XP_006497783, XP_011237328, XP_011237329, XP_011237330, XP_011237331	GO:0005975, GO:0033580, GO:0033580, GO:0005794, GO:0016020, GO:0016021, GO:0031985, GO:0016740, GO:0016757, GO:0016758, GO:0046872, GO:0047276	14594
Klhl4	kelch-like 4	chrX:114474332-114561129	+	OK	-0.773178	0.153323	-5.0428	4.58773e-07	6.72282e-05	yes	649.268	861.094	437.443	909.551	1023.18	650.549	507.679	408.436	396.214	NM_001290477, NM_001290478, NM_172781, NP_001277406, NP_001277407, NP_766369	GO:0031463, GO:0004842	237010
Gbp3	guanylate binding protein 3	chr3:142560051-142573212	+	OK	-0.809691	0.160784	-5.0359	4.75601e-07	6.90175e-05	yes	152.693	206.751	98.6362	173.021	230.67	216.561	112.018	90.8883	93.0021	NM_001289492, NM_001289493, NM_018734, NP_001276421, NP_001276422, NP_061204, XM_006501719, XM_006501721, XM_006501724, XM_017319656, XP_006501782, XP_006501784, XP_006501787, XP_017175145	GO:0035458, GO:0042832, GO:0044406, GO:0050830, GO:0071346, GO:0005634, GO:0005737, GO:0005794, GO:0005829, GO:0016020, GO:0020005, GO:0031410, GO:0000166, GO:0003924, GO:0005525, GO:0016787	55932
Fam55d	neurexophilin and PC-esterase domain family, member 4	chr9:48362040-48400025	+	OK	-0.766253	0.152483	-5.02519	5.02941e-07	7.22833e-05	yes	739.564	977.943	501.185	1086.54	1053.81	793.479	625.864	424.146	453.544	NM_172921, NP_766509, XM_006510325, XM_011242528, XM_017313375, XM_017313376, XM_017313377, XM_017313378, XM_017313379, XM_017313380, XM_017313381, XM_017313382, XM_017313383, XM_017313384, XM_017313385, XP_006510388, XP_011240830, XP_017168864, XP_017168865, XP_017168866, XP_017168867, XP_017168868, XP_017168869, XP_017168870, XP_017168871, XP_017168872, XP_017168873, XP_017168874	GO:0008150, GO:0005576, GO:0070062, GO:0003674	244853
Mdfi	MyoD family inhibitor	chr17:47815327-47834691	-	OK	-0.858517	0.171236	-5.01365	5.34078e-07	7.39154e-05	yes	106.035	147.837	64.2334	166.672	133.042	143.796	58.5784	53.8598	80.2621	NM_001109973, NM_001276390, NM_001276391, NM_010783, NP_001103443, NP_001263319, NP_001263320, NP_034913, XM_006523742, XM_006523743, XM_006523744, XM_006523745, XP_006523805, XP_006523806, XP_006523807, XP_006523808	GO:0007275, GO:0030154, GO:0048704, GO:0060707, GO:0005634, GO:0005737, GO:0005515, GO:0042802	17240
Slc38a3	solute carrier family 38, member 3	chr9:107651154-107668968	-	OK	-0.523134	0.104317	-5.01484	5.30775e-07	7.39154e-05	yes	2006.13	2397.93	1614.33	2408.01	2497.17	2288.61	1725.49	1561.93	1555.56	NM_001199217, NM_001199218, NM_023805, NP_001186146, NP_001186147, NP_076294, XM_017313682, XP_017169171, XR_871103	GO:0006810, GO:0006811, GO:0006814, GO:0006865, GO:0006867, GO:0006867, GO:0006868, GO:0006868, GO:0015808, GO:0015817, GO:0015817, GO:0051365, GO:0061402, GO:2000487, GO:0005886, GO:0005887, GO:0005887, GO:0016020, GO:0016021, GO:0016323, GO:0005290, GO:0005290, GO:0015180, GO:0015182, GO:0015182, GO:0015186, GO:0015186, GO:0015293, GO:0015297	76257
Tbx1	T-box 1	chr16:18581703-18590671	-	OK	-0.861208	0.171675	-5.01649	5.26229e-07	7.39154e-05	yes	98.0593	137.276	58.8423	131.75	121.557	158.523	68.8553	51.6156	56.056	NM_001285472, NM_001285476, NM_011532, NP_001272401, NP_001272405, NP_035662, XM_006521978, XM_006521979, XM_017316925, XP_006522041, XP_006522042, XP_017172414	GO:0000122, GO:0001525, GO:0001568, GO:0001568, GO:0001569, GO:0001708, GO:0001708, GO:0001755, GO:0001934, GO:0001945, GO:0001974, GO:0002053, GO:0003007, GO:0003148, GO:0003151, GO:0003151, GO:0006351, GO:0006355, GO:0006357, GO:0007275, GO:0007368, GO:0007389, GO:0007389, GO:0007498, GO:0007507, GO:0007507, GO:0007507, GO:0007507, GO:0007517, GO:0007605, GO:0008283, GO:0008284, GO:0009952, GO:…	21380
Tie1	tyrosine kinase with immunoglobulin-like and EGF-like domains 1	chr4:118471190-118489849	-	OK	-0.71977	0.14348	-5.01651	5.26195e-07	7.39154e-05	yes	3466.76	4483.74	2449.78	4645.38	4647.86	4157.97	3148.84	2116.24	2084.27	NM_011587, NP_035717	GO:0001525, GO:0001568, GO:0001570, GO:0001701, GO:0006468, GO:0016310, GO:0016525, GO:0030336, GO:0032526, GO:0045026, GO:0005886, GO:0016020, GO:0016021, GO:0000166, GO:0004672, GO:0004713, GO:0004714, GO:0005524, GO:0016301, GO:0016740	21846
Mfsd7c	major facilitator superfamily domain containing 7C	chr12:85746538-85813585	+	OK	-0.831779	0.16599	-5.011	5.41472e-07	7.42512e-05	yes	447.426	613.99	280.862	665.893	635.54	540.536	392.578	214.317	235.69	NM_145447, NP_663422, XM_006515709, XP_006515772	GO:0006810, GO:0055085, GO:0005575, GO:0005886, GO:0016020, GO:0016021, GO:0015232, GO:0020037	217721
Spock2	sparc/osteonectin, cwcv and kazal-like domains proteoglycan 2	chr10:60106256-60133913	+	OK	-0.666718	0.1331	-5.00917	5.46666e-07	7.42819e-05	yes	6347.66	8022.45	4672.86	8510.57	8482.16	7074.61	5615.3	4337.95	4065.34	NM_052994, NP_443720, XM_006514347, XM_017314167, XP_006514410, XP_017169656	GO:0007165, GO:0010811, GO:0019800, GO:0030198, GO:0005576, GO:0005578, GO:0005509, GO:0005509, GO:0005539, GO:0050840	94214
Igfbp7	insulin-like growth factor binding protein 7	chr5:77349239-77408045	-	OK	-0.656062	0.131185	-5.00105	5.70196e-07	7.67812e-05	yes	3764.93	4737.1	2792.76	5389.05	4583.74	4238.53	2336.97	3048.69	2992.63	NM_001159518, NM_008048, NP_001152990, NP_032074	GO:0001558, GO:0007155, GO:0048839, GO:0050810, GO:0005576, GO:0005615, GO:0031012, GO:0070062, GO:0005520, GO:0019838	29817
Osmr	oncostatin M receptor	chr15:6813576-6874313	-	OK	-0.866643	0.173965	-4.98171	6.30247e-07	8.41099e-05	yes	165.379	233.098	97.6598	265.881	240.242	193.172	134.628	81.9117	76.4401	NM_001310469, NM_011019, NP_001297398, NP_035149, XM_006519973, XM_006519976, XM_006519977, XP_006520036, XP_006520039, XP_006520040	GO:0007166, GO:0008284, GO:0034097, GO:0038165, GO:0005887, GO:0005900, GO:0009897, GO:0016020, GO:0016021, GO:0016324, GO:0004896, GO:0004924, GO:0004924, GO:0019838, GO:0019955	18414
Ptgis	prostaglandin I2 (prostacyclin) synthase	chr2:167203195-167240537	-	OK	-0.791862	0.159364	-4.9689	6.73323e-07	8.90633e-05	yes	333.933	448.173	219.693	535.73	480.484	328.306	201.427	214.317	243.334	NM_008968, NP_032994	GO:0001516, GO:0001516, GO:0001666, GO:0006629, GO:0006631, GO:0006633, GO:0006693, GO:0007566, GO:0032088, GO:0035360, GO:0042981, GO:0045019, GO:0045766, GO:0046697, GO:0050728, GO:0055114, GO:0071456, GO:0097190, GO:1900119, GO:0005615, GO:0005634, GO:0005634, GO:0005737, GO:0005783, GO:0005901, GO:0016020, GO:0016021, GO:0004497, GO:0005506, GO:0008116, GO:0008116, GO:0016705, GO:0016853, GO:…	19223
Emp1	epithelial membrane protein 1	chr6:135362930-135383173	+	OK	-0.693919	0.140023	-4.95574	7.20568e-07	9.44765e-05	yes	1141.88	1461.75	822.005	1610.37	1526.64	1248.26	972.196	691.2	802.621	NM_001288627, NM_001288628, NM_010128, NP_001275556, NP_001275557, NP_034258, XM_006505502, XP_006505565	GO:0008219, GO:0016049, GO:0032060, GO:0005886, GO:0016020, GO:0016021	13730
Arhgap18	Rho GTPase activating protein 18	chr10:26772511-26918648	+	OK	-0.668537	0.135962	-4.91708	8.78439e-07	0.000112838	yes	1105.42	1400.69	810.16	1311.94	1608.95	1281.17	949.586	711.398	769.497	NM_176837, NP_789807, XM_006512885, XP_006512948, XR_001779622	GO:0007165, GO:0007264, GO:0008360, GO:0030833, GO:0032956, GO:0051056, GO:2000145, GO:0005737, GO:0005913, GO:0005096, GO:0098641	73910
Ccnd2	cyclin D2	chr6:127125708-127151048	-	OK	0.7222	0.146841	4.91823	8.73292e-07	0.000112838	yes	443.097	311.505	574.688	292.866	334.998	306.65	707.051	543.086	473.928	NM_009829, NP_033959, XM_006505459, XM_006505460, XP_006505522, XP_006505523	GO:0000082, GO:0001934, GO:0007049, GO:0007616, GO:0008284, GO:0008344, GO:0045737, GO:0050679, GO:0051301, GO:0051726, GO:0071481, GO:0000307, GO:0000785, GO:0005634, GO:0005634, GO:0005654, GO:0005730, GO:0005737, GO:0005829, GO:0016020, GO:0031965, GO:0097129, GO:0005515, GO:0019901	12444
Lipa	lysosomal acid lipase A	chr19:34492315-34527474	-	OK	-0.689027	0.14016	-4.91601	8.83259e-07	0.000112838	yes	748.341	956.632	540.049	1003.2	1112.19	754.498	553.925	518.4	547.82	NM_001111100, NM_021460, NP_001104570, NP_067435	GO:0000902, GO:0001816, GO:0006629, GO:0006631, GO:0006954, GO:0008283, GO:0016042, GO:0016125, GO:0030324, GO:0048771, GO:0048873, GO:0005764, GO:0070062, GO:0004771, GO:0016298, GO:0016787, GO:0016788	16889
Fam198b	family with sequence similarity 198, member B	chr3:79885929-79946278	+	OK	0.742947	0.151325	4.9096	9.12628e-07	0.000114631	yes	340.054	234.582	445.526	215.086	274.699	213.962	528.233	437.611	370.734	NM_133187, NP_573450, XM_006501984, XM_006501985, XP_006502047, XP_006502048	GO:0008150, GO:0005794, GO:0016020, GO:0016021, GO:0003674	68659
Swap70	SWA-70 protein	chr7:110221702-110283506	+	OK	-0.665704	0.135575	-4.91023	9.09692e-07	0.000114631	yes	1025.76	1298.36	753.152	1335.75	1382.11	1177.22	910.534	669.881	679.042	NM_009302, NP_033328, XM_017322086, XP_017177575	GO:0007204, GO:0008064, GO:0016444, GO:0030835, GO:0032233, GO:0032880, GO:0033633, GO:0045190, GO:0051017, GO:0060754, GO:1902309, GO:0005634, GO:0005737, GO:0005856, GO:0005886, GO:0005913, GO:0016020, GO:0042995, GO:0003677, GO:0005515, GO:0005524, GO:0098641	20947
Adora2a	adenosine A2a receptor	chr10:75324857-75334792	+	OK	-0.777273	0.159506	-4.87299	1.09925e-06	0.00013692	yes	185.373	247.987	122.758	286.517	228.756	228.688	147.987	104.353	115.934	NM_001331095, NM_001331096, NM_009630, NP_001318024, NP_001318025, NP_033760, XM_006513092, XM_006513093, XM_006513094, XM_006513096, XP_006513155, XP_006513156, XP_006513157, XP_006513159	GO:0001963, GO:0001973, GO:0001973, GO:0001973, GO:0001973, GO:0001975, GO:0006355, GO:0006469, GO:0007165, GO:0007186, GO:0007189, GO:0007189, GO:0007189, GO:0007189, GO:0007205, GO:0007271, GO:0007626, GO:0007626, GO:0008285, GO:0010579, GO:0014049, GO:0014057, GO:0014061, GO:0030819, GO:0031000, GO:0032230, GO:0032230, GO:0035249, GO:0035810, GO:0035815, GO:0040013, GO:0042311, GO:0042755, GO:…	11540
Vasp	vasodilator-stimulated phosphoprotein	chr7:19256929-19271854	-	OK	-0.599963	0.123462	-4.8595	1.17685e-06	0.000145375	yes	1055.88	1301.38	810.379	1369.88	1373.49	1160.77	812.903	892.052	726.18	NM_001282021, NM_001282022, NM_009499, NP_001268950, NP_001268951, NP_033525, NR_104069	GO:0001843, GO:0007411, GO:0008154, GO:0030036, GO:0030838, GO:0051289, GO:0098609, GO:0005737, GO:0005856, GO:0005886, GO:0005913, GO:0005923, GO:0005925, GO:0005925, GO:0016020, GO:0030027, GO:0030054, GO:0030175, GO:0042995, GO:0070062, GO:0003779, GO:0005515, GO:0005522, GO:0017124, GO:0098641	22323
4632428N05Rik	V-set immunoregulatory receptor	chr10:60346850-60372684	+	OK	-0.733078	0.151563	-4.83678	1.31961e-06	0.000160496	yes	337.09	441.217	232.963	454.775	492.926	375.95	282.615	218.805	197.47	NM_001159572, NM_028732, NP_001153044, NP_083008, XR_380449	GO:0002725, GO:0030509, GO:0030513, GO:0030513, GO:0048863, GO:2000562, GO:2000738, GO:0005886, GO:0005911, GO:0009897, GO:0016020, GO:0016021, GO:0005515	74048
Prkcdbp	protein kinase C, delta binding protein	chr7:105480615-105482197	-	OK	-0.740402	0.153083	-4.83661	1.32074e-06	0.000160496	yes	404.943	531.201	278.685	595.256	524.512	473.835	208.621	315.304	312.13	NM_028444, NP_082720	GO:0030866, GO:0032922, GO:0048511, GO:0051898, GO:0070374, GO:1901003, GO:0005737, GO:0005901, GO:0005901, GO:0043234, GO:0005080, GO:0005080, GO:0005515	109042
X99384	NA	NA	NA	OK	-0.72199	0.149462	-4.83059	1.36126e-06	0.000164087	yes	1037.9	1350.47	725.322	1463.54	1336.17	1251.72	941.365	648.561	586.04	NA		NA
Itgb4	integrin beta 4	chr11:115974724-116008411	+	OK	0.838816	0.174093	4.8182	1.44861e-06	0.000173219	yes	131.423	79.5579	183.288	76.9864	88.0567	73.6307	244.59	144.748	160.524	NM_001005608, NM_133663, NP_001005608, NP_598424, XM_006532572, XM_006532573, XM_006532574, XM_017314349, XM_017314350, XM_017314351, XP_006532635, XP_006532636, XP_006532637, XP_017169838, XP_017169839, XP_017169840	GO:0006914, GO:0007154, GO:0007155, GO:0007160, GO:0007229, GO:0009611, GO:0031581, GO:0035878, GO:0043588, GO:0046847, GO:0048565, GO:0048870, GO:0061450, GO:0072001, GO:0097186, GO:0005604, GO:0005634, GO:0005737, GO:0005886, GO:0005938, GO:0008305, GO:0009925, GO:0009986, GO:0016020, GO:0016021, GO:0030054, GO:0030056, GO:0030056, GO:0031252, GO:0043235, GO:0070062, GO:0001664, GO:0004872, GO:…	192897
Arl4a	ADP-ribosylation factor-like 4A	chr12:40033290-40037987	-	OK	-0.631142	0.131143	-4.81265	1.48945e-06	0.000176689	yes	778.701	972.591	584.81	1066.7	1048.07	803.008	582.701	604.8	566.93	NM_001039515, NM_007487, NP_001034604, NP_031513	GO:0007264, GO:0050873, GO:0005622, GO:0005634, GO:0005634, GO:0005654, GO:0005730, GO:0005737, GO:0005886, GO:0016020, GO:0000166, GO:0003924, GO:0005525	11861
Def6	differentially expressed in FDCP 6	chr17:28207777-28228608	+	OK	-0.64995	0.13556	-4.79456	1.63029e-06	0.000191873	yes	268.479	338.243	198.715	359.535	322.556	332.637	208.621	205.34	182.182	NM_027185, NP_081461	GO:0005634, GO:0005737, GO:0005856, GO:0005886, GO:0005911, GO:0016020, GO:0042995, GO:0005515	23853
Serpinh1	serine (or cysteine) peptidase inhibitor, clade H, member 1	chr7:99345374-99353239	-	OK	-0.564465	0.117823	-4.79081	1.66112e-06	0.000193975	yes	4990.8	6069.41	3912.19	6560.51	6241.5	5406.22	4247.45	3985.62	3503.5	NM_001111043, NM_001111044, NM_001285776, NM_009825, NP_001104513, NP_001104514, NP_001272705, NP_033955, XM_006507278, XM_006507279, XP_006507341, XP_006507342	GO:0003433, GO:0030199, GO:0032964, GO:0051604, GO:0005615, GO:0005737, GO:0005783, GO:0005783, GO:0005793, GO:0045121, GO:0070062, GO:0004867, GO:0005515, GO:0005518, GO:0044822, GO:0051082	12406
Sparc	secreted acidic cysteine rich glycoprotein	chr11:55394158-55420080	-	OK	-0.634428	0.132651	-4.78268	1.7297e-06	0.000200417	yes	13455.2	16835.7	10074.7	17996.6	18986.8	13523.8	10140.2	10967.2	9116.75	NM_001290817, NM_009242, NP_001277746, NP_033268	GO:0001937, GO:0007165, GO:0010595, GO:0016525, GO:0022604, GO:0030324, GO:0042127, GO:0060348, GO:0071363, GO:0005576, GO:0005578, GO:0005604, GO:0005615, GO:0005615, GO:0005622, GO:0005634, GO:0005737, GO:0009986, GO:0016363, GO:0031091, GO:0031092, GO:0031988, GO:0005509, GO:0005509, GO:0005515, GO:0005518, GO:0005518, GO:0046872, GO:0050840	20692
Exoc3l	exocyst complex component 3-like	chr8:105289923-105296098	-	OK	-0.611718	0.128154	-4.77331	1.81219e-06	0.000208295	yes	342.461	424.596	260.325	452.394	412.527	408.867	270.283	264.81	245.882	NM_177788, NP_808456, XM_006531070, XM_017312850, XM_017312851, XP_006531133, XP_017168339, XP_017168340, XR_878821	GO:0006887, GO:0030072, GO:0051601, GO:0000145, GO:0030141, GO:0031410, GO:0000149, GO:0005515	277978
Tubb6	tubulin, beta 6 class V	chr18:67390730-67402749	+	OK	-0.68029	0.142564	-4.77183	1.82556e-06	0.000208295	yes	1117.7	1427.7	807.708	1568.3	1550.56	1164.23	953.697	711.398	758.031	NM_026473, NP_080749	GO:0007017, GO:0005634, GO:0005737, GO:0005856, GO:0005874, GO:0070062, GO:0000166, GO:0003924, GO:0005200, GO:0005525	67951
Gas6	growth arrest specific 6	chr8:13465373-13494535	-	OK	0.530687	0.111985	4.7389	2.14883e-06	0.000243322	yes	939.103	750.478	1127.73	782.563	772.411	696.46	1184.93	1068.22	1130.04	NM_019521, NP_062394	GO:0001764, GO:0001934, GO:0001961, GO:0003104, GO:0006468, GO:0006909, GO:0007165, GO:0007167, GO:0007596, GO:0009267, GO:0010628, GO:0010804, GO:0010934, GO:0018105, GO:0019064, GO:0019079, GO:0031589, GO:0032008, GO:0032148, GO:0032689, GO:0032715, GO:0032720, GO:0032825, GO:0033138, GO:0033159, GO:0035457, GO:0035690, GO:0035754, GO:0040008, GO:0043066, GO:0043066, GO:0043066, GO:0043066, GO:…	14456
Irx3	Iroquois related homeobox 3	chr8:91798510-91801654	-	OK	-0.810793	0.171981	-4.71442	2.42396e-06	0.000268378	yes	92.6991	127.969	57.4287	126.988	114.857	142.064	66.7999	58.3481	47.138	NM_001253822, NM_008393, NP_001240751, NP_032419	GO:0001656, GO:0001822, GO:0006351, GO:0006355, GO:0007275, GO:0007498, GO:0045665, GO:0045666, GO:0072047, GO:0072086, GO:0005634, GO:0005737, GO:0030424, GO:0003677, GO:0043565	16373
Tinagl1	tubulointerstitial nephritis antigen-like 1	chr4:130165599-130174802	-	OK	0.805426	0.170841	4.71447	2.42345e-06	0.000268378	yes	174.616	109.427	239.806	130.163	79.4425	118.675	211.704	296.229	211.484	NM_001168333, NM_023476, NP_001161805, NP_075965	GO:0006508, GO:0006955, GO:0007155, GO:0005576, GO:0005615, GO:0005737, GO:0031012, GO:0070062, GO:0005044, GO:0008234, GO:0030247, GO:0043236	94242
Tpm4	tropomyosin 4	chr8:72135291-72153129	+	OK	-0.553929	0.11749	-4.71469	2.42078e-06	0.000268378	yes	2804.44	3399.11	2209.77	3765.19	3423.68	3008.46	2306.14	2292.41	2030.76	NM_001001491, NP_001001491	GO:0001725, GO:0002102, GO:0005737, GO:0005856, GO:0030863, GO:0031941, GO:0003674, GO:0003779, GO:0046872	326618
Afap1l2	actin filament associated protein 1-like 2	chr19:56912353-57008575	-	OK	-0.797352	0.169505	-4.704	2.55112e-06	0.000280379	yes	114.452	156.515	72.3894	155.56	168.456	145.529	67.8276	92.0104	57.33	NM_001177796, NM_001177797, NM_146102, NP_001171267, NP_001171268, NP_666214, XM_006527024, XM_017318168, XM_017318169, XM_017318170, XM_017318171, XP_006527087, XP_017173657, XP_017173658, XP_017173659, XP_017173660	GO:0006954, GO:0007346, GO:0009966, GO:0032675, GO:0032757, GO:0045742, GO:0045893, GO:0005737, GO:0005886, GO:0017124, GO:0030296, GO:0035591, GO:0042169	226250
Pglyrp1	peptidoglycan recognition protein 1	chr7:18884689-18890438	+	OK	-0.751571	0.159874	-4.70102	2.58864e-06	0.000282426	yes	259.81	344.794	174.825	433.346	299.584	301.453	163.403	203.096	157.976	NM_009402, NP_033428	GO:0002376, GO:0006915, GO:0009253, GO:0016045, GO:0032689, GO:0032827, GO:0042742, GO:0044117, GO:0045087, GO:0050728, GO:0050830, GO:0005576, GO:0005615, GO:0005737, GO:0070062, GO:0005125, GO:0008270, GO:0008745, GO:0016019, GO:0016019, GO:0042834	21946
Plod1	procollagen-lysine, 2-oxoglutarate 5-dioxygenase 1	chr4:147909752-147936776	-	OK	-0.624865	0.133582	-4.67776	2.90023e-06	0.000314129	yes	1251.53	1562.65	940.417	1629.41	1594.59	1463.95	1142.79	823.605	854.855	NM_011122, NP_035252	GO:0008544, GO:0017185, GO:0055114, GO:0005783, GO:0016020, GO:0070062, GO:0005506, GO:0008198, GO:0008475, GO:0016491, GO:0016705, GO:0031418, GO:0042277, GO:0046872, GO:0051213	18822
Mogat2	monoacylglycerol O-acyltransferase 2	chr7:99219083-99238611	-	OK	-0.881703	0.18917	-4.6609	3.14827e-06	0.000338541	yes	41.3611	64.2258	18.4964	76.9864	68.914	46.7771	21.5815	22.4416	11.466	NM_177448, NP_803231, XM_011241737, XP_011240039	GO:0006071, GO:0006629, GO:0006651, GO:0019432, GO:0046462, GO:0050892, GO:0005783, GO:0016020, GO:0016021, GO:0003846, GO:0003846, GO:0016407, GO:0016740, GO:0016746, GO:0016747	233549
Ccbp2	atypical chemokine receptor 2	chr9:121898354-121911071	+	OK	-0.688982	0.14795	-4.65685	3.21077e-06	0.000340365	yes	294.716	379.115	210.318	448.426	367.541	321.376	219.926	219.927	191.1	NM_001276719, NM_021609, NP_001263648, NP_067622, XM_006512203, XM_006512204, XP_006512266, XP_006512267	GO:0006935, GO:0006954, GO:0007165, GO:0007186, GO:0005768, GO:0005884, GO:0005886, GO:0005887, GO:0016020, GO:0016021, GO:0004871, GO:0004930, GO:0004950, GO:0005044, GO:0005515, GO:0016493, GO:0019957	59289
Tnfrsf1a	tumor necrosis factor receptor superfamily, member 1a	chr6:125349722-125362483	+	OK	-0.648768	0.139301	-4.65732	3.20358e-06	0.000340365	yes	352.161	444.618	259.704	463.506	453.684	416.663	302.141	222.171	254.8	NM_011609, NP_035739	GO:0006693, GO:0006915, GO:0006952, GO:0006954, GO:0006955, GO:0007165, GO:0007166, GO:0007275, GO:0008625, GO:0008630, GO:0010628, GO:0010629, GO:0019221, GO:0032496, GO:0032715, GO:0032760, GO:0033160, GO:0033209, GO:0042127, GO:0042511, GO:0042742, GO:0042981, GO:0042981, GO:0043066, GO:0043525, GO:0045766, GO:0045944, GO:0045944, GO:0050728, GO:0050729, GO:0051291, GO:0090002, GO:1903140, GO:…	21937
Il27ra	interleukin 27 receptor, alpha	chr8:84030285-84042575	-	OK	-0.854222	0.184159	-4.63851	3.50932e-06	0.000369393	yes	67.8804	98.7105	37.0503	122.226	89.0139	84.8918	46.2461	38.1507	26.754	NM_016671, NP_057880, XM_011248437, XM_011248438, XP_011246739, XP_011246740, XR_001778452	GO:0002827, GO:0002829, GO:0032729, GO:0048302, GO:0050830, GO:0016020, GO:0016021, GO:0005515, GO:0045509	50931
Casp8	caspase 8	chr1:58795373-58847503	+	OK	-0.701684	0.151571	-4.6294	3.66719e-06	0.000383311	yes	335.632	434.979	236.286	426.997	524.512	353.427	232.258	262.566	214.032	NM_001080126, NM_001277926, NM_009812, NP_001073595, NP_001264855, NP_033942, XM_006495634, XP_006495697	GO:0001525, GO:0001841, GO:0006508, GO:0006915, GO:0006915, GO:0006919, GO:0007507, GO:0008625, GO:0030225, GO:0030225, GO:0034612, GO:0036462, GO:0042981, GO:0043065, GO:0043065, GO:0043123, GO:0043124, GO:0045471, GO:0045651, GO:0045862, GO:0048738, GO:0051603, GO:0060546, GO:0070243, GO:0097190, GO:0097190, GO:0097191, GO:0097191, GO:0097191, GO:0097194, GO:0097202, GO:0097284, GO:2001233, GO:…	12370
Sox17	SRY (sex determining region Y)-box 17	chr1:4490927-4497354	-	OK	-0.536752	0.116059	-4.62484	3.74897e-06	0.000389138	yes	505.961	609.612	402.311	599.224	597.254	632.358	402.855	393.849	410.228	NM_001289464, NM_001289465, NM_001289466, NM_001289467, NM_011441, NP_001276393, NP_001276394, NP_001276395, NP_001276396, NP_035571, XM_006495474, XM_006495475, XM_011238364, XP_006495537, XP_006495538, XP_011236666	GO:0000122, GO:0001525, GO:0001570, GO:0001706, GO:0001828, GO:0001947, GO:0003142, GO:0003143, GO:0003151, GO:0003308, GO:0006351, GO:0006355, GO:0007283, GO:0007369, GO:0007492, GO:0007493, GO:0010628, GO:0016055, GO:0021903, GO:0023019, GO:0030178, GO:0030178, GO:0030308, GO:0031648, GO:0035050, GO:0042074, GO:0042661, GO:0042662, GO:0042789, GO:0045595, GO:0045597, GO:0045597, GO:0045732, GO:…	20671
Birc5	baculoviral IAP repeat-containing 5	chr11:117849236-117855743	+	OK	-0.741388	0.160458	-4.62045	3.82916e-06	0.000394525	yes	196.485	260.172	132.798	259.532	277.57	243.414	149.015	96.4987	152.88	NM_001012272, NM_001012273, NM_009689, NP_001012273, NP_033819	GO:0000226, GO:0006351, GO:0006355, GO:0006468, GO:0006915, GO:0007049, GO:0007059, GO:0007067, GO:0007346, GO:0009790, GO:0009966, GO:0010466, GO:0031503, GO:0043066, GO:0043066, GO:0043066, GO:0043524, GO:0045787, GO:0045892, GO:0051301, GO:0061178, GO:0061469, GO:0090307, GO:1990001, GO:0000228, GO:0000775, GO:0000776, GO:0000777, GO:0005634, GO:0005634, GO:0005694, GO:0005737, GO:0005737, GO:…	11799
Zkscan4	zinc finger with KRAB and SCAN domains 4	chr13:21478848-21485505	+	OK	-0.758116	0.164125	-4.61912	3.85366e-06	0.000394525	yes	190.566	255.216	125.917	273.024	289.056	203.567	152.098	121.184	104.468	NM_001039115, NP_001034204	GO:0007040, GO:0010507, GO:0005634, GO:0003700, GO:0043565	544922
Blvrb	biliverdin reductase B (flavin reductase (NADPH))	chr7:27452417-27465981	+	OK	-0.796204	0.173115	-4.59928	4.23948e-06	0.000428159	yes	89.8555	123.562	56.1491	130.956	125.385	114.344	45.2184	68.4468	54.782	NM_001290525, NM_144923, NP_001277454, NP_659172	GO:0042167, GO:0055114, GO:0005654, GO:0005737, GO:0005829, GO:0005886, GO:0070062, GO:0004074, GO:0016491, GO:0042602	233016
Esam	endothelial cell-specific adhesion molecule	chr9:37528088-37538319	+	OK	-0.644279	0.140069	-4.59971	4.23074e-06	0.000428159	yes	2133.1	2690.04	1576.17	2885.8	2935.54	2248.77	1896.09	1437.38	1395.03	NM_027102, NP_081378, NR_136939	GO:0007155, GO:0007156, GO:0016337, GO:0016338, GO:0005886, GO:0005912, GO:0005923, GO:0016020, GO:0016021, GO:0030054, GO:0070062	69524
Rasip1	Ras interacting protein 1	chr7:45627536-45639092	+	OK	-0.577802	0.125681	-4.59737	4.27866e-06	0.000429215	yes	1154.1	1414.41	893.796	1314.32	1369.67	1559.24	1022.55	817.995	840.841	NM_028544, NP_082820	GO:0001525, GO:0001570, GO:0007165, GO:0008284, GO:0010507, GO:0043087, GO:0048754, GO:0005737, GO:0005794, GO:0048471, GO:0005515, GO:0017016	69903
Dok4	docking protein 4	chr8:94863827-94876312	-	OK	-0.591631	0.128858	-4.59132	4.40446e-06	0.00043889	yes	1012.1	1247.73	776.477	1314.32	1339.99	1088.87	862.233	784.333	682.864	NM_053246, NP_444476, XM_006530579, XP_006530642	GO:0000165, GO:0007169, GO:0007399, GO:0005057, GO:0005158	114255
St3gal6	ST3 beta-galactoside alpha-2,3-sialyltransferase 6	chr16:58470540-58523312	-	OK	-0.647877	0.141419	-4.58125	4.62209e-06	0.000457525	yes	247.023	312.31	181.737	323.819	326.384	286.727	203.483	167.19	174.538	NM_018784, NP_061254, XM_006522387, XM_006522388, XM_006522391, XM_011245971, XM_011245972, XM_011245973, XM_011245974, XM_011245975, XM_011245976, XM_017317083, XM_017317084, XM_017317085, XP_006522450, XP_006522451, XP_006522454, XP_011244273, XP_011244274, XP_011244275, XP_011244276, XP_011244277, XP_011244278, XP_017172572, XP_017172573, XP_017172574, XR_384577	GO:0001574, GO:0006464, GO:0006486, GO:0006664, GO:0009311, GO:0009311, GO:0018279, GO:0005794, GO:0016020, GO:0016021, GO:0030173, GO:0070062, GO:0003836, GO:0008373, GO:0008932, GO:0016740, GO:0016757, GO:0052798, GO:0052798	54613
Grap	GRB2-related adaptor protein	chr11:61653320-61672777	+	OK	-0.712471	0.1558	-4.57298	4.80833e-06	0.00047283	yes	409.549	534.625	284.472	614.304	596.297	393.274	274.393	315.304	263.718	NM_027817, NP_082093	GO:0008150, GO:0005575, GO:0003674	71520
Unc93b1	unc-93 homolog B1 (C. elegans)	chr19:3935185-3949340	+	OK	-0.718993	0.157357	-4.56918	4.89628e-06	0.000478332	yes	147.081	192.84	101.323	212.705	194.299	171.516	104.824	109.964	89.1801	NM_001161428, NM_019449, NP_001154900, NP_062322, XM_006531798, XP_006531861	GO:0000902, GO:0002224, GO:0002250, GO:0002376, GO:0006886, GO:0019882, GO:0019886, GO:0034138, GO:0034138, GO:0034154, GO:0034154, GO:0034162, GO:0034162, GO:0045087, GO:0051607, GO:2000778, GO:2001184, GO:0005764, GO:0005768, GO:0005768, GO:0005783, GO:0005783, GO:0016020, GO:0016021, GO:0031410, GO:0032009, GO:0005515, GO:0008565, GO:0035325	54445
Tagln2	transgelin 2	chr1:172500245-172507375	+	OK	-0.592558	0.129769	-4.56627	4.96485e-06	0.00048188	yes	931.267	1148.96	713.569	1230.2	1121.77	1094.93	840.651	673.247	626.808	NM_178598, NP_848713	GO:0030855, GO:0098609, GO:0005913, GO:0031982, GO:0070062, GO:0098641	21346
Pear1	platelet endothelial aggregation receptor 1	chr3:87749096-87768953	-	OK	-0.744093	0.163168	-4.56029	5.10819e-06	0.000492595	yes	381.344	507.617	255.072	530.968	492.926	498.956	345.304	239.003	180.908	NM_001032413, NM_001032414, NM_001289600, NM_001289601, NM_028460, NM_152799, NP_001027585, NP_001027586, NP_001276529, NP_001276530, NP_082736, NP_690012, XM_006502146, XP_006502209	GO:0043654, GO:0043654, GO:0045746, GO:0001891, GO:0005886, GO:0016020, GO:0016021, GO:0003674	73182
Rgl1	ral guanine nucleotide dissociation stimulator,-like 1	chr1:152517529-152625111	-	OK	-0.584394	0.128399	-4.55139	5.32938e-06	0.00051063	yes	983.325	1209.28	757.374	1202.42	1285.44	1139.98	888.953	671.003	712.166	NM_016846, NP_058542, XM_006529264, XM_006529265, XM_006529266, XM_006529267, XM_006529268, XM_017319386, XP_006529327, XP_006529328, XP_006529329, XP_006529330, XP_006529331, XP_017174875	GO:0007165, GO:0007264, GO:0005085, GO:0008321	19731
Enpp2	ectonucleotide pyrophosphatase/phosphodiesterase 2	chr15:54838900-54920146	-	OK	-0.621655	0.137301	-4.52768	5.9636e-06	0.000567758	yes	538.522	673.451	403.592	678.592	765.711	576.052	448.073	398.338	364.364	NM_001136077, NM_001285994, NM_001285995, NM_015744, NP_001129549, NP_001272923, NP_001272924, NP_056559, XM_006520593, XM_006520594, XM_006520595, XM_006520596, XM_006520598, XM_011245510, XM_017316503, XM_017316504, XM_017316505, XM_017316506, XM_017316507, XP_006520656, XP_006520657, XP_006520658, XP_006520659, XP_006520661, XP_011243812, XP_017171992, XP_017171993, XP_017171994, XP_017171995,…	GO:0001953, GO:0006629, GO:0006935, GO:0006955, GO:0008152, GO:0008284, GO:0009395, GO:0010634, GO:0016042, GO:0030334, GO:0034638, GO:0034638, GO:0045765, GO:0048714, GO:0050731, GO:0051894, GO:0060326, GO:1900026, GO:2000394, GO:0005576, GO:0005615, GO:0005615, GO:0005737, GO:0005794, GO:0005887, GO:0003676, GO:0003824, GO:0004528, GO:0004528, GO:0004551, GO:0004622, GO:0004622, GO:0005044, GO:…	18606
Ifnar2	interferon (alpha and beta) receptor 2	chr16:91372782-91394043	+	OK	-0.555302	0.122685	-4.52626	6.0038e-06	0.000567967	yes	458.977	557.706	360.247	597.637	552.269	523.211	353.526	378.14	349.076	NM_001110498, NM_010509, NP_001103968, NP_034639, XM_006522923, XM_011246100, XM_017316882, XP_006522986, XP_011244402, XP_017172371	GO:0006357, GO:0008283, GO:0035455, GO:0035456, GO:0051607, GO:0060337, GO:0005576, GO:0005615, GO:0005886, GO:0005887, GO:0016020, GO:0016021, GO:0004905, GO:0004905, GO:0019901, GO:0042015	15976
Gatm	glycine amidinotransferase (L-arginine:glycine amidinotransferase)	chr2:122594472-122611277	-	OK	-0.600342	0.132716	-4.52352	6.08209e-06	0.000571754	yes	442.691	548.307	337.076	606.367	546.526	492.026	372.024	313.06	326.144	NM_025961, NP_080237	GO:0006601, GO:0006601, GO:0007584, GO:0010033, GO:0043434, GO:0046689, GO:0005739, GO:0005743, GO:0005758, GO:0016020, GO:0070062, GO:0015067, GO:0015067, GO:0015068, GO:0016740	67092
Csf1	colony stimulating factor 1 (macrophage)	chr3:107741047-107760469	-	OK	-0.648469	0.143418	-4.52153	6.13951e-06	0.000573545	yes	224.98	284.988	164.973	284.929	301.499	268.535	187.04	153.725	154.154	NM_001113529, NM_001113530, NM_007778, NP_001107001, NP_001107002, NP_031804	GO:0001503, GO:0001954, GO:0002158, GO:0002376, GO:0003006, GO:0006954, GO:0007169, GO:0008283, GO:0008284, GO:0010628, GO:0010744, GO:0010759, GO:0030225, GO:0030278, GO:0030316, GO:0030335, GO:0032270, GO:0032946, GO:0038145, GO:0040018, GO:0042476, GO:0042488, GO:0045087, GO:0045651, GO:0045651, GO:0045657, GO:0045672, GO:0045672, GO:0045672, GO:0045672, GO:0045860, GO:0046579, GO:0048873, GO:…	12977
Nos3	nitric oxide synthase 3, endothelial cell	chr5:24364818-24384474	+	OK	-0.625392	0.138406	-4.51855	6.22659e-06	0.000578067	yes	1193.52	1494.88	892.162	1557.98	1446.24	1480.41	1108.88	748.426	819.183	NM_008713, NP_032739, XM_006535639, XP_006535702	GO:0001525, GO:0001542, GO:0001701, GO:0001974, GO:0002028, GO:0003057, GO:0003100, GO:0006527, GO:0006809, GO:0006809, GO:0007165, GO:0007263, GO:0008285, GO:0014740, GO:0014806, GO:0019430, GO:0030324, GO:0031284, GO:0031284, GO:0031663, GO:0032355, GO:0043065, GO:0043267, GO:0043542, GO:0045766, GO:0045776, GO:0045909, GO:0048662, GO:0050880, GO:0051346, GO:0051926, GO:0055114, GO:0071260, GO:…	18127
Sparcl1	SPARC-like 1	chr5:104079108-104114088	-	OK	-0.625957	0.138859	-4.50787	6.54813e-06	0.000604166	yes	7980.29	9997.95	5962.63	9853.47	12225.5	7914.87	6433.34	5683.33	5771.22	NM_010097, NP_034227, XM_006534768, XM_017320656, XP_006534831, XP_017176145	GO:0007165, GO:0048856, GO:0005576, GO:0005578, GO:0005615, GO:0005615, GO:0045202, GO:0070062, GO:0005509, GO:0005518, GO:0046872, GO:0050840	13602
Erg	avian erythroblastosis virus E-26 (v-ets) oncogene related	chr16:95359168-95586593	-	OK	-0.643401	0.142847	-4.50413	6.66445e-06	0.000611126	yes	483.586	611.189	355.982	621.447	695.84	516.281	404.91	353.455	309.582	NM_001302152, NM_001302153, NM_001302154, NM_001302179, NM_001302183, NM_133659, NP_001289081, NP_001289082, NP_001289083, NP_001289108, NP_001289112, NP_598420, XM_006522894, XM_006522895, XM_006522896, XM_006522899, XM_006522900, XM_006522903, XM_006522904, XP_006522957, XP_006522958, XP_006522959, XP_006522962, XP_006522963, XP_006522966, XP_006522967	GO:0003197, GO:0003199, GO:0006351, GO:0006355, GO:0006357, GO:0016477, GO:2000504, GO:0005634, GO:0005737, GO:0030529, GO:0000981, GO:0003677, GO:0003682, GO:0003700, GO:0005515, GO:0043565	13876
Kank2	KN motif and ankyrin repeat domains 2	chr9:21766772-21798546	-	OK	-0.649425	0.144981	-4.47939	7.48581e-06	0.000682258	yes	270.772	343.403	198.142	331.756	349.356	349.096	233.286	164.945	196.196	NM_145611, NP_663586	GO:0000122, GO:0006351, GO:0006355, GO:0006915, GO:0008285, GO:0033147, GO:0043069, GO:0051497, GO:0070563, GO:2000134, GO:0005737, GO:0005739, GO:0003674	235041
Clec1a	C-type lectin domain family 1, member a	chr6:129426683-129452000	-	OK	-0.715649	0.160507	-4.45869	8.24625e-06	0.0007445	yes	262.174	344.739	179.61	346.042	414.441	273.733	214.787	166.068	157.976	NM_175526, NP_780735, XM_006506120, XP_006506183	GO:0008150, GO:0005575, GO:0016020, GO:0016021, GO:0030246	243653
Nmi	N-myc (and STAT) interactor	chr2:51948498-51973208	-	OK	-0.74051	0.166104	-4.45812	8.26834e-06	0.0007445	yes	98.7283	131.851	65.6059	126.194	145.485	123.873	68.8553	61.7143	66.248	NM_001141948, NM_001141949, NM_019401, NP_001135420, NP_001135421, NP_062274, XM_006498218, XM_006498219, XP_006498281, XP_006498282	GO:0006366, GO:0032480, GO:0045355, GO:0045358, GO:0045824, GO:0060333, GO:1902524, GO:0005654, GO:0005737, GO:0003712, GO:0005515	64685
Gmnn	geminin	chr13:24751844-24761937	-	OK	-0.790448	0.177684	-4.4486	8.64307e-06	0.000767971	yes	85.6288	118.741	52.517	147.623	98.5853	110.013	48.3015	49.3714	59.878	NM_020567, NP_065592, XM_006516723, XP_006516786	GO:0006275, GO:0006461, GO:0007049, GO:0008156, GO:0009887, GO:0045786, GO:0045892, GO:0005634, GO:0005634, GO:0005737, GO:0003714, GO:0005515, GO:0042826, GO:0070491	57441
Ly6c1	lymphocyte antigen 6 complex, locus C1	chr15:75045014-75048837	-	OK	-0.681497	0.153228	-4.44761	8.68315e-06	0.000767971	yes	334.387	431.059	237.716	467.474	485.269	340.434	202.455	264.81	245.882	NM_001252055, NM_001252056, NM_001252057, NM_001252058, NM_010741, NP_001238984, NP_001238985, NP_001238986, NP_001238987, NP_034871, XM_006520521, XP_006520584	GO:0005886, GO:0009897, GO:0016020, GO:0031225	17067
Pik3r6	phosphoinositide-3-kinase, regulatory subunit 6	chr11:68503018-68552695	+	OK	-0.707955	0.159127	-4.449	8.62709e-06	0.000767971	yes	184.733	241.939	127.527	276.992	238.327	210.497	150.043	126.795	105.742	NM_001004435, NM_001081566, NP_001004435, NP_001075035, NR_126153, NR_126154, XM_006531948, XM_006531950, XM_017314217, XP_006532011, XP_006532013, XP_017169706, XR_001779856	GO:0001525, GO:0007186, GO:0014065, GO:0042269, GO:0043406, GO:0043551, GO:0045582, GO:0045766, GO:0005737, GO:0005886, GO:0005944, GO:0016020, GO:0046934, GO:0046935	104709
Slc2a1	solute carrier family 2 (facilitated glucose transporter), member 1	chr4:119108744-119137329	+	OK	-0.505916	0.113811	-4.44521	8.78056e-06	0.000772018	yes	6189.75	7381.9	4997.6	7297.84	7593.94	7253.92	5638.94	4948.36	4405.49	NM_011400, NP_035530, XM_006502908, XP_006502971	GO:0006461, GO:0006810, GO:0008643, GO:0015758, GO:0015758, GO:0042149, GO:0042908, GO:0055085, GO:0070837, GO:0070837, GO:1904659, GO:0001939, GO:0005622, GO:0005737, GO:0005737, GO:0005829, GO:0005886, GO:0005886, GO:0005887, GO:0005901, GO:0005911, GO:0016020, GO:0016021, GO:0016323, GO:0016324, GO:0030496, GO:0030864, GO:0031982, GO:0045121, GO:0070062, GO:0072562, GO:0005215, GO:0005355, GO:…	20525
Arhgef5	Rho guanine nucleotide exchange factor (GEF) 5	chr6:43265643-43289320	+	OK	-0.686893	0.155107	-4.4285	9.48914e-06	0.000825302	yes	680.518	881.014	480.021	860.343	1003.08	779.619	627.919	409.559	402.584	NM_133674, NP_598435, XM_006506387, XP_006506450	GO:0002408, GO:0030036, GO:0032956, GO:0035023, GO:0035556, GO:0043087, GO:0043507, GO:0043547, GO:0051091, GO:0051493, GO:0051496, GO:0071803, GO:1904591, GO:0005634, GO:0005654, GO:0005737, GO:0005886, GO:0030054, GO:0042995, GO:0071944, GO:0005085, GO:0005089, GO:0005515, GO:0008289	54324
Scarf1	scavenger receptor class F, member 1	chr11:75513540-75526580	+	OK	-0.685296	0.154753	-4.42832	9.49702e-06	0.000825302	yes	508.356	657.669	359.043	675.417	747.525	550.064	451.156	335.501	290.472	NM_001004157, NP_001004157, XR_001780022	GO:0006898, GO:0007155, GO:0010976, GO:0016322, GO:0016358, GO:0048680, GO:0016020, GO:0016021, GO:0005044, GO:0005515, GO:0030169	380713
Mcm3	minichromosome maintenance complex component 3	chr1:20803013-20820213	-	OK	-0.68156	0.153981	-4.42626	9.58817e-06	0.000828407	yes	568.188	733.476	402.9	832.565	693.925	673.937	523.095	346.722	338.884	NM_008563, NP_032589	GO:0006260, GO:0006270, GO:0007049, GO:0000784, GO:0005634, GO:0005634, GO:0005654, GO:0005737, GO:0005813, GO:0016020, GO:0042555, GO:0043231, GO:0048471, GO:0000166, GO:0003677, GO:0003678, GO:0004386, GO:0005524, GO:0016787	17215
Rassf9	Ras association (RalGDS/AF-6) domain family (N-terminal) member 9	chr10:102512221-102546560	+	OK	-0.655039	0.14828	-4.41758	9.98128e-06	0.000857415	yes	377.976	481.552	274.4	517.476	513.983	413.198	329.889	261.444	231.868	NM_146240, NP_666352, XM_006513632, XP_006513695	GO:0007165, GO:0016197, GO:0046907, GO:0005768, GO:0005829, GO:0012510, GO:0055037, GO:0070062, GO:0019899, GO:0019904	237504
Prcp	prolylcarboxypeptidase (angiotensinase C)	chr7:92875252-92934581	+	OK	-0.643886	0.146071	-4.40802	1.04318e-05	0.000890998	yes	1498.61	1898.01	1099.21	1972.28	2275.12	1446.63	1227.06	1023.34	1047.23	NM_028243, NP_082519	GO:0002155, GO:0002353, GO:0003085, GO:0006508, GO:0042593, GO:0043535, GO:0043535, GO:0060055, GO:0097009, GO:2000377, GO:0005764, GO:0045178, GO:0070062, GO:0004180, GO:0004185, GO:0008233, GO:0008236, GO:0008239, GO:0016787	72461
Esyt1	extended synaptotagmin-like protein 1	chr10:128510249-128525859	-	OK	-0.552708	0.125651	-4.39877	1.08868e-05	0.00092237	yes	1184.21	1440.07	928.354	1515.92	1398.38	1405.91	1090.38	844.925	849.759	NM_011843, NP_035973	GO:0006810, GO:0006869, GO:0005783, GO:0005886, GO:0016020, GO:0016021, GO:0030176, GO:0031227, GO:0044232, GO:0008289, GO:0046872	23943
Il10rb	interleukin 10 receptor, beta	chr16:91406234-91425834	+	OK	-0.656574	0.149287	-4.39805	1.09226e-05	0.00092237	yes	197.931	252.296	143.567	280.167	258.427	218.293	136.683	152.603	141.414	NM_008349, NP_032375, XM_006522924, XP_006522987	GO:0051607, GO:0005886, GO:0016020, GO:0016021, GO:0070062, GO:0004920, GO:0005515	16155
Abcc4	ATP-binding cassette, sub-family C (CFTR/MRP), member 4	chr14:118482691-118676931	-	OK	-0.644563	0.14664	-4.39556	1.10488e-05	0.000927792	yes	415.256	526.58	303.933	532.556	500.583	546.6	382.301	267.055	262.444	NM_001033336, NM_001163675, NM_001163676, NP_001028508, NP_001157147, NP_001157148, XM_006519010, XP_006519073, XR_874344	GO:0006855, GO:0032310, GO:0042384, GO:0048661, GO:0005886, GO:0005886, GO:0016020, GO:0016323, GO:0031088, GO:0015132, GO:0015238	239273
Erf	Ets2 repressor factor	chr7:25242559-25250758	-	OK	-0.570387	0.129845	-4.39282	1.11889e-05	0.000934305	yes	430.466	527.694	333.237	522.238	553.226	507.619	377.163	323.159	299.39	NM_010155, NP_034285	GO:0000122, GO:0001701, GO:0006351, GO:0006355, GO:0006357, GO:0010668, GO:0060707, GO:0060710, GO:0005634, GO:0005634, GO:0005794, GO:0000981, GO:0003677, GO:0003700, GO:0003714, GO:0043565	13875
Rell1	RELT-like 1	chr5:63908897-63968897	-	OK	-0.572346	0.130377	-4.38993	1.13387e-05	0.00094155	yes	357.555	438.653	276.456	414.298	482.398	419.262	291.864	273.787	263.718	NM_145923, NP_666035, XM_006503621, XP_006503684	GO:0008150, GO:0005886, GO:0015630, GO:0016020, GO:0016021, GO:0003674	100532
M6pr	insulin-like growth factor 2	chr7:142650767-142666816	-	OK	-0.516521	0.118172	-4.37095	1.2371e-05	0.0010216	yes	1252.49	1501.24	1003.74	1593.7	1563.01	1347.01	1071.88	1023.34	916.007	NM_001122736, NM_001122737, NM_001315488, NM_001315489, NM_010514, NP_001116208, NP_001116209, NP_001302417, NP_001302418, NP_034644, XM_006508487, XP_006508550	GO:0001503, GO:0001649, GO:0001934, GO:0005975, GO:0006006, GO:0007613, GO:0009887, GO:0014070, GO:0031017, GO:0035094, GO:0038028, GO:0040018, GO:0042104, GO:0042493, GO:0043085, GO:0043410, GO:0045725, GO:0045840, GO:0045944, GO:0045953, GO:0046628, GO:0046628, GO:0050731, GO:0051146, GO:0051781, GO:0051897, GO:0090031, GO:2000467, GO:0005576, GO:0005615, GO:0005615, GO:0070062, GO:0005158, GO:…	16002
Acadl	acyl-Coenzyme A dehydrogenase, long-chain	chr1:66830838-66863309	-	OK	-0.675535	0.154978	-4.35891	1.3071e-05	0.00106761	yes	282.274	364.183	200.365	423.822	346.484	322.243	241.507	195.242	164.346	NM_007381, NP_031407	GO:0001659, GO:0006629, GO:0006631, GO:0008152, GO:0009062, GO:0009409, GO:0019254, GO:0033539, GO:0033539, GO:0042413, GO:0042758, GO:0042758, GO:0044242, GO:0045717, GO:0046322, GO:0051289, GO:0055088, GO:0055114, GO:0090181, GO:0005739, GO:0005739, GO:0005759, GO:0031966, GO:0000062, GO:0000062, GO:0003995, GO:0004466, GO:0004466, GO:0009055, GO:0016401, GO:0016491, GO:0016627, GO:0050660, GO:…	11363
Sgk3	serum/glucocorticoid regulated kinase 3	chr1:9798129-9902568	+	OK	-0.589001	0.135103	-4.35966	1.30267e-05	0.00106761	yes	352.104	435.104	269.105	440.489	477.612	387.211	277.477	245.735	284.102	NM_001037759, NM_133220, NM_177547, NP_001032848, NP_573483, NP_808215	GO:0001558, GO:0006468, GO:0006883, GO:0010765, GO:0016310, GO:0018105, GO:0032411, GO:0035556, GO:0042127, GO:2001240, GO:0005768, GO:0016023, GO:0031410, GO:0000166, GO:0004672, GO:0004674, GO:0005246, GO:0005524, GO:0015459, GO:0016301, GO:0016740, GO:0017080, GO:0017081, GO:0035091	170755
Gusb	glucuronidase, beta	chr5:129989020-130002828	-	OK	-0.570566	0.13143	-4.34121	1.41702e-05	0.0011511	yes	406.37	498.502	314.238	533.349	490.055	472.103	343.249	324.281	275.184	NM_010368, NP_034498, XM_006504342, XM_011240853, XP_006504405, XP_011239155, XR_377102	GO:0005975, GO:0008152, GO:0005615, GO:0005615, GO:0005764, GO:0005764, GO:0005783, GO:0016020, GO:0043231, GO:0070062, GO:0004553, GO:0004566, GO:0004566, GO:0005102, GO:0016787, GO:0016798, GO:0019904, GO:0030246	110006
Cysltr1	cysteinyl leukotriene receptor 1	chrX:106576508-106603679	-	OK	0.776343	0.179201	4.33226	1.47588e-05	0.00119243	yes	18.9982	5.72096	32.2754	8.73042	6.69997	1.73249	40.0799	32.5403	24.206	NM_001281859, NM_001281862, NM_021476, NP_001268788, NP_001268791, NP_067451	GO:0002437, GO:0003013, GO:0006816, GO:0006935, GO:0006954, GO:0007165, GO:0007166, GO:0007186, GO:0007200, GO:0007218, GO:0045766, GO:0045907, GO:0005886, GO:0005887, GO:0016020, GO:0016021, GO:0001631, GO:0004871, GO:0004930, GO:0004974, GO:0004974, GO:0008528	58861
Cdk2	cyclin-dependent kinase 2	chr10:128697938-128705051	-	OK	-0.595138	0.137765	-4.31995	1.56065e-05	0.00125414	yes	280.977	348.583	213.371	360.328	321.599	363.822	238.424	204.218	197.47	NM_016756, NM_183417, NP_058036, NP_904326, XM_006513162, XM_011243321, XP_006513225, XP_011241623	GO:0000082, GO:0000122, GO:0006281, GO:0006468, GO:0006813, GO:0006974, GO:0007049, GO:0007067, GO:0007099, GO:0008284, GO:0016310, GO:0018105, GO:0032298, GO:0032869, GO:0045893, GO:0051301, GO:0051321, GO:0051591, GO:0051602, GO:0060968, GO:0000307, GO:0000307, GO:0000781, GO:0000793, GO:0000805, GO:0000806, GO:0005634, GO:0005634, GO:0005667, GO:0005737, GO:0005768, GO:0005829, GO:0005856, GO:…	12566
Rnf125	ring finger protein 125	chr18:20944624-20983848	+	OK	-0.815963	0.189092	-4.31517	1.59477e-05	0.00127471	yes	38.6095	58.2477	18.9713	54.7635	59.3426	60.637	22.6092	10.0987	24.206	NM_026301, NP_080577, XM_006526188, XP_006526251	GO:0000209, GO:0002250, GO:0002376, GO:0032436, GO:0005622, GO:0005794, GO:0016020, GO:0004842, GO:0008270, GO:0008766, GO:0016874, GO:0018169, GO:0031624, GO:0043773, GO:0043774, GO:0046872, GO:0061630, GO:0070735, GO:0070736, GO:0070737, GO:0070738, GO:0070739, GO:0070740	67664
Mmp25	matrix metallopeptidase 25	chr17:23629175-23645269	-	OK	-0.777827	0.180597	-4.30698	1.65502e-05	0.00131583	yes	96.7561	135.18	58.332	126.194	132.085	147.261	82.2153	39.2727	53.508	NM_001033339, NM_001320258, NP_001028511, NP_001307187, XM_017317466, XP_017172955	GO:0006508, GO:0006954, GO:0060022, GO:0005886, GO:0009986, GO:0016020, GO:0016021, GO:0031012, GO:0031225, GO:0004222, GO:0005509, GO:0008233, GO:0008237, GO:0008270, GO:0016504, GO:0016787, GO:0046872	240047
Egfl7	EGF-like domain 7	chr2:26583863-26592682	+	OK	-0.619499	0.143959	-4.30332	1.6826e-05	0.00133068	yes	2148.54	2695.92	1601.17	3134.22	2931.72	2021.81	1739.88	1508.07	1555.56	NM_001164564, NM_178444, NM_198724, NM_198725, NP_001158036, NP_848538, NP_942017, NP_942018	GO:0001525, GO:0001568, GO:0001570, GO:0001938, GO:0007155, GO:0007275, GO:0030154, GO:0030334, GO:0030336, GO:0045746, GO:0005576, GO:0005615, GO:0031012, GO:0005112, GO:0005509	353156
Ralb	v-ral simian leukemia viral oncogene B	chr1:119470304-119504782	-	OK	-0.54367	0.126611	-4.29402	1.75467e-05	0.00138037	yes	1163.54	1411.43	915.647	1407.98	1593.64	1232.66	986.583	830.338	930.021	NM_022327, NP_071722, XM_006529782, XP_006529845	GO:0000910, GO:0001928, GO:0001934, GO:0006915, GO:0007049, GO:0007165, GO:0007264, GO:0007265, GO:0009267, GO:0032091, GO:0032092, GO:0051301, GO:0060178, GO:0071360, GO:0071902, GO:2000786, GO:0000145, GO:0005776, GO:0005886, GO:0016020, GO:0030496, GO:0070062, GO:0000166, GO:0003924, GO:0005525, GO:0019003, GO:0031625, GO:0051117	64143
Trim47	tripartite motif-containing 47	chr11:116105749-116110235	-	OK	-0.674772	0.157349	-4.28839	1.79975e-05	0.00140842	yes	220.072	284.746	155.398	292.866	301.499	259.873	196.289	142.504	127.4	NM_001205081, NM_172570, NP_001192010, NP_766158	GO:0008150, GO:0005622, GO:0005634, GO:0005737, GO:0008270, GO:0046872	217333
Ccdc102a	coiled-coil domain containing 102A	chr8:94902868-94918098	-	OK	-0.722116	0.168887	-4.27573	1.90516e-05	0.0014777	yes	118.8	158.545	79.0554	160.322	155.056	160.255	82.2153	97.6208	57.33	NM_001033533, NP_001028705, XM_011248354, XP_011246656	GO:0008150, GO:0005575, GO:0016459, GO:0003674, GO:0003774	234582
Gnai2	guanine nucleotide binding protein (G protein), alpha inhibiting 2	chr9:107614137-107635342	-	OK	-0.528543	0.123625	-4.27539	1.90805e-05	0.0014777	yes	3373.24	4066.93	2679.54	4440.61	4181.74	3578.45	2912.48	2788.36	2337.79	NM_008138, NP_032164, XM_006511637, XP_006511700	GO:0000186, GO:0001973, GO:0001973, GO:0007049, GO:0007165, GO:0007186, GO:0007188, GO:0007193, GO:0007193, GO:0007213, GO:0007214, GO:0007214, GO:0008283, GO:0008284, GO:0035556, GO:0050805, GO:0051301, GO:0051924, GO:0005634, GO:0005654, GO:0005737, GO:0005813, GO:0005829, GO:0005834, GO:0005856, GO:0005886, GO:0016020, GO:0030425, GO:0030496, GO:0044297, GO:0045121, GO:0070062, GO:1903561, GO:…	14678
Pvrl2	nectin cell adhesion molecule 2	chr7:19716643-19749573	-	OK	-0.535737	0.126301	-4.24174	2.21794e-05	0.00170763	yes	767.885	929.012	606.759	1048.44	921.724	816.867	645.39	600.312	574.574	NM_001159724, NM_008990, NP_001153196, NP_033016	GO:0001675, GO:0002860, GO:0002860, GO:0002891, GO:0007010, GO:0007155, GO:0007156, GO:0007156, GO:0007157, GO:0007286, GO:0007289, GO:0008037, GO:0009566, GO:0019064, GO:0030382, GO:0032990, GO:0033005, GO:0042271, GO:0042271, GO:0044406, GO:0044782, GO:0045954, GO:0046596, GO:0046718, GO:0046814, GO:0051654, GO:0060370, GO:0060370, GO:0005886, GO:0005887, GO:0005911, GO:0005911, GO:0005915, GO:…	19294
Slco2a1	solute carrier organic anion transporter family, member 2a1	chr9:103008488-103087849	+	OK	0.743548	0.175334	4.24075	2.22779e-05	0.00170763	yes	129.612	83.3863	175.838	73.0181	95.7138	81.4269	233.286	160.457	133.77	NM_033314, NP_201571, XM_006511731, XP_006511794	GO:0006810, GO:0015732, GO:0043252, GO:0005886, GO:0005887, GO:0005887, GO:0016020, GO:0016021, GO:0005215, GO:0015132, GO:0015347	24059
Clic1	chloride intracellular channel 1	chr17:35050242-35058719	+	OK	-0.620026	0.146272	-4.23885	2.24664e-05	0.00171329	yes	814.987	1024.52	605.456	1168.29	1116.98	788.281	552.898	679.979	583.492	NM_033444, NP_254279	GO:0006810, GO:0006811, GO:0006821, GO:0034765, GO:0045669, GO:0051881, GO:0051881, GO:0070527, GO:1902476, GO:0005615, GO:0005634, GO:0005634, GO:0005635, GO:0005737, GO:0005739, GO:0005886, GO:0005913, GO:0016020, GO:0016021, GO:0031982, GO:0034707, GO:0048471, GO:0070062, GO:0072562, GO:0005244, GO:0005254, GO:0005254, GO:0098641	114584
9030617O03Rik	RIKEN cDNA 9030617O03 gene	chr12:100779122-100872610	+	OK	0.673753	0.159166	4.23301	2.30579e-05	0.00174314	yes	127.057	89.7779	164.335	89.6852	94.7567	84.8918	168.541	181.777	142.688	NM_145448, NP_663423, XM_006515735, XM_006515736, XM_006515737, XM_006515738, XM_006515740, XP_006515798, XP_006515799, XP_006515800, XP_006515801, XP_006515803	GO:0008150, GO:0005739, GO:0003674	217830
Pls3	plastin 3 (T-isoform)	chrX:75785653-75843021	-	OK	-0.573194	0.135457	-4.23156	2.32076e-05	0.00174314	yes	1398.16	1719.91	1076.41	1620.68	2020.52	1518.52	1238.37	1009.87	980.981	NM_001166453, NM_001166454, NM_145629, NP_001159925, NP_001159926, NP_663604, XM_006527731, XM_006527732, XM_006527733, XM_006527734, XP_006527794, XP_006527795, XP_006527796, XP_006527797	GO:0051017, GO:0051639, GO:0051764, GO:0060348, GO:0005737, GO:0005884, GO:0032420, GO:0032432, GO:0003779, GO:0005509, GO:0046872, GO:0051015	102866
Tspan5	tetraspanin 5	chr3:138742207-138904433	+	OK	-0.535884	0.12661	-4.23255	2.3106e-05	0.00174314	yes	1247.83	1510.04	985.626	1533.38	1719.02	1277.71	1037.97	967.231	951.679	NM_019571, NP_062517, NR_121195, XM_006501736, XM_006501737, XP_006501799, XP_006501800, XR_375551	GO:0007166, GO:0045747, GO:0045747, GO:0051604, GO:0051604, GO:0090002, GO:0090002, GO:0005886, GO:0005887, GO:0016020, GO:0016021, GO:0019899, GO:0019899	56224
Tnfrsf1b	tumor necrosis factor receptor superfamily, member 1b	chr4:145212367-145246870	-	OK	-0.701191	0.166253	-4.21761	2.46911e-05	0.00184529	yes	267.55	353.035	182.065	380.17	362.755	316.179	241.507	177.288	127.4	NM_011610, NP_035740	GO:0006954, GO:0006955, GO:0006955, GO:0007166, GO:0007275, GO:0008283, GO:0008630, GO:0032496, GO:0042127, GO:0042981, GO:0043410, GO:0050728, GO:0050779, GO:0051044, GO:0071222, GO:0097191, GO:0005634, GO:0005887, GO:0016020, GO:0016020, GO:0016021, GO:0030424, GO:0043025, GO:0043196, GO:0045121, GO:0045121, GO:0048471, GO:0005031, GO:0005031, GO:0005515, GO:0031625	21938
Arhgap27	Rho GTPase activating protein 27	chr11:103359372-103363692	-	OK	-0.56601	0.134273	-4.21536	2.49384e-05	0.0018545	yes	429.948	527.594	332.302	511.126	530.255	541.402	390.523	310.816	295.568	NM_001205236, NM_133715, NM_183288, NP_001192165, NP_598476, NP_899111, XM_006533754, XP_006533817, XR_001780030	GO:0006897, GO:0006898, GO:0007165, GO:0043547, GO:0005622, GO:0005634, GO:0005654, GO:0005737, GO:0005768, GO:0016020, GO:0005096, GO:0017124	544817
Kank3	KN motif and ankyrin repeat domains 3	chr17:33810522-33822914	+	OK	-0.600065	0.142591	-4.20831	2.57287e-05	0.0019038	yes	742.37	925.094	559.645	1009.55	1043.28	722.447	611.476	537.475	529.984	NM_030697, NP_109622, XM_006525175, XP_006525238	GO:0051497, GO:0005737, GO:0003674	80880
Cd34	CD34 antigen	chr1:194938820-194961292	+	OK	-0.545436	0.129972	-4.19657	2.70985e-05	0.00199527	yes	6016.18	7313.19	4719.17	7913.73	7840.88	6184.98	5392.29	4572.47	4192.74	NM_001111059, NM_133654, NP_001104529, NP_598415	GO:0001894, GO:0001935, GO:0007155, GO:0007160, GO:0008217, GO:0010629, GO:0016337, GO:0030097, GO:0030195, GO:0032720, GO:0032733, GO:0038001, GO:0042482, GO:0045019, GO:0045766, GO:0050900, GO:0071425, GO:0071636, GO:0071657, GO:0071971, GO:1900035, GO:1900038, GO:1900041, GO:1900168, GO:1901215, GO:2001214, GO:0005576, GO:0005737, GO:0005737, GO:0005764, GO:0005886, GO:0005887, GO:0009897, GO:…	12490
Bub1b	BUB1B, mitotic checkpoint serine/threonine kinase	chr2:118598210-118641592	+	OK	-0.71294	0.170019	-4.19329	2.74936e-05	0.00200462	yes	493.618	657.292	329.944	665.099	670.954	635.823	474.793	223.294	291.746	NM_009773, NP_033903, XM_006498622, XP_006498685	GO:0006468, GO:0006915, GO:0007049, GO:0007067, GO:0007091, GO:0007094, GO:0016310, GO:0034501, GO:0051301, GO:0071459, GO:0000775, GO:0000776, GO:0000776, GO:0000776, GO:0000777, GO:0000778, GO:0000940, GO:0000940, GO:0005634, GO:0005694, GO:0005737, GO:0048471, GO:0000166, GO:0004672, GO:0004674, GO:0005515, GO:0005524, GO:0016301, GO:0016740	12236
Stard13	StAR-related lipid transfer (START) domain containing 13	chr5:151037514-151190193	-	OK	-0.581285	0.138609	-4.1937	2.74445e-05	0.00200462	yes	435.963	538.823	333.102	550.016	548.44	518.013	399.772	286.13	313.404	NM_001163493, NM_146258, NP_001156965, NP_666370, XM_006504918, XM_006504920, XM_006504921, XM_006504922, XM_006504923, XM_006504925, XP_006504981, XP_006504983, XP_006504984, XP_006504985, XP_006504986, XP_006504988, XR_001784696, XR_001784697	GO:0007049, GO:0007165, GO:0043542, GO:0090051, GO:0097498, GO:1903671, GO:0005737, GO:0005739, GO:0005811, GO:0016020, GO:0005096, GO:0008289	243362
Tcf19	transcription factor 19	chr17:35512734-35516824	-	OK	-0.637078	0.152235	-4.18484	2.85368e-05	0.00206058	yes	208.021	264.198	151.843	303.977	265.127	223.491	158.264	138.016	159.25	NM_001163763, NM_001163764, NM_025674, NP_001157235, NP_001157236, NP_079950	GO:0000082, GO:0010468, GO:0044342, GO:0005634	106795
Tmem123	transmembrane protein 123	chr9:7764076-7794332	+	OK	-0.486528	0.116233	-4.18579	2.84182e-05	0.00206058	yes	987.519	1171.89	803.144	1075.43	1213.65	1226.6	866.343	797.798	745.29	NM_133739, NP_598500, XM_017313600, XP_017169089	GO:0070267, GO:0009897, GO:0016020, GO:0016021, GO:0003674	71929
Lepr	leptin receptor	chr4:101717406-101792258	+	OK	-0.625612	0.149758	-4.17748	2.94762e-05	0.00211817	yes	188.099	237.762	138.437	240.483	253.642	219.16	158.264	124.551	132.496	NM_001122899, NM_010704, NM_146146, NP_001116371, NP_034834, NP_666258, XM_017320002, XP_017175491	GO:0001525, GO:0006909, GO:0007165, GO:0008203, GO:0010507, GO:0019222, GO:0019953, GO:0030217, GO:0033210, GO:0033210, GO:0035774, GO:0042593, GO:0042755, GO:0043410, GO:0044321, GO:0045721, GO:0046850, GO:0051346, GO:0060259, GO:0097009, GO:0098868, GO:1903999, GO:1904060, GO:2000505, GO:0005576, GO:0005615, GO:0005886, GO:0005887, GO:0016020, GO:0016021, GO:0043235, GO:0004888, GO:0004896, GO:…	16847
Ccnb2	cyclin B2	chr9:70407688-70421554	-	OK	-0.600268	0.143877	-4.1721	3.01809e-05	0.00215844	yes	261.565	326.018	197.112	319.851	317.77	340.434	198.344	164.945	228.046	NM_007630, NP_031656	GO:0001701, GO:0007049, GO:0007067, GO:0040007, GO:0043029, GO:0048538, GO:0051301, GO:0098609, GO:0005634, GO:0005813, GO:0005913, GO:0015630, GO:0016020, GO:0098641	12442
Snord15a	small nucleolar RNA, C/D box 15A	chr7:99482784-99482932	-	OK	0.514115	0.123301	4.16961	3.05127e-05	0.00217178	yes	1263.08	1010.6	1515.56	989.712	915.981	1126.12	1507.62	1670.77	1368.28	NR_002172	GO:0008150, GO:0005575, GO:0003674	449630
Arhgap25	Rho GTPase activating protein 25	chr6:87458544-87496327	-	OK	-0.641253	0.153929	-4.16589	3.10136e-05	0.00218661	yes	158.487	202.118	114.855	202.387	222.056	181.911	127.434	108.842	108.29	NM_001037727, NM_001286610, NM_175476, NP_001032816, NP_001273539, NP_780685, NR_104483, XM_006505980, XM_017321530, XM_017321531, XP_006506043, XP_017177019, XP_017177020	GO:0007165, GO:0003674, GO:0005096	232201
Pde8a	phosphodiesterase 8A	chr7:81213803-81333622	+	OK	-0.572119	0.137322	-4.16625	3.0965e-05	0.00218661	yes	536.494	660.693	412.295	689.703	647.026	645.351	493.292	398.338	345.254	NM_008803, NP_032829	GO:0006355, GO:0007165, GO:0070062, GO:0004112, GO:0004114, GO:0004115, GO:0004117, GO:0004118, GO:0004119, GO:0004120, GO:0008081, GO:0016787, GO:0044688, GO:0046872, GO:0052712, GO:0052713, GO:0052714, GO:0052715	18584
Eltd1	adhesion G protein-coupled receptor L4	chr3:151437881-151545081	+	OK	-0.542002	0.130185	-4.16333	3.13646e-05	0.00219807	yes	4877.39	5923.11	3831.68	6297.81	6648.28	4823.24	4133.37	3854.34	3507.32	NM_133222, NP_573485	GO:0007165, GO:0007166, GO:0007186, GO:0005886, GO:0016020, GO:0016021, GO:0031410, GO:0004871, GO:0004888, GO:0004930, GO:0005509, GO:0046983	170757
Fam129a	family with sequence similarity 129, member A	chr1:151571372-151719347	+	OK	-0.627803	0.150821	-4.16256	3.14703e-05	0.00219807	yes	491.31	621.873	360.748	582.557	694.883	588.179	457.322	296.229	328.692	NM_022018, NP_071301, XM_006529776, XP_006529839	GO:0001933, GO:0001934, GO:0006417, GO:0034976, GO:0045727, GO:0005737, GO:0005886, GO:0016020, GO:0070062, GO:0003674	63913
Atp10a	ATPase, class V, type 10A	chr7:58658201-58829426	+	OK	-0.752436	0.18098	-4.15757	3.21652e-05	0.00223615	yes	106.949	148.275	65.6234	133.337	133.042	178.446	89.4091	43.7611	63.7	NM_009728, NP_033858, XM_006540580, XM_006540581, XM_006540583, XM_017321952, XP_006540643, XP_006540644, XP_006540646, XP_017177441, XR_882009	GO:0006810, GO:0006869, GO:0015914, GO:0005783, GO:0005886, GO:0016020, GO:0016021, GO:0000166, GO:0000287, GO:0004012, GO:0005524, GO:0016787, GO:0046872	11982
Gpr124	adhesion G protein-coupled receptor A2	chr8:27085840-27123436	+	OK	-0.565402	0.136501	-4.14211	3.44129e-05	0.00238134	yes	1401.95	1721.21	1082.69	1678.62	1633.84	1851.16	1317.5	899.907	1030.67	NM_054044, NP_473385, XM_006509222, XM_006509223, XM_006509224, XP_006509285, XP_006509286, XP_006509287, XR_001778488	GO:0001525, GO:0002040, GO:0007165, GO:0007166, GO:0007186, GO:0007417, GO:0010595, GO:0043542, GO:0045765, GO:0050920, GO:0090210, GO:1900747, GO:0005886, GO:0009986, GO:0016020, GO:0016021, GO:0042995, GO:0004871, GO:0004888, GO:0004930	78560
Tpx2	deleted in azoospermia-like	chr17:50279392-50293620	-	OK	-0.625567	0.1513	-4.13463	3.55533e-05	0.00244892	yes	603.083	762.944	443.221	788.119	706.368	794.345	575.507	357.943	396.214	NM_001277863, NM_010021, NP_001264792, NP_034151, XM_006523583, XP_006523646	GO:0001556, GO:0006417, GO:0007147, GO:0007275, GO:0007281, GO:0007283, GO:0030154, GO:0045836, GO:0045948, GO:0048477, GO:0070935, GO:0005737, GO:0005844, GO:0000166, GO:0003676, GO:0003723, GO:0003730, GO:0005515, GO:0008494, GO:0042802	13164
Shcbp1	Shc SH2-domain binding protein 1	chr8:4735979-4779534	-	OK	-0.623073	0.150772	-4.13255	3.58761e-05	0.00245982	yes	169.102	213.58	124.624	214.292	212.485	213.962	134.628	105.475	133.77	NM_011369, NP_035499	GO:0008543, GO:2000177, GO:0005575, GO:0005737, GO:0005856, GO:0005515, GO:0042169	20419
Fam57a	family with sequence similarity 57, member A	chr11:76202055-76208257	+	OK	-0.618633	0.150198	-4.11878	3.80883e-05	0.00259957	yes	151.388	190.784	111.992	198.419	188.556	185.376	112.018	105.475	118.482	NM_027773, NP_082049, XM_017314228, XM_017314229, XP_017169717, XP_017169718	GO:0008150, GO:0005575, GO:0005886, GO:0016020, GO:0016021, GO:0003674	116972
Fkbp10	FK506 binding protein 10	chr11:100415693-100424840	+	OK	-0.560848	0.136214	-4.11742	3.8314e-05	0.00260309	yes	870.196	1066.72	673.668	1192.89	1014.57	992.715	804.682	604.8	611.52	NM_001163481, NM_010221, NP_001156953, NP_034351	GO:0006457, GO:0061077, GO:0005783, GO:0005789, GO:0003755, GO:0005509, GO:0005515, GO:0005528, GO:0016853, GO:0046872	14230
Cdc20	cell division cycle 20	chr4:118432900-118437343	-	OK	-0.5961	0.145021	-4.11044	3.94905e-05	0.00267088	yes	332.44	414.701	250.178	434.934	429.755	379.415	303.169	224.416	222.95	NM_023223, NP_075712	GO:0000089, GO:0007049, GO:0007064, GO:0007067, GO:0007399, GO:0008284, GO:0030154, GO:0031145, GO:0031915, GO:0040020, GO:0050773, GO:0051301, GO:0090129, GO:0090307, GO:1904668, GO:0005634, GO:0005654, GO:0005680, GO:0005737, GO:0005813, GO:0005856, GO:0043234, GO:0048471, GO:0005515, GO:0008022, GO:0010997, GO:0019899, GO:0042826, GO:0097027	107995
Net1	neuroepithelial cell transforming gene 1	chr13:3882017-3893581	-	OK	-0.629004	0.153119	-4.10793	3.99224e-05	0.00268793	yes	376.11	477.11	275.11	530.175	486.226	414.931	339.138	219.927	266.266	NM_001047159, NM_019671, NP_001040624, NP_062645	GO:0035023, GO:0035556, GO:0043065, GO:0043547, GO:0051451, GO:0070301, GO:0071479, GO:1900026, GO:0005634, GO:0005737, GO:0005886, GO:0005085, GO:0005089, GO:0005515, GO:0017049	56349
Ces2e	carboxylesterase 2E	chr8:104926259-104934672	+	OK	0.736078	0.179573	4.09905	4.14845e-05	0.00278058	yes	101.306	63.8037	138.809	75.3991	63.1711	52.8408	139.766	177.288	99.3721	NM_001163756, NM_172759, NP_001157228, NP_766347	GO:0005615, GO:0005783, GO:0043231, GO:0016787, GO:0052689, GO:0102209	234673
Pcx	pyruvate carboxylase	chr19:4594318-4621752	+	OK	-0.51338	0.125538	-4.08945	4.32395e-05	0.00288527	yes	399.561	479.72	319.402	506.364	491.012	441.784	320.64	306.327	331.24	NM_001162946, NM_008797, NP_001156418, NP_032823, XM_006531678, XP_006531741	GO:0006090, GO:0006094, GO:0006107, GO:0006629, GO:0008152, GO:0010629, GO:0019074, GO:0044791, GO:0044794, GO:0071073, GO:0005737, GO:0005739, GO:0005739, GO:0005743, GO:0000166, GO:0003677, GO:0003824, GO:0004075, GO:0004736, GO:0005524, GO:0009374, GO:0016874, GO:0031406, GO:0046872	18563
Efna1	ephrin A1	chr3:89271729-89280951	-	OK	-0.646929	0.158301	-4.08669	4.37575e-05	0.00290686	yes	495.666	635.479	355.854	694.465	739.868	472.103	389.495	289.496	388.57	NM_001162425, NM_010107, NP_001155897, NP_034237	GO:0000122, GO:0000165, GO:0000187, GO:0001525, GO:0003180, GO:0003183, GO:0003199, GO:0007411, GO:0010719, GO:0014028, GO:0016477, GO:0030182, GO:0033628, GO:0034446, GO:0043535, GO:0045765, GO:0048013, GO:0048013, GO:0050730, GO:0050731, GO:0050770, GO:0061002, GO:0070244, GO:0005576, GO:0005886, GO:0016020, GO:0031225, GO:0046658, GO:0070062, GO:0005515, GO:0046875, GO:0046875	13636
Tspan2	tetraspanin 2	chr3:102734769-102772310	+	OK	-0.590608	0.144791	-4.07904	4.52212e-05	0.0029908	yes	626.044	779.181	472.907	750.816	918.853	667.874	554.953	414.047	449.722	NM_001243132, NM_027533, NP_001230061, NP_081809	GO:0006954, GO:0007166, GO:0014002, GO:0014002, GO:0014005, GO:0014005, GO:0042552, GO:0048709, GO:0061564, GO:0005886, GO:0005887, GO:0016020, GO:0016021, GO:0043209, GO:0043209, GO:0003674	70747
Pqlc1	PQ loop repeat containing 1	chr18:80255244-80275146	+	OK	-0.546292	0.13412	-4.07315	4.63809e-05	0.00305399	yes	361.112	439.995	282.228	446.045	482.398	391.542	285.698	260.322	300.664	NM_001164420, NM_001164421, NM_001164422, NM_001164423, NM_001164424, NM_025861, NP_001157892, NP_001157893, NP_001157894, NP_001157895, NP_001157896, NP_080137, XM_006526519, XM_006526520, XM_006526522, XM_017317970, XP_006526582, XP_006526583, XP_006526585, XP_017173459, XR_001782392, XR_386375	GO:0008150, GO:0005575, GO:0016020, GO:0016021, GO:0003674	66943
Ephb4	Eph receptor B4	chr5:137350108-137374522	+	OK	-0.549851	0.135263	-4.06504	4.8025e-05	0.00311324	yes	1155.05	1410.22	899.887	1412.74	1423.26	1394.65	1100.66	751.792	847.211	NM_001159571, NM_010144, NP_001153043, NP_034274	GO:0001525, GO:0002042, GO:0003007, GO:0006468, GO:0007155, GO:0007169, GO:0007275, GO:0016310, GO:0046777, GO:0048013, GO:0048013, GO:0048845, GO:1903849, GO:2000525, GO:0005886, GO:0005887, GO:0016020, GO:0016021, GO:0070062, GO:0000166, GO:0004672, GO:0004713, GO:0004714, GO:0005003, GO:0005515, GO:0005524, GO:0016301, GO:0016740	13846
Hist1h3b	histone cluster 1, H3b	chr13:23752379-23752840	+	OK	-0.62997	0.154921	-4.06638	4.77483e-05	0.00311324	yes	420.245	533.89	306.601	651.607	535.998	414.064	275.421	350.088	294.294	NM_178203, NP_835510	GO:0002230, GO:0006334, GO:0006334, GO:0006335, GO:0051290, GO:0060968, GO:0098792, GO:0000228, GO:0000784, GO:0000786, GO:0000786, GO:0000788, GO:0005634, GO:0005634, GO:0005913, GO:0016020, GO:0043234, GO:0070062, GO:0031492, GO:0042393, GO:0098641	319150
Npr1	natriuretic peptide receptor 1	chr3:90450591-90465866	-	OK	-0.598463	0.147238	-4.0646	4.81139e-05	0.00311324	yes	305.508	381.818	229.197	403.98	401.041	340.434	263.089	186.265	238.238	NM_008727, NP_032753, XM_006501114, XP_006501177, XR_375494	GO:0006182, GO:0006468, GO:0007166, GO:0007168, GO:0007168, GO:0009190, GO:0030828, GO:0035556, GO:0042417, GO:0048662, GO:0050880, GO:0005886, GO:0005886, GO:0008074, GO:0016020, GO:0016021, GO:0043235, GO:0000166, GO:0004383, GO:0004383, GO:0004383, GO:0004672, GO:0005524, GO:0005525, GO:0016829, GO:0016849, GO:0016941, GO:0016941, GO:0017046, GO:0019901, GO:0042562	18160
Prr5l	proline rich 5 like	chr2:101714284-101838980	-	OK	-0.535344	0.131613	-4.06756	4.75084e-05	0.00311324	yes	386.191	468.536	303.846	467.474	483.355	454.778	344.276	270.421	296.842	NM_001083810, NM_001110849, NM_175181, NP_001077279, NP_001104319, NP_780390, XM_006500236, XM_006500238, XM_006500240, XM_006500241, XM_017319278, XM_017319279, XP_006500299, XP_006500301, XP_006500303, XP_006500304, XP_017174767, XP_017174768	GO:0001933, GO:0001934, GO:0009968, GO:0010762, GO:0010762, GO:0014068, GO:0038203, GO:0038203, GO:0005622, GO:0005739, GO:0031932, GO:0031932, GO:0031625	72446
Ets1	E26 avian leukemia oncogene 1, 5' domain	chr9:32696041-32757820	+	OK	-0.621255	0.153099	-4.05786	4.95254e-05	0.00319076	yes	4873.61	6164.81	3582.42	6394.64	6587.03	5512.77	4781.85	3129.48	2835.93	NM_001038642, NM_011808, NP_001033731, NP_035938, XM_006510269, XP_006510332	GO:0002376, GO:0006351, GO:0006355, GO:0006357, GO:0008284, GO:0010595, GO:0010715, GO:0030154, GO:0030335, GO:0030578, GO:0045648, GO:0045765, GO:0045766, GO:0045893, GO:0045944, GO:0045944, GO:0045944, GO:0048870, GO:0050728, GO:0050729, GO:0051272, GO:0061614, GO:1904996, GO:0005634, GO:0005634, GO:0005654, GO:0005667, GO:0005737, GO:0000981, GO:0000982, GO:0003677, GO:0003700, GO:0003700, GO:…	23871
Hmcn1	hemicentin 1	chr1:150562501-150993435	-	OK	-0.650663	0.160805	-4.04629	5.20348e-05	0.00333156	yes	2626.7	3381.47	1871.93	3020.73	3444.74	3678.94	2610.33	1476.65	1528.8	NM_001024720, NP_001019891, XM_006529757, XM_006529758, XM_011248051, XP_006529820, XP_006529821, XP_011246353, XR_387184	GO:0008150, GO:0005576, GO:0005604, GO:0005938, GO:0030054, GO:0070062, GO:0003674	545370
Il16	interleukin 16	chr7:83643062-83735490	-	OK	-0.741747	0.18334	-4.04575	5.21566e-05	0.00333156	yes	125.051	174.281	75.8199	214.292	193.342	115.21	101.741	59.4701	66.248	NM_010551, NP_034681, XM_006507385, XM_006507386, XM_011241680, XM_011241681, XM_017321989, XM_017321990, XP_006507448, XP_006507449, XP_011239982, XP_011239983, XP_017177478, XP_017177479, XR_001785481	GO:0006351, GO:0006355, GO:0006935, GO:0030595, GO:0050930, GO:0005576, GO:0005615, GO:0005622, GO:0005634, GO:0005737, GO:0005886, GO:0005125, GO:0005515	16170
Cgnl1	cingulin-like 1	chr9:71626506-71771602	-	OK	-0.464783	0.115229	-4.03357	5.49368e-05	0.00345017	yes	1929.67	2273.08	1586.26	2367.53	2308.62	2143.09	1774.82	1550.71	1433.25	NM_001304362, NM_026599, NP_001291291, NP_080875, XM_006511395, XP_006511458	GO:0008150, GO:0005923, GO:0015629, GO:0016459, GO:0030054, GO:0043296, GO:0003674, GO:0003774	68178
Gimap1	GTPase, IMAP family member 1	chr6:48739046-48743795	+	OK	-0.655259	0.162418	-4.03439	5.47433e-05	0.00345017	yes	148.729	191.956	105.502	218.26	199.085	158.523	93.5199	103.231	119.756	NM_008376, NM_175860, NP_032402, NP_787056, XM_006505620, XP_006505683	GO:0030183, GO:0030217, GO:0005783, GO:0005794, GO:0016020, GO:0016021, GO:0000166, GO:0005525	16205
Gnb4	guanine nucleotide binding protein (G protein), beta 4	chr3:32583527-32616535	-	OK	-0.57411	0.142292	-4.03475	5.46614e-05	0.00345017	yes	807.732	998.142	617.322	1054.79	1132.29	807.339	710.134	562.161	579.67	NM_013531, NP_038559, XM_006535403, XM_006535404, XP_006535466, XP_006535467	GO:0007165, GO:0007186, GO:0005765, GO:0005834, GO:0043209, GO:0044297, GO:0070062, GO:0003924, GO:0004871, GO:0032403	14696
Prkch	protein kinase C, eta	chr12:73584795-73778184	+	OK	-0.53001	0.131332	-4.03564	5.4454e-05	0.00345017	yes	899.385	1089.01	709.758	1135.75	1180.15	951.135	813.931	673.247	642.096	NM_001313977, NM_008856, NP_001300906, NP_032882	GO:0006468, GO:0010744, GO:0016310, GO:0018105, GO:0030154, GO:0034351, GO:0035556, GO:0045618, GO:0050861, GO:0051092, GO:0060252, GO:0070528, GO:2000810, GO:0005737, GO:0005829, GO:0005829, GO:0005886, GO:0005886, GO:0005911, GO:0016020, GO:0070062, GO:0000166, GO:0004672, GO:0004674, GO:0004697, GO:0004699, GO:0005515, GO:0005524, GO:0016301, GO:0016740, GO:0017160, GO:0019899, GO:0046872	18755
Ncaph	non-SMC condensin I complex, subunit H	chr2:127103809-127133954	-	OK	-0.603103	0.149903	-4.0233	5.73884e-05	0.00358906	yes	453.346	568.927	337.764	532.556	570.455	603.772	432.658	293.984	286.65	NM_144818, NP_659067	GO:0007049, GO:0007067, GO:0007076, GO:0030261, GO:0051301, GO:0000796, GO:0005634, GO:0005694, GO:0005737, GO:0016020	215387
Cd82	CD82 antigen	chr2:93419101-93452672	-	OK	-0.617968	0.153646	-4.02201	5.77027e-05	0.00359368	yes	315.638	399.415	231.862	411.917	435.498	350.829	290.837	209.829	194.922	NM_001136055, NM_001271430, NM_001271431, NM_001271432, NM_001271461, NM_001271462, NM_007656, NP_001129527, NP_001258359, NP_001258360, NP_001258361, NP_001258390, NP_001258391, NP_031682	GO:0007166, GO:0005887, GO:0016020, GO:0016021, GO:0070062	12521
F11r	F11 receptor	chr1:171437560-171464593	+	OK	-0.565726	0.140769	-4.01884	5.84864e-05	0.00359752	yes	849.009	1045.02	652.994	1111.94	1208.87	814.269	654.639	622.753	681.59	NM_172647, NP_766235	GO:0001817, GO:0007155, GO:0030855, GO:0031032, GO:0034260, GO:0043547, GO:0045777, GO:0050892, GO:0050892, GO:0090002, GO:0090557, GO:0090559, GO:0090559, GO:2000249, GO:0005886, GO:0005911, GO:0005913, GO:0005923, GO:0005923, GO:0015630, GO:0016020, GO:0016021, GO:0030054, GO:0031410, GO:0036057, GO:0070062, GO:0005515, GO:0030165, GO:0098641	16456
Pdgfb	platelet derived growth factor, B polypeptide	chr15:79995875-80014808	-	OK	-0.488244	0.121471	-4.01943	5.83399e-05	0.00359752	yes	1025.94	1220.5	831.375	1222.26	1221.31	1217.94	960.891	776.478	756.757	NM_011057, NP_035187, XM_006520592, XM_017316502, XP_006520655, XP_017171991	GO:0001568, GO:0001892, GO:0001938, GO:0001938, GO:0002548, GO:0003104, GO:0006468, GO:0006929, GO:0007275, GO:0007416, GO:0007507, GO:0007596, GO:0008284, GO:0009611, GO:0010512, GO:0010544, GO:0010628, GO:0010629, GO:0014068, GO:0014068, GO:0014911, GO:0014911, GO:0016322, GO:0018105, GO:0018108, GO:0021782, GO:0030031, GO:0030036, GO:0030036, GO:0030335, GO:0030335, GO:0030336, GO:0031954, GO:…	18591
Ppfibp1	PTPRF interacting protein, binding protein 1 (liprin beta 1)	chr6:146888493-147032023	+	OK	-0.430835	0.107189	-4.01939	5.83492e-05	0.00359752	yes	1611.56	1873.31	1349.81	1931.01	1947.78	1741.15	1427.46	1326.3	1295.66	NM_001170433, NM_026221, NP_001163904, NP_080497, XM_006507095, XM_006507096, XM_006507097, XM_006507098, XM_006507099, XM_006507101, XM_006507102, XM_006507103, XM_011241624, XM_011241625, XM_011241626, XM_011241627, XM_011241628, XM_011241629, XM_017321719, XP_006507158, XP_006507159, XP_006507160, XP_006507161, XP_006507162, XP_006507164, XP_006507165, XP_006507166, XP_011239926, XP_011239927,…	GO:0098609, GO:0005913, GO:0005925, GO:0098641	67533
Uaca	uveal autoantigen with coiled-coil domains and ankyrin repeats	chr9:60794547-60880370	+	OK	-0.51313	0.127766	-4.01617	5.91509e-05	0.00362348	yes	1254.98	1508.81	1001.14	1515.92	1490.26	1520.26	1190.07	947.034	866.321	NM_028283, NP_082559, XM_006511481, XM_006511482, XM_006511483, XM_017313609, XP_006511544, XP_006511545, XP_006511546, XP_017169098	GO:0008630, GO:0008631, GO:0009411, GO:0042307, GO:0042347, GO:0043065, GO:0043065, GO:0043280, GO:0043280, GO:0050728, GO:0070206, GO:0097190, GO:1901222, GO:0005634, GO:0005634, GO:0005635, GO:0005737, GO:0005737, GO:0005739, GO:0005829, GO:0005856, GO:0016020, GO:0043293, GO:0048471, GO:0070062, GO:0005515	72565
Lama4	laminin, alpha 4	chr10:38965514-39110188	+	OK	-0.571254	0.142785	-4.00079	6.31306e-05	0.00385148	yes	5150.81	6359.98	3941.63	6514.48	6291.27	6274.2	5062.41	3574.94	3187.55	NM_010681, NP_034811	GO:0001568, GO:0007155, GO:0030155, GO:0030334, GO:0045995, GO:0050873, GO:0005576, GO:0005578, GO:0005604, GO:0005604, GO:0005605, GO:0070062, GO:0005102	16775
Apobec3	apolipoprotein B mRNA editing enzyme, catalytic polypeptide 3	chr15:79892407-79908429	+	OK	-0.640819	0.16042	-3.99463	6.47964e-05	0.00393704	yes	116.671	149.847	83.4942	150.004	153.142	146.395	91.4645	86.4	72.618	NM_001160415, NM_030255, NP_001153887, NP_084531, XM_006521551, XM_006521553, XM_017316806, XM_017316807, XM_017316808, XP_006521614, XP_006521616, XP_017172295, XP_017172296, XP_017172297, XR_001781583	GO:0002244, GO:0002376, GO:0010529, GO:0010529, GO:0045071, GO:0045087, GO:0051607, GO:0005634, GO:0005737, GO:0003824, GO:0003933, GO:0005515, GO:0008251, GO:0008270, GO:0016787, GO:0016814, GO:0034547, GO:0034548, GO:0034549, GO:0043723, GO:0043829, GO:0044682, GO:0044822, GO:0046872, GO:0047844, GO:0052717	80287
Bak1	BCL2-antagonist/killer 1	chr17:27019811-27028626	-	OK	-0.528899	0.132582	-3.98921	6.62939e-05	0.00401172	yes	341.823	413.68	269.966	446.045	417.312	377.682	247.673	279.397	282.828	NM_007523, NP_031549, XR_385266	GO:0001776, GO:0001782, GO:0001782, GO:0001783, GO:0001836, GO:0001836, GO:0001974, GO:0002262, GO:0002352, GO:0006915, GO:0006915, GO:0006919, GO:0006919, GO:0008053, GO:0008283, GO:0008285, GO:0008630, GO:0008630, GO:0008635, GO:0009620, GO:0010046, GO:0010248, GO:0010332, GO:0010524, GO:0010629, GO:0019835, GO:0032471, GO:0033137, GO:0034644, GO:0034644, GO:0035108, GO:0042981, GO:0043065, GO:…	12018
Stap2	signal transducing adaptor family member 2	chr17:55997075-56005606	-	OK	-0.605718	0.151891	-3.98785	6.66746e-05	0.00401849	yes	248.716	312.77	184.662	342.074	349.356	246.879	191.151	180.655	182.182	NM_145934, NP_666046, NR_102313, XM_006523446, XM_017317201, XP_006523509, XP_017172690	GO:0005737, GO:0005886, GO:0016020, GO:0005515	106766
Tspan18	tetraspanin 18	chr2:93201759-93334487	-	OK	-0.581733	0.145966	-3.98541	6.73644e-05	0.00404376	yes	743.206	923.247	563.165	873.836	1000.21	895.696	716.301	490.348	482.846	NM_183180, NP_899003, XM_006499474, XM_006499475, XM_006499476, XM_006499477, XM_011239525, XP_006499537, XP_006499538, XP_006499539, XP_006499540, XP_011237827	GO:0007166, GO:0005887, GO:0016020, GO:0016021, GO:0003674	241556
Mxd3	Max dimerization protein 3	chr13:55325167-55329730	-	OK	-0.694214	0.174239	-3.98427	6.7688e-05	0.00404693	yes	93.9492	125.422	62.4759	149.211	119.642	107.414	73.9937	56.1039	57.33	NM_016662, NP_057871, XR_873434	GO:0006351, GO:0006355, GO:0045892, GO:0005634, GO:0003677, GO:0005515, GO:0046983	17121
Sept10	septin 10	chr10:59141626-59221847	-	OK	-0.55636	0.139691	-3.9828	6.81074e-05	0.00405578	yes	580.365	712.158	448.573	661.925	841.325	633.224	498.43	451.075	396.214	NM_001024910, NM_001024911, NP_001020081, NP_001020082, XM_011243255, XM_011243256, XP_011241557, XP_011241558	GO:0007049, GO:0008150, GO:0051301, GO:0005575, GO:0005737, GO:0005856, GO:0000166, GO:0003674, GO:0005525	103080
Tsc22d1	TSC22 domain family, member 1	chr14:76504225-76507765	+	OK	-0.546544	0.137356	-3.97903	6.91972e-05	0.00410433	yes	7146.34	8724.09	5568.6	9980.46	9431.64	6760.16	5244.31	6064.83	5396.67	NM_001177751, NM_001310646, NM_001310647, NM_009366, NM_207652, NP_001171222, NP_001297575, NP_001297576, NP_033392, NP_997535, XM_006518799, XM_006518800, XM_006518801, XM_006518803, XM_017315942, XM_017315943, XM_017315944, XM_017315945, XP_006518862, XP_006518863, XP_006518864, XP_006518866, XP_017171431, XP_017171432, XP_017171433, XP_017171434, XR_001781104, XR_001781105, XR_383154, XR_38315…	GO:0006351, GO:0006355, GO:0008284, GO:0043065, GO:0043066, GO:0005634, GO:0005737, GO:0003700, GO:0005515	21807
Stard5	StAR-related lipid transfer (START) domain containing 5	chr7:83632016-83642328	+	OK	-0.66266	0.166799	-3.97281	7.10297e-05	0.00419637	yes	225.064	293.441	156.688	338.105	318.727	223.491	180.874	169.434	119.756	NM_023377, NP_075866	GO:0006810, GO:0006869, GO:0005739, GO:0008289, GO:0015485, GO:0015485, GO:0015485, GO:0032052	170460
Myo1b	myosin IB	chr1:51749757-51915978	-	OK	-0.486773	0.122686	-3.96763	7.25896e-05	0.00427164	yes	3338.63	3971.01	2706.26	3786.62	4270.75	3855.65	3160.15	2473.06	2485.58	NM_001161817, NM_001290982, NM_010863, NP_001155289, NP_001277911, NP_034993, XM_006495764, XM_006495765, XM_006495766, XM_006495767, XM_006495769, XM_017319213, XP_006495827, XP_006495828, XP_006495829, XP_006495830, XP_006495832, XP_017174702	GO:0006892, GO:0007015, GO:0030048, GO:0051017, GO:0098609, GO:0005737, GO:0005769, GO:0005884, GO:0005886, GO:0005903, GO:0005903, GO:0005913, GO:0010008, GO:0016459, GO:0030175, GO:0032588, GO:0048471, GO:0070062, GO:0071944, GO:0000146, GO:0000166, GO:0003774, GO:0003779, GO:0005516, GO:0005524, GO:0005546, GO:0005547, GO:0030898, GO:0051015, GO:0098641	17912
Plcb3	phospholipase C, beta 3	chr19:6953712-6969814	-	OK	-0.477708	0.120764	-3.95573	7.63022e-05	0.00445503	yes	462.741	548.445	377.037	552.397	562.797	530.141	401.827	353.455	375.83	NM_001290349, NM_008874, NP_001277278, NP_032900, XM_006526766, XM_006526767, XP_006526829, XP_006526830	GO:0003073, GO:0006629, GO:0006892, GO:0007165, GO:0007186, GO:0007268, GO:0009395, GO:0016042, GO:0035556, GO:0098609, GO:0005634, GO:0005654, GO:0005829, GO:0005913, GO:0042383, GO:0043234, GO:0004435, GO:0004629, GO:0004871, GO:0005509, GO:0005516, GO:0008081, GO:0016787, GO:0098641	18797
Rhoc	ras homolog family member C	chr3:104789033-104794459	+	OK	-0.546055	0.13803	-3.95606	7.61956e-05	0.00445503	yes	804.939	982.936	626.942	1085.75	1055.72	807.339	585.784	710.276	584.766	NM_001291859, NM_007484, NP_001278788, NP_031510	GO:0000910, GO:0007264, GO:0043123, GO:0043297, GO:0043297, GO:0060193, GO:0005634, GO:0005829, GO:0005886, GO:0016020, GO:0032154, GO:0070062, GO:0000166, GO:0004871, GO:0005515, GO:0005525	11853
Hadh	hydroxyacyl-Coenzyme A dehydrogenase	chr3:131233419-131272101	-	OK	-0.590906	0.149438	-3.95419	7.67933e-05	0.00445675	yes	421.411	526.486	316.335	581.763	572.369	425.325	365.858	313.06	270.088	NM_008212, NP_032238	GO:0006629, GO:0006631, GO:0006635, GO:0014823, GO:0042493, GO:0046676, GO:0055114, GO:0005654, GO:0005737, GO:0005739, GO:0005739, GO:0005743, GO:0003857, GO:0003857, GO:0016491, GO:0070403	15107
She	src homology 2 domain-containing transforming protein E	chr3:89831369-89858846	+	OK	-0.608892	0.154003	-3.95377	7.69279e-05	0.00445675	yes	768.817	969.787	567.847	983.363	988.724	937.275	760.491	458.93	484.12	NM_172530, NP_766118	GO:0008150, GO:0005575, GO:0003674	214547
Ptk7	PTK7 protein tyrosine kinase 7	chr17:46564450-46629504	-	OK	0.480201	0.121668	3.94681	7.91985e-05	0.00457058	yes	926.382	753.836	1098.93	764.309	714.982	782.218	1229.12	969.476	1098.19	NM_175168, NP_780377, XM_006524922, XM_006524923, XM_006524924, XM_017317638, XP_006524985, XP_006524986, XP_006524987, XP_017173127	GO:0001736, GO:0001843, GO:0001843, GO:0003281, GO:0003401, GO:0007155, GO:0007507, GO:0010976, GO:0016055, GO:0016477, GO:0031532, GO:0042060, GO:0045198, GO:0060026, GO:0060070, GO:0060484, GO:0060976, GO:0071300, GO:0090103, GO:0090179, GO:0005886, GO:0005887, GO:0005911, GO:0005911, GO:0005925, GO:0016020, GO:0016021, GO:0030054, GO:0004672, GO:1904929	71461
Zfp69	zinc finger protein 69	chr4:120930136-120951701	-	OK	-0.664175	0.168849	-3.93354	8.37051e-05	0.00481208	yes	124.493	162.914	86.0718	144.449	204.828	139.465	83.243	90.8883	84.0841	NM_001005788, NP_001005788, XM_006503211, XM_011240568, XM_011240569, XM_017320292, XM_017320293, XP_006503274, XP_011238870, XP_011238871, XP_017175781, XP_017175782	GO:0008150, GO:0005575, GO:0003674	381549
Crtap	cartilage associated protein	chr9:114375130-114390712	-	OK	-0.573285	0.145902	-3.92925	8.52124e-05	0.00487996	yes	192.224	237.885	146.564	253.976	224.928	234.752	132.572	159.335	147.784	NM_019922, NP_064306	GO:0007283, GO:0018400, GO:0050821, GO:1901874, GO:0005576, GO:0005578, GO:0005615, GO:0005783, GO:0005783	56693
Pik3cg	phosphoinositide-3-kinase, catalytic, gamma polypeptide	chr12:32173396-32208338	-	OK	-0.67632	0.172295	-3.92536	8.66006e-05	0.00494053	yes	150.334	198.881	101.788	198.419	216.313	181.911	140.794	83.0338	81.5361	NM_001146200, NM_001146201, NM_020272, NP_001139672, NP_001139673, NP_064668, XM_006515112, XM_006515113, XP_006515175, XP_006515176, XR_001780451, XR_872416	GO:0001525, GO:0001932, GO:0002376, GO:0002675, GO:0006468, GO:0006897, GO:0006935, GO:0006954, GO:0007186, GO:0007204, GO:0010897, GO:0014065, GO:0016310, GO:0032252, GO:0043085, GO:0043406, GO:0046854, GO:0048015, GO:0051897, GO:0071320, GO:0097284, GO:1903169, GO:2000270, GO:0005737, GO:0005886, GO:0005942, GO:0005942, GO:0005944, GO:0016020, GO:0000166, GO:0004674, GO:0005524, GO:0016301, GO:…	30955
Bok	BCL2-related ovarian killer	chr1:93685574-93695770	+	OK	-0.553956	0.141467	-3.9158	9.0106e-05	0.00512097	yes	406.881	499.147	314.614	590.494	483.355	423.593	334	304.083	305.76	NM_016778, NP_058058	GO:0006915, GO:0006919, GO:0008630, GO:0042981, GO:0043065, GO:0051402, GO:0072332, GO:0097192, GO:1900119, GO:0005634, GO:0005737, GO:0005739, GO:0005741, GO:0005783, GO:0005794, GO:0016020, GO:0016021, GO:0031966, GO:0042803, GO:0046982, GO:0046982, GO:0046983, GO:0051400	51800
Trp53i11	transformation related protein 53 inducible protein 11	chr2:93187583-93201757	+	OK	-0.487842	0.125178	-3.89719	9.73167e-05	0.00550982	yes	1165.38	1388.23	942.534	1463.54	1443.36	1257.79	1045.16	968.354	814.087	NM_001025246, NP_001020417, XM_006499679, XM_006499680, XM_006499681, XM_006499684, XM_006499685, XM_017318948, XM_017318949, XP_006499742, XP_006499743, XP_006499744, XP_006499747, XP_006499748, XP_017174437, XP_017174438	GO:0008150, GO:0005575, GO:0016020, GO:0016021, GO:0003674	277414
Ablim1	actin-binding LIM protein 1	chr19:57033263-57119024	-	OK	-0.48232	0.123841	-3.89468	9.83291e-05	0.00552528	yes	3508.46	4168.93	2847.99	4255.68	4534.92	3716.18	3244.42	2759.19	2540.36	NM_001103177, NM_001103178, NM_001290813, NM_001290815, NM_001290816, NM_178688, NP_001096647, NP_001096648, NP_001277742, NP_001277744, NP_001277745, NP_848803, XM_006527028, XM_006527033, XM_006527034, XM_006527035, XM_006527036, XM_006527037, XM_006527038, XM_006527039, XM_006527040, XM_006527041, XM_006527044, XM_006527048, XM_017318172, XM_017318173, XM_017318174, XM_017318175, XM_017318176,…	GO:0007010, GO:0007411, GO:0030032, GO:0042384, GO:0045944, GO:0001725, GO:0005737, GO:0005856, GO:0014069, GO:0015629, GO:0030027, GO:0003779, GO:0005515, GO:0008270, GO:0046872	226251
Mmp28	matrix metallopeptidase 28 (epilysin)	chr11:83440767-83463040	-	OK	-0.594293	0.152567	-3.89529	9.80806e-05	0.00552528	yes	361.464	453.462	269.465	434.14	440.284	485.962	339.138	260.322	208.936	NM_001320300, NM_080453, NM_172797, NP_001307229, NP_536701, NP_766385	GO:0010760, GO:0005737, GO:0004222	118453
Cd320	CD320 antigen	chr17:33843090-33849774	+	OK	-0.536366	0.137785	-3.89276	9.91087e-05	0.00554758	yes	412.734	502.236	323.232	573.827	510.155	422.727	322.695	311.938	335.062	NM_001305169, NM_019421, NP_001292098, NP_062294	GO:0030656, GO:0005783, GO:0005886, GO:0016020, GO:0016021, GO:0070062, GO:0008083, GO:0031419	54219
Kcp	kielin/chordin-like protein	chr6:29482035-29507952	-	OK	-0.605901	0.155683	-3.89189	9.94682e-05	0.00554758	yes	192.64	242.94	142.34	270.643	218.228	239.949	121.268	169.434	136.318	NM_001029985, NP_001025156, XM_006505131, XM_006505134, XM_011241070, XM_011241071, XM_017321660, XM_017321661, XM_017321662, XM_017321663, XP_006505194, XP_006505197, XP_011239372, XP_011239373, XP_017177149, XP_017177150, XP_017177151, XP_017177152, XR_001785144, XR_001785145, XR_868759, XR_868760, XR_868761, XR_868762	GO:0002244, GO:0030513, GO:0005576, GO:0005615, GO:0005515	333088
Rad51ap1	RAD51 associated protein 1	chr6:126923418-126939555	-	OK	-0.637177	0.16385	-3.88878	0.000100747	0.00559803	yes	120.431	154.816	86.0469	173.021	140.699	150.726	88.3814	72.9351	96.8241	NM_009013, NP_033039, XM_006505763, XP_006505826, XR_377433	GO:0000724, GO:0006281, GO:0006310, GO:0006974, GO:0010569, GO:0036297, GO:0071479, GO:0000790, GO:0005634, GO:0005634, GO:0003677, GO:0003690, GO:0003697, GO:0003723	19362
Gm20594	predicted gene, 20594	chr6:79818030-79818364	+	OK	0.61877	0.159161	3.8877	0.0001012	0.00560234	yes	29.8101	5.64204	53.9781	6.3494	1.91428	8.66243	103.797	50.4935	7.64401	NM_001190732, NP_001177661		100463512
Selm	selenoprotein M	chr11:3514701-3517351	+	OK	-0.668738	0.172331	-3.88053	0.000104228	0.00574871	yes	419.421	552.232	286.611	719.863	560.883	375.95	217.87	320.914	321.048	NM_053267, NP_444497	GO:0010269, GO:0035264, GO:0035934, GO:0042445, GO:0060612, GO:0005737, GO:0005783, GO:0005794, GO:0003674	114679
Lef1	lymphoid enhancer binding factor 1	chr3:131112790-131224357	+	OK	-0.644379	0.166094	-3.87962	0.000104622	0.0057492	yes	267.523	346.35	188.697	312.708	387.641	338.701	253.84	140.26	171.99	NM_001276402, NM_001276403, NM_010703, NP_001263331, NP_001263332, NP_034833, XM_006501068, XM_006501069, XM_006501070, XP_006501131, XP_006501132, XP_006501133	GO:0000122, GO:0001569, GO:0001649, GO:0001755, GO:0001756, GO:0001756, GO:0001837, GO:0001944, GO:0002040, GO:0006351, GO:0006355, GO:0006357, GO:0006366, GO:0008284, GO:0010628, GO:0010718, GO:0016055, GO:0016055, GO:0016055, GO:0016055, GO:0021542, GO:0021766, GO:0021854, GO:0021861, GO:0021873, GO:0021879, GO:0021943, GO:0022407, GO:0030111, GO:0030223, GO:0030223, GO:0030307, GO:0030326, GO:…	16842
Klhl6	kelch-like 6	chr16:19946491-19983049	-	OK	-0.612927	0.158024	-3.87869	0.000105021	0.00574997	yes	413.006	523.856	302.156	558.747	603.954	408.867	370.996	279.397	256.074	NM_183390, NP_899246	GO:0002467, GO:0050853, GO:0005575, GO:0003674	239743
4930523C07Rik	RIKEN cDNA 4930523C07 gene	chr1:160044379-160072782	+	OK	-0.680462	0.175541	-3.87636	0.000106029	0.00576298	yes	96.8008	128.921	64.681	124.607	142.614	119.542	73.9937	44.8831	75.1661	NM_001024470, NM_001162896, NP_001156368, NR_028111, XM_006496968, XM_006496969, XM_011238858, XM_011238859, XM_017322184, XP_006497031, XP_006497032, XP_011237160, XP_011237161, XP_017177673	GO:0008150, GO:0005575, GO:0003674	67647
Smtn	smoothelin	chr11:3517521-3539292	-	OK	-0.571533	0.147439	-3.87642	0.000106007	0.00576298	yes	606.644	752.009	461.28	717.482	739.868	798.676	588.867	414.047	380.926	NM_001159284, NM_001284427, NM_001284428, NM_001284429, NM_013870, NP_001152756, NP_001271356, NP_001271357, NP_001271358, NP_038898, XM_006514724, XM_017314586, XM_017314587, XP_006514787, XP_017170075, XP_017170076	GO:0005654, GO:0005737, GO:0005856, GO:0015629	29856
Frmd6	FERM domain containing 6	chr12:70825513-70902234	+	OK	-0.63549	0.164029	-3.87426	0.000106947	0.0057918	yes	334.199	429.974	238.423	376.995	464.212	448.714	303.169	164.945	247.156	NM_028127, NP_082403, XM_006515977, XM_006515978, XM_006515979, XP_006516040, XP_006516041, XP_006516042	GO:0003383, GO:0031032, GO:0032970, GO:0034613, GO:0005737, GO:0005856, GO:0005886, GO:0016020, GO:0043296, GO:0005200, GO:0005515	319710
Gimap6	GTPase, IMAP family member 6	chr6:48701582-48708244	-	OK	-0.538642	0.139482	-3.86174	0.00011258	0.00607487	yes	696.997	849.906	544.089	937.33	942.781	669.606	554.953	558.795	518.518	NM_153175, NP_694815	GO:0008150, GO:0005737, GO:0005829, GO:0000166, GO:0003674, GO:0005525	231931
Isyna1	myo-inositol 1-phosphate synthase A1	chr8:70594480-70597290	+	OK	-0.492379	0.127559	-3.86001	0.000113384	0.00609622	yes	321.825	384.292	259.358	366.678	406.784	379.415	258.978	259.2	259.896	NM_023627, NP_076116	GO:0006021, GO:0006629, GO:0008150, GO:0008654, GO:0005575, GO:0005737, GO:0004512, GO:0016853	71780
Pltp	phospholipid transfer protein	chr2:164839517-164857708	-	OK	-0.569216	0.147995	-3.84619	0.000119969	0.00642717	yes	709.304	878.912	539.696	816.691	985.853	834.192	684.442	464.54	470.106	NM_011125, NP_035255	GO:0006629, GO:0006810, GO:0006869, GO:0010189, GO:0010875, GO:0030317, GO:0034375, GO:0005576, GO:0005615, GO:0008289	18830
Ccdc125	coiled-coil domain containing 125	chr13:100669480-100697240	+	OK	-0.656104	0.17082	-3.84091	0.000122579	0.00652072	yes	99.5912	130.45	68.7327	131.75	152.185	107.414	75.0214	66.2026	64.974	NM_001168386, NM_183115, NP_001161858, NP_898938, XM_011244703, XM_011244704, XM_011244705, XM_017315630, XM_017315631, XP_011243005, XP_011243006, XP_011243007, XP_017171119, XP_017171120	GO:0008150, GO:0005737, GO:0003674	76041
Tm4sf1	transmembrane 4 superfamily member 1	chr3:57287063-57301919	-	OK	-0.600468	0.156336	-3.84089	0.000122588	0.00652072	yes	883.819	1113.68	653.953	1258.77	1302.67	779.619	584.756	668.759	708.344	NM_008536, NP_032562, XM_006501080, XP_006501143	GO:0005887, GO:0016020, GO:0016021	17112
Hist1h1a	histone cluster 1, H1a	chr13:23763667-23764412	+	OK	-0.625064	0.162843	-3.83844	0.000123819	0.00656284	yes	1248.81	1597.86	899.757	2120.7	1592.68	1080.21	844.762	981.818	872.691	NM_030609, NP_085112	GO:0006334, GO:0007283, GO:0000786, GO:0005634, GO:0005694, GO:0003677, GO:0005515	80838
Mcm5	minichromosome maintenance complex component 5	chr8:75109508-75128439	+	OK	-0.546354	0.142442	-3.83563	0.00012524	0.00659847	yes	567.11	694.69	439.53	744.467	669.997	669.606	541.593	368.042	408.954	NM_001302540, NM_008566, NP_001289469, NP_032592, XR_001778410	GO:0006260, GO:0006270, GO:0007049, GO:0000784, GO:0005634, GO:0005654, GO:0016020, GO:0042555, GO:0000166, GO:0003677, GO:0003678, GO:0003682, GO:0003688, GO:0004386, GO:0005524, GO:0016787	17218
Mtap	methylthioadenosine phosphorylase	chr4:89137369-89181090	+	OK	-0.501406	0.130732	-3.83537	0.000125374	0.00659847	yes	297.245	356.528	237.963	373.821	348.398	347.364	251.784	237.881	224.224	NM_024433, NP_077753	GO:0006166, GO:0009116, GO:0032259, GO:0043101, GO:0005634, GO:0005737, GO:0005737, GO:0070062, GO:0003824, GO:0016740, GO:0016757, GO:0016763, GO:0017061	66902
Tfrc	transferrin receptor	chr16:32608895-32632794	+	OK	-0.532974	0.139272	-3.82687	0.000129783	0.00680654	yes	3981	4844.56	3117.44	4496.96	4519.61	5517.1	3838.43	2756.95	2756.94	NM_011638, NP_035768, XM_006521999, XP_006522062	GO:0006879, GO:0006897, GO:0006898, GO:0030316, GO:0030890, GO:0030890, GO:0031623, GO:0031668, GO:0033572, GO:0035690, GO:0042102, GO:0042102, GO:0045780, GO:0045830, GO:0071281, GO:0097286, GO:0005576, GO:0005615, GO:0005634, GO:0005737, GO:0005739, GO:0005768, GO:0005768, GO:0005886, GO:0005886, GO:0005887, GO:0005905, GO:0005905, GO:0009897, GO:0009897, GO:0009986, GO:0009986, GO:0016020, GO:…	22042
Arpc3	actin related protein 2/3 complex, subunit 3	chr5:122391877-122406181	+	OK	-0.582239	0.152242	-3.82443	0.000131074	0.00683297	yes	1193.53	1489.32	897.733	1833.39	1508.45	1126.12	767.685	1003.14	922.377	NM_019824, NP_062798	GO:0030833, GO:0034314, GO:0005737, GO:0005856, GO:0005885, GO:0005885, GO:0005925, GO:0016020, GO:0030027, GO:0030426, GO:0042995, GO:0070062, GO:0003779, GO:0005200, GO:0051015	56378
Rpl4	ribosomal protein L4	chr9:64173386-64178562	+	OK	-0.472714	0.12363	-3.82363	0.0001315	0.00683297	yes	5044.46	5974.65	4114.27	6477.18	6360.19	5086.58	4130.29	4486.07	3726.45	NM_024212, NP_077174	GO:0006412, GO:0045773, GO:0050772, GO:0005634, GO:0005730, GO:0005737, GO:0005840, GO:0005925, GO:0015934, GO:0016020, GO:0022625, GO:0022625, GO:0030529, GO:0031672, GO:0070062, GO:0003735, GO:0005515, GO:0008097, GO:0044822	67891
Slc25a45	solute carrier family 25, member 45	chr19:5878465-5885768	+	OK	-0.673749	0.17622	-3.82334	0.000131658	0.00683297	yes	82.7092	110.067	55.3519	113.495	129.214	87.4906	53.4399	52.7377	59.878	NM_134154, NP_598915, XM_006531621, XM_006531622, XP_006531684, XP_006531685	GO:0006412, GO:0006810, GO:0055085, GO:0005739, GO:0005743, GO:0016020, GO:0016021, GO:0003735	107375
Gbp7	guanylate binding protein 7	chr3:142530335-142550151	+	OK	-0.627457	0.164395	-3.81677	0.000135208	0.00699295	yes	279.71	359.173	200.247	257.944	393.384	426.192	231.23	178.41	191.1	NM_001083312, NM_145545, NP_001076781, NP_663520	GO:0042832, GO:0042832, GO:0044406, GO:0050830, GO:0071346, GO:0020005, GO:0031410, GO:0003674	229900
Gcnt1	glucosaminyl (N-acetyl) transferase 1, core 2	chr19:17326140-17339505	-	OK	-0.635748	0.167276	-3.80058	0.000144355	0.00744026	yes	114.883	148.697	81.0685	156.354	150.271	139.465	99.686	78.5455	64.974	NM_001136484, NM_010265, NM_173442, NP_001129956, NP_034395, NP_775618, XM_006526679, XM_011247144, XM_017318062, XP_006526742, XP_011245446, XP_017173551	GO:0009101, GO:0048729, GO:0050901, GO:0060352, GO:0060993, GO:0005615, GO:0005794, GO:0005802, GO:0016020, GO:0016021, GO:0031985, GO:0003829, GO:0008375, GO:0016740, GO:0016757	14537
2810417H13Rik	RIKEN cDNA 2810417H13 gene	chr9:65890322-65903551	+	OK	-0.555155	0.146164	-3.79818	0.000145764	0.00748516	yes	311.748	383.933	239.563	360.328	462.298	329.172	241.507	230.026	247.156	NM_026515, NP_080791	GO:0006260, GO:0006281, GO:0006974, GO:0009411, GO:0019985, GO:0019985, GO:0051297, GO:0051726, GO:0005634, GO:0005634, GO:0005737, GO:0048471, GO:0003682, GO:0003682	68026
Samd9l	sterile alpha motif domain containing 9-like	chr6:3372257-3399571	-	OK	-0.538473	0.141801	-3.79739	0.000146228	0.00748516	yes	624.316	762.575	486.057	727.8	892.053	667.874	566.258	432	459.914	NM_010156, NM_177590, NP_034286, XM_006505026, XP_006505089	GO:0002244, GO:0017145, GO:0034058, GO:0035726, GO:0042176, GO:0048536, GO:0005769, GO:0005515	209086
Hist2h2bb	histone cluster 2, H2bb	chr3:96269699-96270192	+	OK	-0.621615	0.163758	-3.79594	0.000147088	0.00750349	yes	1921.32	2458.45	1384.18	3212	2546.95	1616.41	1354.5	1540.61	1257.44	NM_175666, NP_783597	GO:0006334, GO:0000788, GO:0005634, GO:0005654, GO:0005737, GO:0070062, GO:0003677	319189
Ces2g	carboxylesterase 2G	chr8:104961717-104969537	+	OK	0.632505	0.166674	3.79487	0.000147721	0.00751017	yes	11.9226	3.08558	20.7597	3.96837	0.957138	4.33122	22.6092	26.9299	12.74	NM_197999, NP_932116, XM_006531391, XM_006531392, XP_006531454, XP_006531455, XR_387780	GO:0008150, GO:0005615, GO:0004620, GO:0010296, GO:0016298, GO:0018731, GO:0018732, GO:0018733, GO:0018734, GO:0034892, GO:0035460, GO:0043905, GO:0043906, GO:0043907, GO:0043908, GO:0047376, GO:0050253, GO:0052689, GO:0052767, GO:0052768, GO:0080030, GO:0080031, GO:0080032	72361
Actb	actin, beta	chr5:142903114-142906754	-	OK	-0.496855	0.131074	-3.79066	0.000150249	0.00761278	yes	29944.5	35858	24031	39606.7	37061.4	30905.8	26872.1	25102	20119	NM_007393, NP_031419	GO:0007409, GO:0043044, GO:0070527, GO:0071257, GO:0000790, GO:0005615, GO:0005737, GO:0005829, GO:0005856, GO:0005925, GO:0014069, GO:0016020, GO:0030424, GO:0030529, GO:0030863, GO:0035267, GO:0036464, GO:0043209, GO:0043234, GO:0070062, GO:0070688, GO:0072562, GO:0000166, GO:0000978, GO:0000980, GO:0005515, GO:0005524, GO:0019894, GO:0019901, GO:0030957, GO:0031492, GO:0042802, GO:0050998	11461
Ltbr	lymphotoxin B receptor	chr6:125306570-125313870	-	OK	-0.529659	0.13999	-3.78355	0.000154607	0.00780714	yes	463.682	563.998	363.366	638.908	580.983	472.103	403.883	342.234	343.98	NM_010736, NP_034866	GO:0006915, GO:0006954, GO:0006955, GO:0032496, GO:0042127, GO:0042981, GO:0043011, GO:0043410, GO:0046330, GO:0048535, GO:0097190, GO:2001238, GO:0005887, GO:0016020, GO:0016021, GO:0005031, GO:0005515, GO:0031625, GO:0042802	17000
Fen1	flap structure specific endonuclease 1	chr19:10199131-10203943	-	OK	-0.510954	0.135339	-3.77537	0.000159769	0.00804064	yes	362.268	436.999	287.538	466.681	444.112	400.204	316.529	295.107	250.978	NM_001271614, NM_001271615, NM_007999, NP_001258543, NP_001258544, NP_032025, XM_006526661, XM_006526662, XM_006526663, XM_006526664, XP_006526724, XP_006526725, XP_006526726, XP_006526727	GO:0006259, GO:0006260, GO:0006281, GO:0006974, GO:0007613, GO:0043137, GO:0090305, GO:0000784, GO:0005634, GO:0005634, GO:0005730, GO:0005739, GO:0005886, GO:0016020, GO:0043234, GO:0000287, GO:0003677, GO:0003677, GO:0003824, GO:0004518, GO:0004519, GO:0004523, GO:0004527, GO:0008409, GO:0016787, GO:0016788, GO:0017108, GO:0030145, GO:0042578, GO:0043765, GO:0044824, GO:0046872, GO:0048256	14156
Fam111a	family with sequence similarity 111, member A	chr19:12573524-12589696	+	OK	-0.549468	0.145897	-3.76613	0.0001658	0.00828834	yes	463.842	570.212	357.473	617.479	592.469	500.689	437.796	318.67	315.952	NM_026640, NP_080916, XM_006526592, XP_006526655	GO:0006260, GO:0045071, GO:0000785, GO:0005634, GO:0005737, GO:0003674	107373
Mpp1	membrane protein, palmitoylated	chrX:75109732-75131016	-	OK	-0.518077	0.137543	-3.76666	0.000165448	0.00828834	yes	482.841	584.224	381.459	604.78	667.126	480.765	389.495	371.408	383.474	NM_008621, NP_032647	GO:0090022, GO:0005622, GO:0016020, GO:0016020, GO:0030863, GO:0042995, GO:0005515	17524
Slc7a1	solute carrier family 7 (cationic amino acid transporter, y+ system), member 1	chr5:148327409-148392815	-	OK	-0.64258	0.170844	-3.76122	0.000169089	0.00842458	yes	5129.34	6678.99	3579.69	6043.83	6702.84	7290.3	5360.44	2626.79	2751.84	NM_001301424, NM_007513, NP_001288353, NP_031539, XM_006504796, XP_006504859	GO:0003333, GO:0006810, GO:0006865, GO:0015809, GO:0015809, GO:0032006, GO:1903352, GO:0005886, GO:0005887, GO:0016020, GO:0016021, GO:0000064, GO:0015171, GO:0015181, GO:0015181, GO:0015189, GO:0015297	11987
Necap2	NECAP endocytosis associated 2	chr4:141066511-141078345	-	OK	-0.526732	0.14022	-3.75645	0.000172338	0.00855792	yes	533.793	648.408	419.178	710.339	652.768	582.116	438.824	342.234	476.476	NM_025383, NP_079659, XR_001784177, XR_001784178, XR_001784179, XR_390777, XR_881436	GO:0006810, GO:0006897, GO:0008150, GO:0015031, GO:0005622, GO:0005886, GO:0016020, GO:0030125, GO:0031410, GO:0003674	66147
Lyn	LYN proto-oncogene, Src family tyrosine kinase	chr4:3678120-3791612	+	OK	-0.522455	0.139293	-3.75077	0.000176292	0.00872527	yes	732.69	888.947	576.433	883.36	983.938	799.543	695.747	515.034	518.518	NM_001111096, NM_010747, NP_001104566, NP_034877, XM_011249939, XP_011248241	GO:0001782, GO:0001817, GO:0001933, GO:0002250, GO:0002376, GO:0002431, GO:0002513, GO:0002553, GO:0002576, GO:0002762, GO:0002768, GO:0002774, GO:0002902, GO:0006468, GO:0006935, GO:0006954, GO:0006974, GO:0006974, GO:0007165, GO:0007169, GO:0007169, GO:0007417, GO:0008284, GO:0008285, GO:0008285, GO:0009725, GO:0010976, GO:0016310, GO:0018108, GO:0018108, GO:0030097, GO:0030218, GO:0030335, GO:…	17096
Ecscr	endothelial cell surface expressed chemotaxis and apoptosis regulator	chr18:35713088-35721491	-	OK	-0.605117	0.1619	-3.73759	0.00018579	0.009165	yes	681.946	865.79	498.103	1036.54	919.81	641.02	405.938	618.265	470.106	NM_001033141, NP_001028313, XM_006526210, XP_006526273	GO:0001525, GO:0006915, GO:0006935, GO:0007275, GO:0016525, GO:0016525, GO:0030154, GO:1901800, GO:2000353, GO:0005737, GO:0005829, GO:0005829, GO:0005886, GO:0005886, GO:0016020, GO:0016021	68545
Fkbp9	FK506 binding protein 9	chr6:56832058-56879360	+	OK	-0.483335	0.129559	-3.73061	0.000191014	0.00939172	yes	1280.56	1526.06	1035.07	1600.84	1660.64	1316.69	1165.4	1019.97	919.829	NM_012056, NP_036186	GO:0006457, GO:0061077, GO:0005783, GO:0005789, GO:0003755, GO:0005509, GO:0005528, GO:0016853, GO:0046872	27055
Lgals9	lectin, galactose binding, soluble 9	chr11:78962978-78984924	-	OK	-0.544382	0.146121	-3.72555	0.000194892	0.00953227	yes	343.51	421.796	265.224	407.949	472.826	384.612	318.584	240.125	236.964	NM_001159301, NM_010708, NP_001152773, NP_034838	GO:0001819, GO:0002376, GO:0006935, GO:0007157, GO:0007565, GO:0010628, GO:0010629, GO:0010862, GO:0032496, GO:0032689, GO:0032722, GO:0032732, GO:0032760, GO:0032815, GO:0032823, GO:0034138, GO:0043032, GO:0043322, GO:0045089, GO:0045185, GO:0045591, GO:0050728, GO:0051353, GO:0098586, GO:1900426, GO:1902714, GO:2000406, GO:2000562, GO:2000679, GO:2000778, GO:2001181, GO:0005576, GO:0005622, GO:…	16859
Rps6ka1	ribosomal protein S6 kinase polypeptide 1	chr4:133847290-133874731	-	OK	-0.510765	0.13711	-3.72522	0.000195148	0.00953227	yes	344.797	416.244	273.349	453.188	404.87	390.676	312.418	259.2	248.43	NM_001285505, NM_001285506, NM_009097, NP_001272434, NP_001272435, NP_033123, XM_006538677, XP_006538740	GO:0006468, GO:0016310, GO:0035556, GO:0043066, GO:0043154, GO:0045893, GO:0045944, GO:0072574, GO:2000491, GO:0005634, GO:0005634, GO:0005737, GO:0005737, GO:0005819, GO:0000166, GO:0000287, GO:0004672, GO:0004674, GO:0004674, GO:0004712, GO:0005524, GO:0008134, GO:0008134, GO:0016301, GO:0016740, GO:0043027	20111
Mosc2	mitochondrial amidoxime reducing component 2	chr1:184813067-184845847	-	OK	-0.542848	0.145773	-3.72393	0.000196147	0.00954986	yes	754.571	924.994	584.148	1041.3	1025.1	708.587	541.593	645.195	565.656	NM_133684, NP_598445, XM_006497194, XP_006497257	GO:0042126, GO:0055114, GO:0005739, GO:0005739, GO:0005741, GO:0005743, GO:0005777, GO:0016020, GO:0070062, GO:0003824, GO:0008748, GO:0008940, GO:0016491, GO:0030151, GO:0030170, GO:0043546, GO:0043738, GO:0043826, GO:0043883, GO:0043914, GO:0052693	67247
Casp12	caspase 12	chr9:5345475-5373034	+	OK	-0.700108	0.188245	-3.71912	0.000199915	0.00967034	yes	41.0491	58.359	23.7393	55.5572	72.7425	46.7771	25.6923	21.3195	24.206	NM_009808, NP_033938, XM_006509840, XP_006509903	GO:0006508, GO:0006508, GO:0006915, GO:0016540, GO:0030968, GO:0042981, GO:0043065, GO:0043280, GO:0070059, GO:0070059, GO:0070059, GO:0070059, GO:0097193, GO:0097264, GO:0005634, GO:0005783, GO:0005783, GO:0005829, GO:0043231, GO:0002020, GO:0004175, GO:0004197, GO:0005515, GO:0008233, GO:0008234, GO:0016787	12364
Rcn3	reticulocalbin 3, EF-hand calcium binding domain	chr7:45082913-45092213	-	OK	-0.516945	0.138996	-3.71914	0.000199906	0.00967034	yes	308.031	372.767	243.296	373.821	414.441	330.039	240.48	224.416	264.992	NM_026555, NP_080831, XM_006540986, XM_006540987, XP_006541049, XP_006541050	GO:0008150, GO:0005783, GO:0005509, GO:0046872	52377
Fam176a	eva-1 homolog A (C. elegans)	chr6:82041627-82093099	+	OK	-0.661275	0.178196	-3.71095	0.000206484	0.00995584	yes	91.2787	121.68	60.877	137.306	135.914	91.8218	65.7722	68.4468	48.412	NM_145570, NP_663545, XM_006505962, XP_006506025	GO:0006914, GO:0006915, GO:0008150, GO:0005764, GO:0005783, GO:0005886, GO:0016020, GO:0016021, GO:0043231, GO:0003674	232146
Tmsb4x	thymosin, beta 4, X chromosome	chrX:167207093-167209218	-	OK	-0.613963	0.165693	-3.70542	0.000211041	0.0101428	yes	13906.6	17793	10020.1	20110.9	20105.7	13162.6	6840.31	12063.5	11156.4	NM_021278, NP_067253, XM_006528759, XP_006528822	GO:0007015, GO:0014911, GO:0030036, GO:0030334, GO:0042989, GO:0045893, GO:0051152, GO:0005634, GO:0005737, GO:0005829, GO:0005856, GO:0031941, GO:0003779, GO:0003785, GO:0005515	19241
Nde1	nudE neurodevelopment protein 1	chr16:14163274-14192923	+	OK	-0.507062	0.136946	-3.70264	0.000213369	0.0102219	yes	482.215	581.428	383.001	557.953	643.197	543.135	447.046	338.868	363.09	NM_001114085, NM_001285503, NM_001285504, NM_023317, NP_001107557, NP_001272432, NP_001272433, NP_075806, XM_011246000, XP_011244302	GO:0000132, GO:0000132, GO:0001764, GO:0007020, GO:0007049, GO:0007059, GO:0007067, GO:0007100, GO:0007275, GO:0007399, GO:0007405, GO:0021987, GO:0021987, GO:0030154, GO:0030900, GO:0031023, GO:0047496, GO:0051298, GO:0051301, GO:0051303, GO:0051303, GO:0051642, GO:2000574, GO:0000775, GO:0000776, GO:0000776, GO:0005694, GO:0005737, GO:0005813, GO:0005813, GO:0005815, GO:0005819, GO:0005856, GO:…	67203
Foxf2	forkhead box F2	chr13:31625815-31631406	+	OK	-0.512121	0.138389	-3.7006	0.000215088	0.0102713	yes	483.966	584.984	382.948	572.239	550.355	632.358	456.295	361.309	331.24	NM_010225, NP_034355	GO:0006351, GO:0006355, GO:0030198, GO:0030198, GO:0042249, GO:0042249, GO:0045892, GO:0045893, GO:0045944, GO:0048566, GO:0048596, GO:0048806, GO:0060021, GO:0005634, GO:0005634, GO:0005667, GO:0000977, GO:0001228, GO:0003677, GO:0003677, GO:0003700, GO:0003700, GO:0003705, GO:0008134, GO:0043565	14238
Rgnef	Rho guanine nucleotide exchange factor (GEF) 28	chr13:97898594-98206165	-	OK	-0.462079	0.124895	-3.69975	0.000215811	0.010273	yes	598.786	707.236	490.336	690.497	777.196	654.014	521.039	445.465	504.504	NM_012026, NP_036156, XM_006517518, XM_006517519, XM_006517521, XM_006517522, XM_017315361, XM_017315362, XP_006517581, XP_006517582, XP_006517584, XP_006517585, XP_017170850, XP_017170851, XR_873729	GO:0021955, GO:0030154, GO:0035023, GO:0035556, GO:0060052, GO:0005737, GO:0005886, GO:0016020, GO:0003723, GO:0005085, GO:0005089, GO:0005515, GO:0046872	110596
Thsd1	thrombospondin, type I, domain 1	chr8:22227302-22261332	+	OK	-0.553489	0.14989	-3.69264	0.000221935	0.010531	yes	1041.65	1285.71	797.576	1306.39	1401.25	1149.5	1033.86	681.101	677.768	NM_001205253, NM_001293688, NM_019576, NP_001192182, NP_001280617, NP_062522, XM_006509173, XM_006509174, XM_006509175, XM_006509177, XP_006509236, XP_006509237, XP_006509238, XP_006509240	GO:0002244, GO:0005737, GO:0005737, GO:0009986, GO:0016020, GO:0016021, GO:0071944, GO:0003674	56229
Ccna2	cyclin A2	chr3:36564864-36571996	-	OK	-0.540118	0.146338	-3.6909	0.000223461	0.0105698	yes	740.882	908.044	573.72	961.14	895.882	867.11	727.605	462.296	531.258	NM_009828, NP_033958, XM_017319444, XP_017174933	GO:0000079, GO:0007049, GO:0007067, GO:0010389, GO:0045893, GO:0045893, GO:0048146, GO:0051301, GO:0001939, GO:0001940, GO:0005634, GO:0005634, GO:0005654, GO:0005737, GO:0005737, GO:0005794, GO:0097124, GO:0005515, GO:0019901	12428
Slc7a7	solute carrier family 7 (cationic amino acid transporter, y+ system), member 7	chr14:54369441-54417679	-	OK	-0.591707	0.160428	-3.68831	0.000225744	0.0106442	yes	224.774	283.91	165.639	281.754	346.484	223.491	188.067	155.969	152.88	NM_001253679, NM_001253680, NM_011405, NP_001240608, NP_001240609, NP_035535, XM_006518746, XM_006518748, XM_006518751, XM_006518752, XM_006518753, XM_006518754, XM_006518755, XM_011245000, XP_006518809, XP_006518811, XP_006518814, XP_006518815, XP_006518816, XP_006518817, XP_006518818, XP_011243302	GO:0000821, GO:0003333, GO:0006810, GO:0006865, GO:0005886, GO:0005887, GO:0016020, GO:0016021, GO:0015171, GO:0015174, GO:0015179, GO:0015297	20540
Hist1h1b	histone cluster 1, H1b	chr13:21779831-21780625	-	OK	-0.596557	0.16205	-3.6813	0.000232043	0.0109068	yes	1358.17	1719.55	996.793	2132.6	1726.68	1299.36	746.104	1189.4	1054.87	NM_020034, NP_064418	GO:0006334, GO:0007517, GO:0000786, GO:0005634, GO:0005694, GO:0003677, GO:0005515	56702
Flrt2	fibronectin leucine rich transmembrane protein 2	chr12:95692225-95785213	+	OK	-0.466154	0.126735	-3.67819	0.000234898	0.0110063	yes	1224.5	1449.21	999.796	1590.52	1521.85	1235.26	1094.49	967.231	937.665	NM_201518, NP_958926, XM_006516055, XM_011244132, XP_006516118, XP_011242434	GO:0003007, GO:0006469, GO:0007155, GO:0007275, GO:0007411, GO:0008543, GO:0019221, GO:0046426, GO:0051965, GO:0061343, GO:0071711, GO:2001222, GO:0005576, GO:0005578, GO:0005615, GO:0005737, GO:0005783, GO:0005886, GO:0005887, GO:0005911, GO:0005925, GO:0005925, GO:0016020, GO:0016021, GO:0030054, GO:0043005, GO:0043231, GO:0045202, GO:0070062, GO:0004860, GO:0005104, GO:0005515, GO:0045499	399558
Prnp	prion protein	chr2:131909927-131938436	+	OK	-0.410255	0.111578	-3.67684	0.000236141	0.01103	yes	2443.05	2824.53	2061.56	2938.98	2993.93	2540.69	2173.57	2084.82	1926.29	NM_001278256, NM_011170, NP_001265185, NP_035300	GO:0001933, GO:0006139, GO:0006878, GO:0006979, GO:0007611, GO:0032689, GO:0032700, GO:0032703, GO:0032880, GO:0035690, GO:0043066, GO:0043066, GO:0043433, GO:0046007, GO:0046686, GO:0046688, GO:0050860, GO:0051260, GO:0070885, GO:0071280, GO:1901379, GO:0005737, GO:0005783, GO:0005794, GO:0005886, GO:0005886, GO:0009986, GO:0009986, GO:0016020, GO:0016020, GO:0031225, GO:0045121, GO:0045121, GO:…	19122
S100a16	S100 calcium binding protein A16	chr3:90541222-90543151	+	OK	-0.629253	0.171408	-3.67108	0.000241523	0.0112462	yes	670.425	869.691	471.159	1019.87	1027.01	562.192	357.636	538.598	517.244	NM_026416, NP_080692, XM_006501948, XM_006501949, XM_006501950, XM_006501951, XM_006501952, XP_006502011, XP_006502012, XP_006502013, XP_006502014, XP_006502015	GO:0051592, GO:0005634, GO:0005730, GO:0005737, GO:0005737, GO:0005829, GO:0005886, GO:0070062, GO:0005509, GO:0005509, GO:0042803, GO:0042803, GO:0044822	67860
Slco1a4	solute carrier organic anion transporter family, member 1a4	chr6:141805439-141856171	-	OK	0.618149	0.168654	3.66518	0.000247161	0.011473	yes	499.98	356.578	643.382	450.807	387.641	231.287	591.95	758.525	579.67	NM_030687, NP_109612, XM_006506960, XM_006506962, XM_011241584, XM_011241585, XM_011241586, XM_017321610, XP_006507023, XP_006507025, XP_011239886, XP_011239887, XP_011239888, XP_017177099	GO:0006810, GO:0006811, GO:0006820, GO:0008206, GO:0043252, GO:0043252, GO:0005886, GO:0005887, GO:0016020, GO:0016021, GO:0005215, GO:0008514, GO:0008514, GO:0015125, GO:0015125, GO:0015347	28250
Chst7	carbohydrate (N-acetylglucosamino) sulfotransferase 7	chrX:20059569-20097520	+	OK	-0.592756	0.161862	-3.66211	0.000250147	0.0115757	yes	136.967	173.384	100.55	169.053	157.928	193.172	107.908	112.208	81.5361	NM_021715, NP_068361, XR_878032	GO:0005975, GO:0006044, GO:0006790, GO:0030206, GO:0030206, GO:0000139, GO:0005794, GO:0016020, GO:0016021, GO:0001517, GO:0001517, GO:0001537, GO:0004394, GO:0008146, GO:0008459, GO:0008459, GO:0016232, GO:0016740, GO:0017095, GO:0018721, GO:0018722, GO:0018723, GO:0018724, GO:0018725, GO:0018726, GO:0018727, GO:0019111, GO:0034930, GO:0050694, GO:0050698, GO:0051922, GO:0080131	60322
Fam167b	family with sequence similarity 167, member B	chr4:129576814-129578580	-	OK	-0.691093	0.188883	-3.65885	0.00025335	0.0116568	yes	67.034	98.9655	35.1025	81.7485	149.314	65.8345	17.4707	38.1507	49.686	NM_182783, NP_877584	GO:0008150, GO:0005575, GO:0003674	230766
Racgap1	Rac GTPase-activating protein 1	chr15:99620495-99651656	-	OK	-0.510633	0.139565	-3.65874	0.00025346	0.0116568	yes	499.749	604.177	395.321	600.018	608.74	603.772	485.07	346.722	354.172	NM_001253808, NM_001253809, NM_012025, NP_001240737, NP_001240738, NP_036155, XM_006521019, XM_006521020, XM_011245646, XM_011245647, XP_006521082, XP_006521083, XP_011243948, XP_011243949	GO:0000281, GO:0000915, GO:0006810, GO:0006811, GO:0007049, GO:0007165, GO:0007275, GO:0007283, GO:0007405, GO:0008272, GO:0009790, GO:0030154, GO:0032467, GO:0035556, GO:0043087, GO:0051256, GO:0051301, GO:0051988, GO:0005634, GO:0005654, GO:0005737, GO:0005856, GO:0005886, GO:0016020, GO:0030496, GO:0031234, GO:0031410, GO:0032154, GO:0051233, GO:0070062, GO:0072686, GO:0097149, GO:0005096, GO:…	26934
Slc16a9	solute carrier family 16 (monocarboxylic acid transporters), member 9	chr10:70245275-70285951	+	OK	-0.589617	0.161196	-3.65776	0.000254432	0.0116576	yes	189.971	239.903	140.039	248.42	283.313	187.975	154.154	124.551	141.414	NM_025807, NP_080083, XM_006513960, XP_006514023	GO:0006810, GO:0046415, GO:0055085, GO:0005886, GO:0016020, GO:0016021, GO:0008028, GO:0015293	66859
Vamp5	vesicle-associated membrane protein 5	chr6:72368048-72380468	-	OK	-0.67408	0.184318	-3.65715	0.000255036	0.0116576	yes	91.9625	125.676	58.2486	137.306	143.571	96.153	47.2738	84.1559	43.316	NM_001080742, NM_016872, NP_001074211, NP_058568	GO:0006887, GO:0006906, GO:0007275, GO:0007517, GO:0007519, GO:0016192, GO:0030154, GO:0043001, GO:0005770, GO:0005794, GO:0005802, GO:0005886, GO:0005886, GO:0005887, GO:0009986, GO:0014704, GO:0016020, GO:0016021, GO:0030659, GO:0031201, GO:0031301, GO:0048471, GO:0070062, GO:0000149, GO:0005484	53620
Ly6e	lymphocyte antigen 6 complex, locus E	chr15:74955050-74959905	+	OK	-0.536992	0.14704	-3.65202	0.000260186	0.0118567	yes	977.83	1197.81	757.852	1313.53	1267.25	1012.64	840.651	849.413	583.492	NM_001164036, NM_001164037, NM_001164038, NM_001164039, NM_001164040, NM_008529, NP_001157508, NP_001157509, NP_001157510, NP_001157511, NP_001157512, NP_032555	GO:0001701, GO:0030325, GO:0035265, GO:0042415, GO:0048242, GO:0055010, GO:0095500, GO:0005886, GO:0016020, GO:0031225, GO:0030550, GO:0033130	17069
Palmd	palmdelphin	chr3:116918261-116968952	-	OK	-0.503927	0.138159	-3.64743	0.000264878	0.0120339	yes	476.232	573.935	378.529	548.429	670.954	502.421	376.135	412.925	346.528	NM_023245, NP_075734	GO:0008360, GO:0005737, GO:0005737, GO:0005737, GO:0016020, GO:0030425, GO:0042995, GO:0043197, GO:0005515	114301
Gbp2	guanylate binding protein 2	chr3:142620662-142638008	+	OK	-0.641682	0.176301	-3.63969	0.000272966	0.0123264	yes	90.2937	119.094	61.4938	96.0346	133.042	128.204	75.0214	57.226	52.234	NM_010260, NP_034390	GO:0035458, GO:0042832, GO:0044406, GO:0050830, GO:0071222, GO:0071346, GO:0005737, GO:0005794, GO:0016020, GO:0020005, GO:0031410, GO:0000166, GO:0003924, GO:0005525, GO:0016787	14469
Mfng	MFNG O-fucosylpeptide 3-beta-N-acetylglucosaminyltransferase	chr15:78755882-78773445	-	OK	-0.476029	0.130782	-3.63986	0.000272782	0.0123264	yes	659.775	784.928	534.621	815.897	816.439	722.447	622.781	479.127	501.956	NM_008595, NP_032621, XM_006520551, XM_006520552, XM_017316492, XP_006520614, XP_006520615, XP_017171981, XR_875250	GO:0002315, GO:0007275, GO:0007389, GO:0032092, GO:0045747, GO:0005794, GO:0016020, GO:0016021, GO:0030173, GO:0005515, GO:0016740, GO:0016757, GO:0033829, GO:0046872	17305
Fam176b	eva-1 homolog B (C. elegans)	chr4:126148002-126149874	+	OK	-0.613422	0.168673	-3.63675	0.000276104	0.0124305	yes	197.88	254.102	141.658	304.771	229.713	227.822	106.88	181.777	136.318	NM_172145, NP_742157, XM_006503036, XM_006503037, XM_006503038, XM_006503040, XP_006503099, XP_006503100, XP_006503101, XP_006503103	GO:0098779, GO:0005575, GO:0016020, GO:0016021, GO:0005515	230752
Ctnnb1	catenin (cadherin associated protein), beta 1	chr9:120933399-120960507	+	OK	-0.420844	0.116017	-3.62742	0.000286268	0.0128109	yes	13741.3	15961.5	11521.1	16737	16866.7	14280.9	12781.4	11279.1	10502.9	NM_001165902, NM_007614, NP_001159374, NP_031640	GO:0000122, GO:0000578, GO:0000904, GO:0001501, GO:0001569, GO:0001570, GO:0001658, GO:0001701, GO:0001701, GO:0001702, GO:0001706, GO:0001708, GO:0001709, GO:0001711, GO:0001764, GO:0001822, GO:0001840, GO:0001944, GO:0002052, GO:0002052, GO:0002053, GO:0002089, GO:0003223, GO:0003266, GO:0003338, GO:0003340, GO:0006351, GO:0006355, GO:0006357, GO:0007155, GO:0007160, GO:0007268, GO:0007398, GO:…	12387
Tspan4	tetraspanin 4	chr7:141475235-141493427	+	OK	-0.59944	0.165246	-3.62756	0.000286108	0.0128109	yes	270.314	343.749	196.879	424.616	349.356	257.274	180.874	172.8	236.964	NM_001252588, NM_053082, NP_001239517, NP_444312, XM_006536224, XP_006536287	GO:0006461, GO:0007166, GO:0005886, GO:0005887, GO:0005925, GO:0016020, GO:0016021, GO:0031982, GO:0003823, GO:0005178, GO:0005515	64540
Steap3	STEAP family member 3	chr1:120226415-120271082	-	OK	-0.642351	0.177227	-3.62445	0.000289575	0.0129202	yes	140.175	185.177	95.1732	219.848	178.028	157.656	124.351	98.7429	62.426	NM_001085409, NM_133186, NP_001078878, NP_573449, XM_006529845, XM_006529846, XP_006529908, XP_006529909	GO:0006810, GO:0006811, GO:0006826, GO:0006915, GO:0007049, GO:0009306, GO:0009306, GO:0009306, GO:0015677, GO:0015677, GO:0043065, GO:0055072, GO:0055114, GO:0097461, GO:0097461, GO:1902167, GO:1990182, GO:0005737, GO:0005768, GO:0005771, GO:0005886, GO:0005887, GO:0016020, GO:0016021, GO:0000293, GO:0000293, GO:0005515, GO:0008823, GO:0016491, GO:0046872, GO:0052851, GO:0052851	68428
Eln	elastin	chr5:134702594-134747323	-	OK	-0.608386	0.168408	-3.61257	0.000303178	0.0134869	yes	237.546	304.782	170.31	269.849	410.612	233.886	188.067	155.969	166.894	NM_007925, NP_031951, XM_006504360, XM_011240855, XP_006504423, XP_011239157	GO:0007519, GO:0030198, GO:0030833, GO:0043149, GO:0005576, GO:0005578, GO:0005739, GO:0071953, GO:0005201, GO:0005515, GO:0050840	13717
Mlkl	mixed lineage kinase domain-like	chr8:111311797-111338205	-	OK	-0.628874	0.174673	-3.6003	0.000317851	0.0140319	yes	89.9655	117.45	62.4809	142.068	107.2	103.083	69.883	53.8598	63.7	NM_001310613, NM_029005, NP_001297542, NP_083281, XM_006531442, XM_006531443, XM_006531444, XP_006531505, XP_006531506, XP_006531507	GO:0006468, GO:0012501, GO:0070207, GO:0070266, GO:0070266, GO:0005737, GO:0005886, GO:0016020, GO:0000166, GO:0005524, GO:0005524, GO:0019901, GO:0032403	74568
Plat	plasminogen activator, tissue	chr8:22757721-22782848	+	OK	-0.446568	0.124048	-3.59998	0.000318244	0.0140319	yes	965.894	1134.72	797.065	1257.18	1108.37	1038.63	858.122	824.727	708.344	NM_008872, NP_032898	GO:0001666, GO:0006508, GO:0014909, GO:0031639, GO:0035249, GO:0045861, GO:0048008, GO:0048008, GO:0060279, GO:0005576, GO:0005615, GO:0005615, GO:0005737, GO:0005737, GO:0009986, GO:0030141, GO:0045177, GO:0045202, GO:0070062, GO:0004252, GO:0004252, GO:0005102, GO:0008233, GO:0008236, GO:0016787, GO:0051219	18791
Sh3tc1	SH3 domain and tetratricopeptide repeats 1	chr5:35697179-35729276	-	OK	-0.520117	0.144454	-3.60058	0.000317511	0.0140319	yes	419.311	509.985	328.638	507.952	545.569	476.434	396.689	268.177	321.048	NM_194344, NP_919325, XM_006503903, XM_006503904, XM_006503905, XP_006503966, XP_006503967, XP_006503968	GO:0008150, GO:0005575, GO:0003674	231147
Mcm6	minichromosome maintenance complex component 6	chr1:128331574-128359705	-	OK	-0.555753	0.154457	-3.59811	0.000320534	0.0140912	yes	946.893	1174.05	719.736	1217.5	1090.18	1214.47	966.029	596.946	596.232	NM_001313695, NM_008567, NP_001300624, NP_032593	GO:0006260, GO:0006268, GO:0006270, GO:0007049, GO:0000784, GO:0005634, GO:0005634, GO:0005654, GO:0042555, GO:0000166, GO:0003677, GO:0003678, GO:0003697, GO:0004003, GO:0004386, GO:0005515, GO:0005524, GO:0016787, GO:0042802	17219
Myzap	myocardial zonula adherens protein	chr9:71504346-71592360	-	OK	-0.563972	0.156823	-3.59624	0.000322853	0.0141516	yes	245.425	305.492	185.359	342.074	329.256	245.147	167.514	169.434	219.128	NM_001033208, NP_001028380	GO:0035556, GO:0005622, GO:0005737, GO:0005856, GO:0005886, GO:0016020, GO:0030054, GO:0030864, GO:0031234, GO:0031674, GO:0005515	102371
Syngr2	synaptogyrin 2	chr11:117809666-117814286	+	OK	-0.485007	0.134906	-3.59516	0.00032419	0.0141686	yes	275.379	329.317	221.442	335.724	336.913	315.313	244.59	212.073	207.662	NM_009304, NP_033330	GO:0006605, GO:0008021, GO:0016020, GO:0016021, GO:0030672, GO:0031410, GO:0031594, GO:0070062	20973
Cdca3	cell division cycle associated 3	chr6:124830175-124833701	+	OK	-0.545869	0.152032	-3.59048	0.000330067	0.0143834	yes	182.554	225.075	140.033	257.944	216.313	200.968	151.071	130.161	138.866	NM_013538, NP_038566, XM_006505564, XM_017321395, XP_006505627, XP_017176884	GO:0007049, GO:0007067, GO:0008150, GO:0051301, GO:0005737, GO:0005911, GO:0003674	14793
Gja4	gap junction protein, alpha 4	chr4:127311419-127314039	-	OK	-0.493771	0.137717	-3.58539	0.00033657	0.0146242	yes	626.641	752.059	501.223	834.946	754.225	667.007	437.796	586.847	479.024	NM_008120, NP_032146	GO:0001568, GO:0006816, GO:0007154, GO:0007267, GO:0005886, GO:0005921, GO:0005922, GO:0016020, GO:0016021, GO:0030054	14612
Jup	junction plakoglobin	chr11:100368855-100397790	-	OK	-0.418184	0.116731	-3.58245	0.000340385	0.014747	yes	1269.14	1473.5	1064.79	1559.57	1529.51	1331.42	1156.15	1045.78	992.447	NM_010593, NP_034723, XM_006532315, XM_006532316, XP_006532378, XP_006532379	GO:0002159, GO:0002159, GO:0007155, GO:0016337, GO:0016337, GO:0016477, GO:0034333, GO:0042127, GO:0042307, GO:0043588, GO:0050982, GO:0051091, GO:0051291, GO:0071681, GO:0086073, GO:0086091, GO:0090002, GO:0098911, GO:0005634, GO:0005634, GO:0005737, GO:0005829, GO:0005856, GO:0005882, GO:0005886, GO:0005911, GO:0005911, GO:0005913, GO:0005913, GO:0005916, GO:0005925, GO:0009898, GO:0014704, GO:…	16480
Ndc80	NDC80 kinetochore complex component	chr17:71496099-71526857	-	OK	-0.602665	0.168265	-3.58165	0.000341432	0.0147496	yes	134.035	171.7	96.3694	157.941	176.113	181.045	123.323	74.0572	91.7281	NM_023294, NP_075783	GO:0000070, GO:0000132, GO:0000132, GO:0007049, GO:0007052, GO:0007052, GO:0007059, GO:0007067, GO:0008608, GO:0051301, GO:0051315, GO:0000775, GO:0000776, GO:0000777, GO:0000778, GO:0000942, GO:0005634, GO:0005694, GO:0016020, GO:0031262, GO:0031262, GO:0005200, GO:0005515, GO:0042802	67052
Stat6	signal transducer and activator of transcription 6	chr10:127642985-127660987	+	OK	-0.55436	0.155297	-3.56967	0.000357434	0.0153964	yes	279.862	347.34	212.384	353.979	403.912	284.128	242.535	218.805	175.812	NM_009284, NP_033310, XR_001779497	GO:0000122, GO:0000122, GO:0002296, GO:0002829, GO:0006351, GO:0006355, GO:0007165, GO:0019221, GO:0033598, GO:0034097, GO:0035771, GO:0035771, GO:0042127, GO:0045944, GO:0045944, GO:0045944, GO:0048295, GO:0060443, GO:0070301, GO:1902170, GO:0000790, GO:0005634, GO:0005634, GO:0005654, GO:0005737, GO:0005737, GO:0045121, GO:0000979, GO:0003677, GO:0003700, GO:0019903, GO:0042802, GO:0043565, GO:…	20852
Cep55	centrosomal protein 55	chr19:38055041-38074425	+	OK	-0.566052	0.158764	-3.56537	0.000363337	0.0156058	yes	221.908	277.342	166.474	280.167	246.942	304.918	209.649	136.894	152.88	NM_001164362, NM_028293, NM_028760, NP_001157834, NP_082569, NP_083036, XM_006527396, XM_006527397, XM_006527398, XM_006527399, XM_006527400, XM_006527401, XM_006527402, XM_011247381, XP_006527459, XP_006527460, XP_006527461, XP_006527462, XP_006527463, XP_006527464, XP_006527465, XP_011245683	GO:0000281, GO:0000281, GO:0000920, GO:0000920, GO:0007049, GO:0007067, GO:0045184, GO:0045184, GO:0051301, GO:0005737, GO:0005813, GO:0005856, GO:0016020, GO:0030496, GO:0030496, GO:0045171, GO:0005515	74107
Gas2l3	growth arrest-specific 2 like 3	chr10:89408822-89443967	-	OK	-0.600382	0.16848	-3.56353	0.000365904	0.015671	yes	386.81	494.872	278.748	465.887	511.112	507.619	386.412	187.387	262.444	NM_001033331, NM_001079876, NM_001284344, NP_001028503, NP_001073345, NP_001271273, XM_011243445, XP_011241747	GO:0000226, GO:0030036, GO:0005737, GO:0005856, GO:0005874, GO:0015629, GO:0015630, GO:0003779, GO:0008017	237436
Cd83	CD83 antigen	chr13:43785111-43803133	+	OK	-0.622879	0.175697	-3.54519	0.000392333	0.0167549	yes	75.9807	99.428	52.5334	93.6536	102.414	102.217	59.6061	57.226	40.768	NM_001289915, NM_009856, NP_001276844, NP_033986	GO:0006952, GO:0006959, GO:0007165, GO:0014070, GO:0032713, GO:0032733, GO:0032743, GO:0043372, GO:0009897, GO:0016020, GO:0016021	12522
Snx20	sorting nexin 20	chr8:88626827-88636128	-	OK	0.660758	0.186531	3.54234	0.000396588	0.0168883	yes	22.762	11.0259	34.4982	16.6672	8.61425	7.79619	32.8861	33.6623	36.946	NM_027840, NP_082116, XM_006531371, XM_011248503, XP_006531434, XP_011246805	GO:0006810, GO:0015031, GO:0005634, GO:0005737, GO:0005768, GO:0005886, GO:0016020, GO:0031901, GO:0005546, GO:0008289, GO:0032266, GO:0035091	71607
Pcdh12	protocadherin 12	chr18:38267091-38284401	-	OK	-0.535799	0.151341	-3.54034	0.000399614	0.0169688	yes	1942.03	2385.4	1498.66	2422.29	2534.5	2199.39	1984.47	1313.95	1197.56	NM_017378, NP_059074	GO:0005977, GO:0007155, GO:0007156, GO:0016339, GO:0060711, GO:0005886, GO:0005887, GO:0005911, GO:0016020, GO:0016021, GO:0030054, GO:0070062, GO:0005509	53601
Acaa2	acetyl-Coenzyme A acyltransferase 2 (mitochondrial 3-oxoacyl-Coenzyme A thiolase)	chr18:74779211-74806207	+	OK	-0.56157	0.158945	-3.5331	0.000410712	0.0173538	yes	292.859	365.433	220.286	423.029	394.341	278.93	228.147	247.979	184.73	NM_177470, NP_803421	GO:0006084, GO:0006629, GO:0006631, GO:0006635, GO:0006635, GO:0008152, GO:0071456, GO:1901029, GO:1902109, GO:0005739, GO:0005739, GO:0005743, GO:0005759, GO:0070062, GO:0003824, GO:0003988, GO:0003988, GO:0016740, GO:0016746, GO:0016747, GO:0044822	52538
Sh3bgrl3	SH3 domain binding glutamic acid-rich protein-like 3	chr4:134127405-134128753	-	OK	-0.53001	0.150021	-3.53292	0.000411001	0.0173538	yes	377.68	462.43	292.931	562.715	446.027	378.548	285.698	324.281	268.814	NM_080559, NP_542126	GO:0030834, GO:0032956, GO:0043535, GO:0043547, GO:0045454, GO:0005634, GO:0005737, GO:0030027, GO:0070062, GO:0005096, GO:0009055, GO:0015035, GO:0030215	73723
Nfkb1	nuclear factor of kappa light polypeptide gene enhancer in B cells 1, p105	chr3:135584654-135691547	-	OK	-0.401927	0.113906	-3.52858	0.0004178	0.0175911	yes	901.519	1040.33	762.706	1044.48	1059.55	1016.97	840.651	713.642	733.824	NM_008689, NP_032715, XM_006501106, XM_006501107, XP_006501169, XP_006501170	GO:0000122, GO:0000122, GO:0001818, GO:0006351, GO:0006355, GO:0006357, GO:0006915, GO:0006979, GO:0007165, GO:0007249, GO:0010628, GO:0010956, GO:0014070, GO:0034097, GO:0035994, GO:0038061, GO:0043066, GO:0045083, GO:0045087, GO:0045892, GO:0045893, GO:0045944, GO:0045944, GO:0045944, GO:0048535, GO:0050728, GO:0071222, GO:0071316, GO:0071322, GO:0071345, GO:0071347, GO:0071354, GO:0071356, GO:…	18033
Map3k11	mitogen-activated protein kinase kinase kinase 11	chr19:5689130-5702864	+	OK	-0.41164	0.116688	-3.52769	0.000419204	0.0176007	yes	936.846	1085.4	788.291	1043.68	1059.55	1152.97	870.454	733.839	760.579	NM_022012, NP_071295, XM_006531752, XM_006531753, XP_006531815, XP_006531816	GO:0000187, GO:0006468, GO:0007017, GO:0007254, GO:0007256, GO:0007257, GO:0008219, GO:0008283, GO:0016310, GO:0043065, GO:0043507, GO:0043525, GO:0046330, GO:0046777, GO:0005737, GO:0005813, GO:0005856, GO:0005874, GO:0016020, GO:0000166, GO:0004672, GO:0004674, GO:0004706, GO:0004709, GO:0005515, GO:0005524, GO:0016301, GO:0016740, GO:0031434, GO:0031435, GO:0042802, GO:0042803, GO:0048365	26403
Tuba1c	tubulin, alpha 1C	chr15:99029890-99038105	+	OK	-0.651286	0.184749	-3.52525	0.000423076	0.0177135	yes	91.8704	124.914	58.8272	148.417	130.171	96.153	81.1876	58.3481	36.946	NM_009448, NP_033474	GO:0007017, GO:0008150, GO:0005634, GO:0005737, GO:0005856, GO:0005874, GO:0005881, GO:0031982, GO:0000166, GO:0003674, GO:0003924, GO:0005200, GO:0005525	22146
Kif2c	kinesin superfamily protein 2C pseudogene	chr5:30092939-30097686	+	OK	-0.590164	0.167962	-3.51368	0.000441948	0.0184519	yes	198.228	252.765	143.69	260.325	245.027	252.943	196.289	129.039	105.742	NR_045694		242914
Bcl6b	B cell CLL/lymphoma 6, member B	chr11:70224126-70229798	-	OK	-0.496365	0.141323	-3.51228	0.000444287	0.0184979	yes	515.825	621.265	410.384	542.08	718.811	602.905	469.655	360.187	401.31	NM_007528, NP_031554	GO:0000122, GO:0030099, GO:0050767, GO:0005634, GO:0000977, GO:0001227, GO:0003676, GO:0003677, GO:0005515, GO:0046872	12029
Cdc45	cell division cycle 45	chr16:18780446-18811972	-	OK	-0.597277	0.170134	-3.51062	0.000447066	0.0185619	yes	160.47	205.65	115.29	247.626	203.87	165.452	144.904	96.4987	104.468	NM_001161623, NM_009862, NP_001155095, NP_033992, XM_006521744, XM_011245813, XP_006521807, XP_011244115	GO:0000727, GO:0006260, GO:0006267, GO:0006270, GO:0007049, GO:0031938, GO:1900087, GO:1902977, GO:0005634, GO:0005656, GO:0005813, GO:0031261, GO:0031298, GO:0003682, GO:0003688, GO:0003697, GO:0043138	12544
Pamr1	peptidase domain containing associated with muscle regeneration 1	chr2:102550020-102643040	+	OK	-0.663282	0.189008	-3.50928	0.000449318	0.0186037	yes	47.0546	66.7958	27.3134	61.9066	89.971	48.5096	20.5538	35.9065	25.48	NM_173749, NP_776110, XR_001781792	GO:0006508, GO:0005576, GO:0004252, GO:0005509	210622
Hapln3	hyaluronan and proteoglycan link protein 3	chr7:79117026-79131018	-	OK	-0.663193	0.189069	-3.50768	0.00045203	0.0186643	yes	41.1018	59.7836	22.42	80.1611	59.3426	39.8472	20.5538	31.4182	15.288	NM_178255, NP_839986, XM_006541127, XM_006541128, XP_006541190, XP_006541191	GO:0001501, GO:0007155, GO:0007417, GO:0005576, GO:0005578, GO:0005615, GO:0005201, GO:0005540	67666
Ets2	E26 avian leukemia oncogene 2, 3' domain	chr16:95702406-95721049	+	OK	-0.52096	0.148575	-3.50638	0.000454247	0.0187042	yes	868.764	1059.9	677.626	977.807	1203.12	998.779	860.177	607.044	565.656	NM_011809, NP_035939	GO:0000122, GO:0001712, GO:0006351, GO:0006355, GO:0006357, GO:0007498, GO:0045893, GO:0045944, GO:0090009, GO:0005634, GO:0005634, GO:0005654, GO:0005737, GO:0005886, GO:0000977, GO:0000978, GO:0000981, GO:0001078, GO:0003677, GO:0003700, GO:0035259, GO:0043565	23872
Tmod3	tropomodulin 3	chr9:75497783-75559657	-	OK	-0.407554	0.116277	-3.50502	0.000456569	0.0187482	yes	1343.79	1554.53	1133.05	1514.33	1674.04	1475.21	1245.56	1031.19	1122.39	NM_016963, NP_058659, XM_017313458, XP_017168947	GO:0006936, GO:0007015, GO:0030036, GO:0030239, GO:0048821, GO:0051271, GO:0051694, GO:1901992, GO:0001726, GO:0005737, GO:0005856, GO:0005865, GO:0005911, GO:0005913, GO:0030027, GO:0031941, GO:0003779, GO:0005523, GO:0051011, GO:0098641	50875
Kif4	kinesin family member 4	chrX:100626064-100727271	+	OK	-0.572311	0.163338	-3.50385	0.000458587	0.0187795	yes	375.892	473.137	278.647	470.649	458.469	490.294	384.356	212.073	239.512	NM_008446, NP_032472, XM_006527855, XM_011247528, XM_017318397, XP_006527918, XP_011245830, XP_017173886	GO:0000281, GO:0007018, GO:0051256, GO:0005634, GO:0005654, GO:0005694, GO:0005737, GO:0005856, GO:0005871, GO:0005874, GO:0016020, GO:0030496, GO:0000166, GO:0003677, GO:0003777, GO:0005524, GO:0008017, GO:0008574	16571
Tacc3	transforming, acidic coiled-coil containing protein 3	chr5:33658127-33672202	+	OK	-0.487154	0.139162	-3.50063	0.000464159	0.0189557	yes	400.483	479.919	321.048	484.935	476.655	478.166	343.249	258.078	361.816	NM_001040435, NM_001310541, NM_011524, NP_001035525, NP_001297470, XM_006503832, XM_006503835, XM_011240715, XM_011240716, XM_017320784, XP_006503895, XP_006503898, XP_011239017, XP_011239018, XP_017176273, XR_001784660, XR_868281	GO:0000226, GO:0001666, GO:0008283, GO:0021987, GO:0022008, GO:0022027, GO:0030097, GO:0030953, GO:0032886, GO:0042994, GO:0051726, GO:0005737, GO:0005813, GO:0005813, GO:0005515, GO:0019904	21335
Aqp1	aquaporin 1	chr6:55336298-55348555	+	OK	0.616677	0.176299	3.4979	0.00046894	0.0190468	yes	226.132	88.3626	363.902	39.6837	156.971	68.4332	366.886	377.018	347.802	NM_007472, NP_031498	GO:0003094, GO:0003097, GO:0006182, GO:0006810, GO:0006813, GO:0006833, GO:0006833, GO:0006833, GO:0006833, GO:0006884, GO:0009992, GO:0010592, GO:0010634, GO:0015670, GO:0015696, GO:0015793, GO:0019233, GO:0019725, GO:0021670, GO:0030104, GO:0030185, GO:0030335, GO:0030950, GO:0032940, GO:0033363, GO:0033554, GO:0034644, GO:0035377, GO:0035378, GO:0042060, GO:0042493, GO:0043066, GO:0043154, GO:…	11826
Sqrdl	sulfide quinone reductase-like (yeast)	chr2:122781998-122809551	+	OK	-0.590591	0.168837	-3.49799	0.000468784	0.0190468	yes	168.354	214.789	121.918	250.801	240.242	153.325	130.517	125.673	109.564	NM_001162503, NM_021507, NP_001155975, NP_067482, NR_027888, XM_006499966, XM_006499967, XP_006500029, XP_006500030	GO:0055114, GO:0070221, GO:0070813, GO:0005739, GO:0005743, GO:0016491, GO:0048038, GO:0070224	59010
Nos2	nitric oxide synthase 2, inducible	chr11:78920786-78960226	+	OK	-0.640328	0.18324	-3.49448	0.000474984	0.0192401	yes	107.06	144.029	70.0912	136.512	138.785	156.79	106.88	54.9818	48.412	NM_001313921, NM_001313922, NM_010927, NP_001300850, NP_001300851, NP_035057, XM_006532446, XP_006532509	GO:0001666, GO:0006527, GO:0006527, GO:0006801, GO:0006809, GO:0006809, GO:0006954, GO:0007263, GO:0007623, GO:0010629, GO:0010629, GO:0018119, GO:0031284, GO:0032310, GO:0032496, GO:0035690, GO:0042127, GO:0042177, GO:0042742, GO:0042742, GO:0045776, GO:0045909, GO:0050796, GO:0051712, GO:0055114, GO:0071222, GO:0071345, GO:0071346, GO:0071407, GO:0072604, GO:0072606, GO:1900015, GO:0005615, GO:…	18126
Rsu1	Ras suppressor protein 1	chr2:13076966-13271415	-	OK	-0.457804	0.131171	-3.49014	0.000482765	0.0195024	yes	539.563	637.762	441.363	669.068	687.225	556.994	396.689	452.198	475.202	NM_009105, NP_033131, XM_006497405, XP_006497468	GO:0007265, GO:0010811, GO:0043547, GO:2000179, GO:0005925, GO:0070062, GO:0003674	20163
Aurkb	aurora kinase B	chr11:69045636-69051664	+	OK	-0.609253	0.174685	-3.48773	0.00048714	0.0196261	yes	204.894	265.819	143.969	281.754	258.427	257.274	202.455	93.1325	136.318	NM_011496, NP_035626, XM_006532725, XP_006532788	GO:0000122, GO:0002903, GO:0006468, GO:0007049, GO:0007051, GO:0007052, GO:0007067, GO:0016310, GO:0031577, GO:0032091, GO:0032212, GO:0032465, GO:0032467, GO:0034501, GO:0034644, GO:0036089, GO:0043988, GO:0051256, GO:0051301, GO:0051973, GO:1904355, GO:0000775, GO:0000776, GO:0000779, GO:0000780, GO:0000780, GO:0000780, GO:0005634, GO:0005634, GO:0005654, GO:0005694, GO:0005737, GO:0005819, GO:…	20877
Cdca8	cell division cycle associated 8	chr4:124918464-124936917	-	OK	-0.535568	0.153933	-3.47924	0.000502839	0.0202041	yes	165.053	203.328	126.778	207.149	200.999	201.835	151.071	113.33	115.934	NM_026560, NP_080836	GO:0000070, GO:0007049, GO:0007067, GO:0007080, GO:0051276, GO:0051301, GO:0000775, GO:0000775, GO:0005634, GO:0005694, GO:0005730, GO:0005737, GO:0005856, GO:0010369, GO:0030496, GO:0032133, GO:0032133, GO:0043234, GO:0045171, GO:0051233, GO:0005515	52276
Chek2	checkpoint kinase 2	chr5:110840016-110874133	+	OK	-0.573125	0.164908	-3.47542	0.000510063	0.0203848	yes	160.104	201.986	118.223	216.673	231.628	157.656	135.655	104.353	114.66	NM_016681, NP_057890, XM_006535067, XM_006535068, XM_006535069, XM_006535070, XM_006535071, XM_006535072, XM_017320973, XP_006535130, XP_006535131, XP_006535132, XP_006535133, XP_006535134, XP_006535135, XP_017176462, XR_001784718	GO:0000077, GO:0000085, GO:0000086, GO:0001302, GO:0001934, GO:0006281, GO:0006302, GO:0006351, GO:0006355, GO:0006468, GO:0006915, GO:0006974, GO:0006975, GO:0006978, GO:0007049, GO:0007067, GO:0008630, GO:0010332, GO:0016310, GO:0018105, GO:0018105, GO:0042176, GO:0042770, GO:0042770, GO:0042771, GO:0044257, GO:0045893, GO:0046777, GO:0050821, GO:0051301, GO:0071157, GO:0071480, GO:0072428, GO:…	50883
Pon2	paraoxonase 2	chr6:5264623-5298373	-	OK	-0.436471	0.125586	-3.47548	0.000509933	0.0203848	yes	869.484	1018.81	720.161	1092.1	1054.77	909.555	785.156	738.327	637	NM_183308, NP_899131, XM_006505122, XP_006505185	GO:0009636, GO:0019439, GO:0005576, GO:0005634, GO:0005739, GO:0005764, GO:0005886, GO:0016020, GO:0043231, GO:0004064, GO:0016787, GO:0042802, GO:0046872, GO:0102007	330260
Kcnq1	potassium voltage-gated channel, subfamily Q, member 1	chr7:143107253-143427042	+	OK	-0.538795	0.155074	-3.47445	0.000511904	0.0204038	yes	229.566	283.373	175.759	294.453	323.513	232.153	196.289	180.655	150.332	NM_008434, NP_032460, XM_006508488, XM_006508489, XM_006508490, XM_006508491, XM_006508492, XM_011241982, XM_017321998, XP_006508551, XP_006508552, XP_006508553, XP_006508554, XP_006508555, XP_011240284, XP_017177487	GO:0002230, GO:0006349, GO:0006810, GO:0006811, GO:0006813, GO:0010460, GO:0016458, GO:0034765, GO:0035690, GO:0042391, GO:0046676, GO:0048839, GO:0050892, GO:0055085, GO:0060048, GO:0060306, GO:0060307, GO:0060372, GO:0060452, GO:0060453, GO:0060454, GO:0070293, GO:0071320, GO:0071435, GO:0071805, GO:0072347, GO:0072358, GO:0086005, GO:0086009, GO:0086011, GO:0086013, GO:0086014, GO:0086091, GO:…	16535
1700020L24Rik	RIKEN cDNA 1700020L24 gene	chr11:83437693-83441232	+	OK	-0.601748	0.173921	-3.4599	0.000540382	0.021368	yes	111.097	143.631	78.5635	120.639	147.399	162.854	98.6583	60.5922	76.4401	NM_025492, NP_079768, XM_006533939, XP_006534002	GO:0008150, GO:0005575, GO:0003674	66330
Cd151	CD151 antigen	chr7:141467361-141471481	+	OK	-0.482501	0.13945	-3.46003	0.000540105	0.021368	yes	969.98	1160.95	779.015	1296.86	1263.42	922.549	703.968	848.291	784.785	NM_001111049, NM_001111050, NM_009842, NP_001104519, NP_001104520, NP_033972	GO:0007166, GO:0016477, GO:0042098, GO:0005604, GO:0005887, GO:0005925, GO:0016020, GO:0016021, GO:0005178	12476
Thbs1	thrombospondin 1	chr2:118111875-118127133	+	OK	0.601788	0.17391	3.46034	0.000539488	0.021368	yes	265.267	188.211	342.323	203.181	148.356	213.096	419.298	385.995	221.676	NM_001313914, NM_011580, NP_001300843, NP_035710	GO:0000187, GO:0001937, GO:0001937, GO:0001953, GO:0002040, GO:0002581, GO:0002605, GO:0003151, GO:0003197, GO:0003417, GO:0003417, GO:0006954, GO:0006954, GO:0006986, GO:0007050, GO:0007155, GO:0009612, GO:0009749, GO:0010595, GO:0010596, GO:0010748, GO:0010751, GO:0010754, GO:0010757, GO:0010759, GO:0010763, GO:0010811, GO:0016477, GO:0016525, GO:0016525, GO:0016525, GO:0018149, GO:0030194, GO:…	21825
Tfpi	tissue factor pathway inhibitor	chr2:84432859-84476775	-	OK	-0.499469	0.144516	-3.45614	0.000547975	0.021611	yes	420.347	507.477	333.216	545.254	575.24	401.937	326.806	318.67	354.172	NM_001177319, NM_001177320, NM_011576, NP_001170790, NP_001170791, NP_035706, XM_006499145, XM_006499146, XM_006499147, XM_006499148, XM_006499149, XM_006499150, XP_006499208, XP_006499209, XP_006499210, XP_006499211, XP_006499212, XP_006499213	GO:0007596, GO:0007599, GO:0010466, GO:0005576, GO:0005615, GO:0009986, GO:0004867, GO:0030414	21788
1200009I06Rik	exocyst complex component 3-like 4	chr12:111417429-111431678	+	OK	-0.619186	0.179246	-3.45439	0.000551536	0.0216942	yes	64.6707	85.035	44.3064	95.2409	87.0996	72.7644	40.0799	48.2494	44.59	NM_001289487, NM_001289488, NM_001289489, NM_028807, NP_001276416, NP_001276417, NP_001276418, NP_083083, XM_006516289, XM_006516291, XM_006516292, XP_006516352, XP_006516354, XP_006516355	GO:0006887, GO:0051601, GO:0000145, GO:0000149	74190
2700094K13Rik	RIKEN cDNA 2700094K13 gene	chr2:84669214-84670708	-	OK	-0.483015	0.14002	-3.4496	0.000561414	0.0219098	yes	433.822	519.3	348.345	606.367	496.755	454.778	312.418	375.896	356.72	NM_001033166, NM_001037279, NP_001028338, NP_001032356	GO:0044822	72657
Cd40	CD40 antigen	chr2:165055635-165071654	+	OK	-0.55984	0.162264	-3.45018	0.000560215	0.0219098	yes	253.057	316.37	189.744	388.107	315.856	245.147	158.264	210.951	200.018	NM_011611, NM_170702, NM_170703, NM_170704, NP_035741, NP_733803, NP_733804, NP_733805, NR_027852, XM_006499154, XM_006499155, XM_017317123, XM_017317125, XP_006499217, XP_006499218, XP_017172612, XP_017172614	GO:0001934, GO:0002376, GO:0002768, GO:0006874, GO:0006874, GO:0006954, GO:0006954, GO:0030890, GO:0030890, GO:0032496, GO:0032735, GO:0042113, GO:0042511, GO:0042832, GO:0042981, GO:0043406, GO:0043410, GO:0043491, GO:0043547, GO:0045944, GO:0048304, GO:0050776, GO:0051023, GO:0051092, GO:0051607, GO:0090037, GO:0097190, GO:2000353, GO:0005576, GO:0005615, GO:0005737, GO:0005886, GO:0005886, GO:…	21939
Slc39a10	solute carrier family 39 (zinc transporter), member 10	chr1:46807543-46853509	-	OK	-0.495279	0.143554	-3.45013	0.000560314	0.0219098	yes	2917.32	3515.71	2318.93	3606.46	3588.31	3352.36	2987.5	2045.55	1923.74	NM_172653, NP_766241, XM_006495932, XM_006495933, XM_006495934, XM_006495935, XP_006495995, XP_006495996, XP_006495997, XP_006495998	GO:0002903, GO:0006810, GO:0006811, GO:0006829, GO:0006882, GO:0030001, GO:0030890, GO:0050861, GO:0055085, GO:0071578, GO:1903615, GO:0005886, GO:0005887, GO:0016020, GO:0016021, GO:0005385, GO:0046873	227059
Gxylt2	glucoside xylosyltransferase 2	chr6:100704733-100805081	+	OK	0.615284	0.17884	3.44043	0.000580801	0.0226074	yes	15.9379	6.69618	25.1797	7.14307	8.61425	4.33122	29.803	29.174	16.562	NM_198612, NP_941014, XM_006506007, XP_006506070	GO:0016266, GO:0005575, GO:0016020, GO:0016021, GO:0016740, GO:0016757, GO:0035252	232313
Plin3	perilipin 3	chr17:56278961-56290511	-	OK	-0.546095	0.158963	-3.43535	0.000591781	0.0228805	yes	187.013	232.137	141.889	253.976	262.256	180.179	144.904	146.992	133.77	NM_025836, NP_080112	GO:0006810, GO:0098609, GO:0005737, GO:0005768, GO:0005811, GO:0005913, GO:0016020, GO:0043231, GO:0098641	66905
Slc31a1	solute carrier family 31, member 1	chr4:62360700-62391769	+	OK	-0.384752	0.112007	-3.43507	0.00059241	0.0228805	yes	969.393	1111.84	826.945	1091.3	1174.41	1069.81	892.036	798.92	789.881	NM_175090, NP_780299, XM_006537711, XP_006537774	GO:0006810, GO:0006811, GO:0006825, GO:0006855, GO:0006878, GO:0006878, GO:0015677, GO:0015677, GO:0035434, GO:0072719, GO:1902861, GO:0005737, GO:0005770, GO:0005886, GO:0016020, GO:0016021, GO:0043025, GO:0055037, GO:0005375, GO:0005515, GO:0015088, GO:0015088	20529
Ulbp1	UL16 binding protein 1	chr10:7444872-7473477	-	OK	-0.594461	0.172988	-3.43642	0.000589452	0.0228805	yes	94.2884	121.228	67.3487	145.242	111.028	107.414	64.7445	77.4234	59.878	NM_029975, NP_084251, XM_006512492, XP_006512555	GO:0002839, GO:0019882, GO:0030101, GO:0032729, GO:0032816, GO:0042267, GO:0042271, GO:0043032, GO:0045429, GO:0005887, GO:0009897, GO:0046658, GO:0003823, GO:0046703, GO:0046703	77777
Igfbp3	insulin-like growth factor binding protein 3	chr11:7206090-7213923	-	OK	-0.380818	0.110939	-3.43267	0.000597676	0.0230244	yes	2328.38	2665.69	1991.08	2904.06	2585.23	2507.77	2056.41	2084.82	1832.01	NM_008343, NP_032369, XM_011243665, XP_011241967	GO:0001558, GO:0001649, GO:0001933, GO:0006468, GO:0008285, GO:0010666, GO:0010906, GO:0014912, GO:0040008, GO:0043065, GO:0043410, GO:0043568, GO:0044342, GO:0045663, GO:0048662, GO:1902512, GO:0005576, GO:0005615, GO:0005615, GO:0005634, GO:0005720, GO:0042567, GO:0042568, GO:0070062, GO:0001968, GO:0005520, GO:0008160, GO:0019838, GO:0031994, GO:0031994, GO:0031995, GO:0031995	16009
Shc1	src homology 2 domain-containing transforming protein C1	chr3:89421620-89430029	+	OK	-0.43464	0.126653	-3.43173	0.000599736	0.0230444	yes	405.425	474.834	336.016	466.681	508.241	449.58	345.304	308.572	354.172	NM_001113331, NM_011368, NP_001106802, NP_035498, XM_006501212, XM_006501213, XP_006501275, XP_006501276	GO:0000165, GO:0000187, GO:0000187, GO:0001525, GO:0007165, GO:0007173, GO:0007507, GO:0007568, GO:0008286, GO:0008286, GO:0016337, GO:0030036, GO:0030182, GO:0031175, GO:0031532, GO:0035556, GO:0040008, GO:0042127, GO:0045740, GO:0045907, GO:0048661, GO:0071363, GO:0005634, GO:0005737, GO:0005739, GO:0005886, GO:0005886, GO:0010008, GO:0070435, GO:0001784, GO:0005154, GO:0005158, GO:0005159, GO:…	20416
Kank4	KN motif and ankyrin repeat domains 4	chr4:98754891-98817537	-	OK	-0.547792	0.159674	-3.43068	0.000602069	0.0230747	yes	366.373	455.547	277.199	459.538	421.141	485.962	365.858	258.078	207.662	NM_172872, NP_766460, XM_011240522, XM_011240523, XP_011238824, XP_011238825, XR_867859	GO:0051497, GO:0005737, GO:0003674	242553
Hhex	hematopoietically expressed homeobox	chr19:37434840-37440731	+	OK	-0.618632	0.180791	-3.42181	0.000622054	0.0237797	yes	94.4919	124.945	64.0383	138.893	131.128	104.815	87.3537	44.8831	59.878	NM_008245, NP_032271	GO:0000122, GO:0000122, GO:0001570, GO:0001701, GO:0001889, GO:0002009, GO:0002573, GO:0006351, GO:0006355, GO:0006357, GO:0006406, GO:0007165, GO:0007219, GO:0007275, GO:0007492, GO:0008283, GO:0009887, GO:0009952, GO:0016055, GO:0016525, GO:0016973, GO:0022027, GO:0030097, GO:0030154, GO:0030177, GO:0030183, GO:0030878, GO:0030900, GO:0030948, GO:0031016, GO:0034504, GO:0035050, GO:0035264, GO:…	15242
Cks1b	CDC28 protein kinase 1b	chr3:89415471-89418291	-	OK	-0.526856	0.154354	-3.4133	0.000641816	0.0244725	yes	147.667	181.154	114.18	200.8	169.414	173.249	117.157	104.353	121.03	NM_016904, NP_058600	GO:0006355, GO:0007049, GO:0007346, GO:0008283, GO:0009790, GO:0032147, GO:0044772, GO:0045737, GO:0045893, GO:0051301, GO:0000307, GO:0019005, GO:0016538, GO:0019901, GO:0042393, GO:0043130, GO:0061575	54124
Dcxr	dicarbonyl L-xylulose reductase	chr11:120725372-120727281	-	OK	0.633791	0.185808	3.411	0.000647262	0.0246174	yes	42.9175	27.6428	58.1922	29.366	25.8427	27.7198	53.4399	65.0805	56.056	NM_026428, NP_080704, XM_006534027, XM_006534029, XP_006534090, XP_006534092	GO:0005975, GO:0005997, GO:0005997, GO:0006006, GO:0006006, GO:0006739, GO:0042732, GO:0051289, GO:0051289, GO:0055114, GO:0005634, GO:0005881, GO:0005886, GO:0005902, GO:0005903, GO:0016020, GO:0070062, GO:0005515, GO:0016491, GO:0016614, GO:0016655, GO:0050038, GO:0050038	67880
Bche	butyrylcholinesterase	chr3:73635808-73708415	-	OK	-0.546909	0.160387	-3.40994	0.000649772	0.0246242	yes	223.855	278.258	169.451	341.28	270.87	222.625	168.541	190.753	149.058	NM_009738, NP_033868, XM_011240000, XP_011238302	GO:0007584, GO:0007612, GO:0008285, GO:0014016, GO:0019695, GO:0042493, GO:0043279, GO:0050805, GO:0051384, GO:0051593, GO:0005576, GO:0005615, GO:0005615, GO:0005641, GO:0005783, GO:0005788, GO:0016020, GO:0072562, GO:0003990, GO:0004104, GO:0004620, GO:0010296, GO:0016298, GO:0016787, GO:0018731, GO:0018732, GO:0018733, GO:0018734, GO:0033265, GO:0034892, GO:0035460, GO:0042802, GO:0043905, GO:…	12038
Zfp36	zinc finger protein 36	chr7:28376783-28379228	-	OK	-0.577703	0.169437	-3.40953	0.000650738	0.0246242	yes	115.28	146.669	83.8908	147.623	141.656	150.726	107.908	67.3247	76.4401	NM_011756, NP_035886	GO:0000122, GO:0000122, GO:0000165, GO:0000288, GO:0000288, GO:0000289, GO:0000289, GO:0006357, GO:0006402, GO:0009611, GO:0009611, GO:0010837, GO:0031086, GO:0032680, GO:0035278, GO:0035556, GO:0038066, GO:0042594, GO:0043488, GO:0043488, GO:0044344, GO:0044344, GO:0045600, GO:0045616, GO:0045638, GO:0045647, GO:0050728, GO:0050779, GO:0051028, GO:0060213, GO:0060213, GO:0061158, GO:0061158, GO:…	22695
Hk2	hexokinase 2	chr6:82725026-82774454	-	OK	0.455333	0.133681	3.40612	0.000658942	0.0248091	yes	394.167	322.122	466.213	340.486	314.899	310.981	436.769	536.353	425.516	NM_013820, NP_038848, XM_017321401, XP_017176890	GO:0001678, GO:0002931, GO:0005975, GO:0006006, GO:0006096, GO:0008152, GO:0008637, GO:0008637, GO:0016310, GO:0035795, GO:0046324, GO:0046835, GO:0046835, GO:0072655, GO:0072656, GO:1904925, GO:2000378, GO:0005739, GO:0005739, GO:0005741, GO:0005829, GO:0016020, GO:0000166, GO:0003824, GO:0004340, GO:0004396, GO:0004396, GO:0004396, GO:0005524, GO:0005536, GO:0008443, GO:0008607, GO:0008819, GO:…	15277
Itm2b	integral membrane protein 2B	chr14:73362231-73385271	-	OK	-0.406289	0.119272	-3.40642	0.000658204	0.0248091	yes	3492.97	4042.29	2943.66	4201.71	4322.44	3602.71	2786.07	3304.52	2740.38	NM_008410, NP_032436	GO:0007399, GO:0042985, GO:0042985, GO:0097192, GO:0097192, GO:0005576, GO:0005615, GO:0005768, GO:0005794, GO:0005794, GO:0005886, GO:0005886, GO:0016020, GO:0016021, GO:0030660, GO:0031301, GO:0043231, GO:0070062, GO:0070062, GO:0001540, GO:0001540, GO:0005515, GO:0005524	16432
Tgfbr2	transforming growth factor, beta receptor II	chr9:116087694-116175363	-	OK	-0.508376	0.149317	-3.40468	0.000662425	0.0248776	yes	1758.35	2136.7	1379.99	2084.19	2324.89	2001.02	1805.65	1126.57	1207.75	NM_009371, NM_029575, NP_033397, NP_083851	GO:0001569, GO:0001570, GO:0001701, GO:0001947, GO:0002053, GO:0002088, GO:0002651, GO:0002663, GO:0002666, GO:0003151, GO:0003417, GO:0003430, GO:0006468, GO:0006468, GO:0006898, GO:0006915, GO:0007178, GO:0007179, GO:0007179, GO:0007182, GO:0007219, GO:0007224, GO:0007369, GO:0007420, GO:0007507, GO:0008285, GO:0009887, GO:0010468, GO:0010634, GO:0010718, GO:0016310, GO:0018105, GO:0018107, GO:…	21813
Gsr	glutathione reductase	chr8:33653237-33698162	+	OK	-0.426225	0.125302	-3.4016	0.000669937	0.0250966	yes	637.059	743.97	530.148	781.769	748.482	701.657	598.116	518.4	473.928	NM_010344, NP_034474	GO:0006749, GO:0006749, GO:0007283, GO:0045454, GO:0055114, GO:0005737, GO:0005739, GO:0005739, GO:0005829, GO:0009897, GO:0070062, GO:0004362, GO:0004362, GO:0016491, GO:0016668, GO:0042803, GO:0043295, GO:0050660, GO:0050661	14782
Rgs3	regulator of G-protein signaling 3	chr4:62673973-62703019	+	OK	-0.468505	0.137761	-3.40084	0.00067178	0.0251028	yes	792.339	943.507	641.17	953.203	950.438	926.88	791.322	548.696	583.492	NM_001081650, NM_001310706, NM_019492, NM_134257, NP_001075119, NP_001297635, NP_062365, NP_599018, XM_006538057, XM_006538058, XM_006538060, XM_006538064, XM_006538067, XM_006538068, XM_006538069, XM_006538070, XM_006538072, XM_011250065, XM_017320307, XM_017320308, XP_006538120, XP_006538121, XP_006538123, XP_006538127, XP_006538130, XP_006538131, XP_006538132, XP_006538133, XP_006538135, XP_01…	GO:0007165, GO:0007186, GO:0009968, GO:0005634, GO:0005654, GO:0005737, GO:0005737, GO:0005886, GO:0016020, GO:0005096	50780
Lims1	LIM and senescent cell antigen-like domains 1	chr10:58323465-58424691	+	OK	-0.438583	0.129084	-3.39766	0.000679656	0.0252779	yes	2433.85	2857.36	2010.34	2760.4	3138.46	2673.23	2381.16	1779.62	1870.23	NM_001193303, NM_026148, NM_201242, NP_001180232, NP_080424, NP_957694, XM_006513068, XM_006513069, XM_006513070, XM_006513071, XM_006513072, XM_006513073, XM_006513074, XP_006513131, XP_006513132, XP_006513133, XP_006513134, XP_006513135, XP_006513136, XP_006513137	GO:0007160, GO:0007163, GO:0010628, GO:0010811, GO:0016337, GO:0043009, GO:0043066, GO:0043547, GO:0045184, GO:0045216, GO:0045892, GO:0050680, GO:0051291, GO:0051894, GO:1900026, GO:2000178, GO:2000346, GO:2001046, GO:0005886, GO:0005911, GO:0005925, GO:0005925, GO:0016020, GO:0030054, GO:0043234, GO:0048471, GO:0005515, GO:0008270, GO:0019901, GO:0046872	110829
Sult5a1	sulfotransferase family 5A, member 1	chr8:123142846-123158280	-	OK	-0.59319	0.174592	-3.39758	0.00067985	0.0252779	yes	12.3561	20.1471	4.56503	23.0166	20.0999	17.3249	4.11076	4.48831	5.096	NM_020564, NP_065589, XM_006531230, XM_006531231, XM_006531232, XM_011248458, XM_011248459, XP_006531293, XP_006531294, XP_006531295, XP_011246760, XP_011246761	GO:0008150, GO:0005575, GO:0001517, GO:0001537, GO:0003674, GO:0004394, GO:0016232, GO:0017095, GO:0018721, GO:0018722, GO:0018723, GO:0018724, GO:0018725, GO:0018726, GO:0018727, GO:0019111, GO:0034930, GO:0050694, GO:0050698, GO:0051922, GO:0080131	57429
Sox18	SRY (sex determining region Y)-box 18	chr2:181669836-181671640	-	OK	-0.439075	0.129489	-3.39082	0.000696832	0.025845	yes	624.049	732.85	515.248	688.116	671.911	838.524	506.652	558.795	480.298	NM_009236, NP_033262	GO:0000122, GO:0001525, GO:0001568, GO:0001570, GO:0001701, GO:0001942, GO:0001944, GO:0001945, GO:0001946, GO:0001946, GO:0006351, GO:0006355, GO:0007507, GO:0022405, GO:0035050, GO:0042789, GO:0045892, GO:0045893, GO:0045944, GO:0048469, GO:0048866, GO:0060214, GO:0060836, GO:0060956, GO:0061028, GO:0072091, GO:0000790, GO:0005634, GO:0005634, GO:0005634, GO:0044798, GO:0000978, GO:0000981, GO:…	20672
Nuf2	NUF2, NDC80 kinetochore complex component	chr1:169497933-169531464	-	OK	-0.564559	0.166739	-3.38589	0.000709476	0.0262489	yes	196.113	247.277	144.949	261.913	237.37	242.548	193.206	106.597	135.044	NM_023284, NP_075773, XM_006496958, XP_006497021	GO:0007049, GO:0007067, GO:0008608, GO:0051301, GO:0000775, GO:0000776, GO:0005634, GO:0005694, GO:0016020, GO:0031262, GO:0003674	66977
Paqr7	progestin and adipoQ receptor family member VII	chr4:134496760-134510237	+	OK	-0.572404	0.169107	-3.38487	0.000712111	0.0262813	yes	138.713	175.916	101.511	182.545	214.399	130.803	99.686	105.475	99.3721	NM_001285845, NM_001285846, NM_001285847, NM_001285849, NM_027995, NP_001272774, NP_001272775, NP_001272776, NP_001272778, NP_082271, XM_006539191, XP_006539254	GO:0007275, GO:0030154, GO:0048477, GO:0048545, GO:0005886, GO:0016020, GO:0016021, GO:0003707, GO:0005496, GO:0008289	71904
Grn	granulin	chr11:102430321-102436809	+	OK	-0.447753	0.132451	-3.38053	0.000723463	0.0266345	yes	790.463	932.299	648.628	1030.19	971.496	795.211	720.411	640.707	584.766	NM_008175, NP_032201	GO:0001835, GO:0007566, GO:0010976, GO:0032355, GO:0035988, GO:0048488, GO:0050679, GO:0060179, GO:0060999, GO:0061351, GO:0005576, GO:0005615, GO:0005739, GO:0043231, GO:0070062, GO:0005125, GO:0044822	14824
Dusp6	dual specificity phosphatase 6	chr10:99263230-99267489	+	OK	-0.468589	0.139123	-3.36816	0.000756724	0.0277906	yes	1728.48	2059.34	1397.61	2201.65	2301.92	1674.45	1622.72	1313.95	1256.16	NM_026268, NP_080544	GO:0000188, GO:0001933, GO:0006470, GO:0006470, GO:0009953, GO:0010942, GO:0016311, GO:0035335, GO:0040036, GO:0042663, GO:0043065, GO:0043065, GO:0060420, GO:0070373, GO:0070373, GO:0005737, GO:0005829, GO:0004721, GO:0004725, GO:0005515, GO:0008138, GO:0016787, GO:0016791, GO:0017017	67603
Hmmr	hyaluronan mediated motility receptor (RHAMM)	chr11:40701387-40733437	-	OK	-0.550996	0.163858	-3.36263	0.000772024	0.0282829	yes	223.825	279.874	167.776	273.818	266.084	299.72	220.954	125.673	156.702	NM_013552, NP_038580, XM_006532276, XM_006532278, XM_006532279, XP_006532339, XP_006532341, XP_006532342	GO:0005737, GO:0016020, GO:0005540	15366
Tspan12	tetraspanin 12	chr6:21771394-21852515	-	OK	-0.512475	0.152458	-3.36142	0.000775435	0.0283128	yes	665.208	811.405	519.01	901.614	941.824	590.778	541.593	545.33	470.106	NM_173007, NP_766595, XM_006505090, XM_006505091, XM_011241063, XM_017321601, XM_017321602, XP_006505153, XP_006505154, XP_011239365, XP_017177090, XP_017177091	GO:0001525, GO:0007166, GO:0010842, GO:0045765, GO:0005886, GO:0005887, GO:0016020, GO:0016021	269831
Zmat3	zinc finger matrin type 3	chr3:32334793-32365665	-	OK	0.430296	0.128026	3.36099	0.000776627	0.0283128	yes	882.964	732.985	1032.94	777.007	798.253	623.695	1114.02	1035.68	949.131	NM_009517, NP_033543, XM_006535441, XP_006535504	GO:0006810, GO:0006915, GO:0006974, GO:0015031, GO:0030308, GO:0040008, GO:0043065, GO:0072332, GO:0005622, GO:0005634, GO:0005730, GO:0002039, GO:0003676, GO:0003723, GO:0008270, GO:0044822, GO:0046872	22401
Tmem98	transmembrane protein 98	chr11:80810414-80822033	+	OK	-0.514419	0.15318	-3.35826	0.000784354	0.0285249	yes	238.332	290.996	185.669	338.105	305.327	229.554	186.012	186.265	184.73	NM_029537, NP_083813	GO:0008150, GO:0005783, GO:0016020, GO:0016021, GO:0003674	103743
Hebp1	heme binding protein 1	chr6:135137518-135168215	-	OK	-0.628951	0.187562	-3.3533	0.000798554	0.0289708	yes	123.724	169.319	78.1284	242.071	163.671	102.217	53.4399	103.231	77.7141	NM_013546, NP_038574, XM_011241224, XP_011239526	GO:0042168, GO:0005737, GO:0005739, GO:0005829, GO:0070062, GO:0020037	15199
Lhfpl2	lipoma HMGIC fusion partner-like 2	chr13:94057795-94195409	+	OK	-0.435936	0.130234	-3.34732	0.00081598	0.02946	yes	1214.25	1425.04	1003.47	1550.84	1522.81	1201.48	1110.93	988.551	910.911	NM_172589, NP_766177, XM_011244639, XM_011244640, XM_011244641, XM_011244642, XM_011244643, XM_011244644, XP_011242941, XP_011242942, XP_011242943, XP_011242944, XP_011242945, XP_011242946	GO:0008150, GO:0005575, GO:0016020, GO:0016021, GO:0003674	218454
Megf6	multiple EGF-like-domains 6	chr4:154170712-154275721	+	OK	-0.46781	0.139733	-3.34788	0.000814326	0.02946	yes	663.239	790.446	536.032	791.293	702.54	877.504	622.781	541.964	443.352	NM_001162977, NM_172273, NP_001156449, XM_006538826, XM_006538827, XM_011250240, XP_006538889, XP_006538890, XP_011248542	GO:0008150, GO:0005575, GO:0005576, GO:0005509	230971
Fgd5	FYVE, RhoGEF and PH domain containing 5	chr6:91978964-92076005	+	OK	-0.543388	0.162472	-3.34451	0.000824283	0.0296881	yes	909.156	1131.46	686.849	1142.1	1159.09	1093.2	967.057	524.011	569.478	NM_172731, NP_766319, XM_006506000, XP_006506063	GO:0008150, GO:0035023, GO:0005575, GO:0005737, GO:0005768, GO:0005783, GO:0005794, GO:0005856, GO:0005886, GO:0016020, GO:0042995, GO:0003674, GO:0005085, GO:0005089, GO:0046872	232237
Rplp0	ribosomal protein, large, P0	chr5:115559466-115563729	+	OK	-0.462144	0.138302	-3.34155	0.000833122	0.0299343	yes	3077.73	3656.9	2498.57	4239.02	3768.25	2963.42	2477.76	2825.39	2192.56	NM_007475, NP_031501	GO:0002181, GO:0042254, GO:0071353, GO:0005622, GO:0005634, GO:0005737, GO:0005840, GO:0005925, GO:0016020, GO:0022625, GO:0022625, GO:0030425, GO:0030529, GO:0030687, GO:0036464, GO:0070062, GO:0003735, GO:0003735, GO:0042277, GO:0044822, GO:0070180	11837
Anxa6	annexin A6	chr11:54978952-55033471	-	OK	-0.551491	0.165143	-3.33947	0.000839371	0.0300865	yes	2364.83	2959.72	1769.94	3931.86	2601.5	2345.79	2116.02	1882.85	1310.95	NM_001110211, NM_013472, NP_001103681, NP_038500, NR_138556, XR_001779866	GO:0006816, GO:0006937, GO:0034220, GO:0051260, GO:0051560, GO:0097190, GO:0005634, GO:0005737, GO:0005765, GO:0005925, GO:0014704, GO:0016020, GO:0016324, GO:0031902, GO:0042383, GO:0043234, GO:0048471, GO:0070062, GO:0005509, GO:0005525, GO:0005544, GO:0008289, GO:0015276, GO:0015485, GO:0032403, GO:0042803, GO:0048306	11749
Gja1	gap junction protein, alpha 1	chr10:56377299-56390419	+	OK	-0.482821	0.144639	-3.33812	0.000843485	0.0301616	yes	1073.75	1289.77	857.729	1237.34	1508.45	1123.52	1042.08	792.187	738.92	NM_010288, NP_034418	GO:0001649, GO:0001701, GO:0001764, GO:0001937, GO:0001947, GO:0002070, GO:0002088, GO:0002544, GO:0003104, GO:0003294, GO:0003347, GO:0006915, GO:0007154, GO:0007165, GO:0007204, GO:0007267, GO:0007267, GO:0007507, GO:0007512, GO:0008016, GO:0008285, GO:0009268, GO:0010232, GO:0010628, GO:0010629, GO:0010643, GO:0010644, GO:0010644, GO:0010652, GO:0015867, GO:0030308, GO:0030308, GO:0030500, GO:…	14609
Kif20a	kinesin family member 20A	chr18:34625032-34633277	+	OK	-0.540103	0.162236	-3.32912	0.000871207	0.0310786	yes	347.075	431.38	262.77	474.617	420.184	399.338	345.304	190.753	252.252	NM_001166406, NM_001166407, NM_009004, NP_001159878, NP_001159879, NP_033030	GO:0000281, GO:0000910, GO:0000920, GO:0001578, GO:0006810, GO:0007018, GO:0015031, GO:0005737, GO:0005794, GO:0005819, GO:0005856, GO:0005871, GO:0005874, GO:0030496, GO:0000166, GO:0003777, GO:0005524, GO:0008017, GO:0016887, GO:0019901	19348
Spc24	SPC24, NDC80 kinetochore complex component, homolog (S. cerevisiae)	chr9:21755441-21760286	-	OK	-0.561906	0.169609	-3.31295	0.000923181	0.0328542	yes	81.425	102.938	59.9119	107.146	98.5853	103.083	61.6615	59.4701	58.604	NM_026282, NP_080558, XM_011242588, XP_011240890, XR_379132	GO:0007049, GO:0007067, GO:0008150, GO:0051301, GO:0000775, GO:0000776, GO:0005634, GO:0005694, GO:0005730, GO:0031262, GO:0003674	67629
Ace	angiotensin I converting enzyme (peptidyl-dipeptidase A) 1	chr11:105967944-105989964	+	OK	0.472769	0.142972	3.30673	0.000943919	0.0335125	yes	390.158	313.921	466.395	368.265	301.499	272	508.707	480.249	410.228	NM_001281819, NM_009598, NM_207624, NP_001268748, NP_033728, NP_997507	GO:0001822, GO:0001822, GO:0002446, GO:0003081, GO:0003084, GO:0003084, GO:0006508, GO:0006518, GO:0007283, GO:0008217, GO:0008217, GO:0010608, GO:0010629, GO:0010815, GO:0014910, GO:0019233, GO:0031100, GO:0032091, GO:0032092, GO:0032496, GO:0042310, GO:0042447, GO:0042447, GO:0042755, GO:0043065, GO:0043171, GO:0046325, GO:0048286, GO:0050435, GO:0050482, GO:0050729, GO:0050769, GO:0060047, GO:…	11421
Frmd8	FERM domain containing 8	chr19:5850973-5875208	-	OK	-0.47137	0.142654	-3.30429	0.000952182	0.0337257	yes	371.052	443.6	298.503	469.855	482.398	378.548	338.11	296.229	261.17	NM_026169, NP_080445, XM_006531828, XM_006531829, XP_006531891, XP_006531892	GO:0008150, GO:0005575, GO:0005856, GO:0003674	67457
Jub	ajuba LIM protein	chr14:54567468-54577661	-	OK	-0.418869	0.126994	-3.29832	0.000972643	0.034369	yes	337.473	393.404	281.542	400.806	399.127	380.281	300.086	278.275	266.266	NM_010590, NP_034720	GO:0000122, GO:0001666, GO:0001666, GO:0006351, GO:0006355, GO:0007010, GO:0007049, GO:0007155, GO:0016339, GO:0030032, GO:0030334, GO:0030334, GO:0031047, GO:0031328, GO:0031334, GO:0033673, GO:0033674, GO:0034613, GO:0035195, GO:0035313, GO:0035329, GO:0035331, GO:0035331, GO:0043087, GO:0043123, GO:0043406, GO:0046474, GO:0048041, GO:1900037, GO:2000637, GO:2000637, GO:0000932, GO:0000932, GO:…	16475
Melk	maternal embryonic leucine zipper kinase	chr4:44300916-44364675	+	OK	-0.539702	0.163672	-3.29746	0.000975622	0.034393	yes	167.654	208.813	126.495	199.212	193.342	233.886	160.32	103.231	115.934	NM_010790, NP_034920, XM_006537640, XP_006537703	GO:0006468, GO:0006915, GO:0007049, GO:0008283, GO:0008631, GO:0016310, GO:0018108, GO:0043065, GO:0046777, GO:0061351, GO:0005634, GO:0005737, GO:0005886, GO:0005938, GO:0016020, GO:0000166, GO:0004672, GO:0004674, GO:0004674, GO:0004674, GO:0004674, GO:0004715, GO:0004715, GO:0005509, GO:0005515, GO:0005524, GO:0008289, GO:0016301, GO:0016740	17279
Alg14	asparagine-linked glycosylation 14	chr3:121291816-121362011	+	OK	-0.528593	0.160449	-3.29447	0.000986091	0.0346802	yes	143.109	176.864	109.353	175.402	200.999	154.191	101.741	125.673	100.646	NM_024178, NP_077140, XM_006501899, XP_006501962	GO:0008150, GO:0005634, GO:0005783, GO:0016020, GO:0016021, GO:0003674	66789
Sdcbp	syndecan binding protein	chr4:6365679-6396122	+	OK	-0.422167	0.12838	-3.28841	0.00100753	0.0353512	yes	2119.32	2473.73	1764.9	2550.08	2830.26	2040.87	1870.4	1723.51	1700.79	NM_001098227, NM_016807, NP_001091697, NP_058087, XM_006538084, XP_006538147	GO:0002091, GO:0007265, GO:0007268, GO:0007346, GO:0008284, GO:0008284, GO:0010718, GO:0010862, GO:0030036, GO:0030307, GO:0030307, GO:0030335, GO:0030335, GO:0030511, GO:0032435, GO:0035556, GO:0042327, GO:1903543, GO:1903553, GO:0005576, GO:0005615, GO:0005634, GO:0005737, GO:0005783, GO:0005856, GO:0005886, GO:0005895, GO:0005913, GO:0016020, GO:0030054, GO:0045121, GO:0070062, GO:0072562, GO:…	53378
Lbr	lamin B receptor	chr1:181815314-181842401	-	OK	-0.429191	0.130643	-3.28522	0.00101901	0.0356543	yes	1407.99	1648.92	1167.06	1653.22	1569.71	1723.82	1393.55	994.161	1113.48	NM_133815, NP_598576, XM_006497070, XM_006497071, XM_017313041, XP_006497133, XP_006497134, XP_017168530	GO:0016126, GO:0055114, GO:0005634, GO:0005635, GO:0005635, GO:0005637, GO:0005639, GO:0005643, GO:0005652, GO:0005737, GO:0016020, GO:0016021, GO:0031965, GO:0003677, GO:0008139, GO:0016627, GO:0016628, GO:0044822, GO:0051087, GO:0070087	98386
Rps11	ribosomal protein S11	chr7:45122387-45124389	-	OK	-0.515946	0.157076	-3.28469	0.00102094	0.0356543	yes	1197.51	1467.81	927.207	1715.92	1609.91	1077.61	810.848	1129.93	840.841	NM_013725, NP_038753	GO:0001649, GO:0006412, GO:0005622, GO:0005730, GO:0005737, GO:0005840, GO:0005925, GO:0016020, GO:0022627, GO:0022627, GO:0030529, GO:0031012, GO:0070062, GO:0003723, GO:0003735, GO:0019843, GO:0044822	27207
Eef1a1	eukaryotic translation elongation factor 1 alpha 1	chr9:78478453-78481724	-	OK	-0.439007	0.133706	-3.28338	0.00102571	0.0357372	yes	10943.9	12874.1	9013.69	14407.6	13450.7	10763.9	9394.12	10015.7	7631.27	NM_010106, NP_034236	GO:0006412, GO:0006414, GO:0010942, GO:0010976, GO:0051260, GO:0071364, GO:1903427, GO:0005615, GO:0005634, GO:0005730, GO:0005737, GO:0005737, GO:0005829, GO:0005886, GO:0016020, GO:0030864, GO:0032587, GO:0043209, GO:0043209, GO:0070062, GO:0000049, GO:0000166, GO:0003729, GO:0003746, GO:0003924, GO:0005515, GO:0005525, GO:0008144, GO:0019901, GO:0044822	13627
Btd	biotinidase	chr14:31641056-31668197	+	OK	-0.495351	0.150934	-3.2819	0.00103109	0.0358412	yes	192.737	233.44	152.034	266.675	233.542	200.102	158.264	152.603	145.236	NM_025295, NP_079571, XM_006519029, XP_006519092	GO:0006768, GO:0006807, GO:0007417, GO:0005576, GO:0005615, GO:0005730, GO:0043204, GO:0045177, GO:0070062, GO:0016787, GO:0016810, GO:0016811, GO:0047708	26363
Erap1	endoplasmic reticulum aminopeptidase 1	chr13:74639871-74691875	+	OK	-0.507579	0.155049	-3.27367	0.0010616	0.036816	yes	507.287	619.359	395.215	619.066	723.597	515.415	477.876	399.46	308.308	NM_030711, NP_109636, XM_006517476, XP_006517539	GO:0002250, GO:0002376, GO:0006508, GO:0006508, GO:0006509, GO:0008217, GO:0019885, GO:0043171, GO:0045766, GO:0005576, GO:0005615, GO:0005737, GO:0005783, GO:0005788, GO:0005788, GO:0005789, GO:0005886, GO:0016020, GO:0016021, GO:0043231, GO:0070062, GO:0004175, GO:0004177, GO:0004177, GO:0005138, GO:0005164, GO:0008233, GO:0008235, GO:0008237, GO:0008270, GO:0008270, GO:0016787, GO:0042277, GO:…	80898
Vamp3	vesicle-associated membrane protein 3	chr4:151047304-151057953	-	OK	-0.395185	0.120778	-3.27199	0.00106792	0.0369494	yes	809.649	934.285	685.013	925.424	1033.71	843.721	721.439	688.956	644.644	NM_009498, NP_033524	GO:0001921, GO:0006461, GO:0006810, GO:0015031, GO:0016192, GO:0017156, GO:0034446, GO:0035493, GO:0042147, GO:0043001, GO:1903531, GO:0005622, GO:0005829, GO:0005829, GO:0005886, GO:0005886, GO:0009986, GO:0016020, GO:0016021, GO:0016324, GO:0030054, GO:0030136, GO:0030141, GO:0030665, GO:0031201, GO:0031201, GO:0031410, GO:0043005, GO:0043229, GO:0043231, GO:0045202, GO:0055037, GO:0000149, GO:…	22319
Ercc6l	excision repair cross-complementing rodent repair deficiency complementation group 6 like	chrX:102142819-102157091	-	OK	-0.525219	0.160784	-3.26662	0.00108839	0.0375707	yes	171.22	211.381	131.058	224.61	207.699	201.835	158.264	99.865	135.044	NM_146235, NP_666347	GO:0007049, GO:0007067, GO:0008150, GO:0051301, GO:0000775, GO:0000776, GO:0005654, GO:0005694, GO:0005737, GO:0005813, GO:0005886, GO:0016020, GO:0000166, GO:0003677, GO:0004386, GO:0005524, GO:0016787	236930
Acsl5	acyl-CoA synthetase long-chain family member 5	chr19:55253368-55296628	+	OK	-0.475525	0.145606	-3.26584	0.00109139	0.0375876	yes	644.959	773.308	516.609	870.661	784.854	664.409	625.864	486.982	436.982	NM_027976, NP_082252, XM_006527178, XP_006527241, XR_001782597, XR_001782598	GO:0006629, GO:0006631, GO:0008152, GO:0008654, GO:0010747, GO:0010867, GO:0015908, GO:0032000, GO:0005634, GO:0005730, GO:0005739, GO:0005739, GO:0005741, GO:0005743, GO:0005783, GO:0016020, GO:0016021, GO:0000166, GO:0003824, GO:0004467, GO:0005524, GO:0016874, GO:0102391	433256
Vat1	solute carrier family 18 (vesicular monoamine), member 1	chr8:69037707-69089222	-	OK	-0.375423	0.115156	-3.26014	0.00111358	0.0382636	yes	1010.61	1156.59	864.628	1133.37	1196.42	1139.98	893.063	931.325	769.497	NM_153054, NP_694694, XM_006509534, XM_011242262, XM_017312522, XP_006509597, XP_011240564, XP_017168011	GO:0006810, GO:0006836, GO:0007268, GO:0015842, GO:0015893, GO:0033603, GO:0051610, GO:0051612, GO:0055085, GO:0005737, GO:0005887, GO:0016020, GO:0016021, GO:0030672, GO:0031410, GO:0043195, GO:0015222, GO:0015222, GO:0015238, GO:0019899	110877
Flnc	filamin C, gamma	chr6:29433152-29461883	+	OK	0.611664	0.187671	3.25923	0.00111716	0.0382988	yes	65.2651	41.8851	88.6451	39.6837	47.8569	38.1147	131.544	70.6909	63.7	NM_001081185, NM_001311074, NM_026839, NP_001074654, NP_001298003	GO:0030029, GO:0048747, GO:0005737, GO:0005856, GO:0005886, GO:0005925, GO:0015629, GO:0016020, GO:0016528, GO:0042383, GO:0003779, GO:0008092, GO:0030506, GO:0051015	68794
Tbc1d4	TBC1 domain family, member 4	chr14:101442359-101609191	-	OK	-0.392411	0.120435	-3.25828	0.00112092	0.0383395	yes	482.317	555.887	408.747	571.446	579.069	517.147	404.91	426.39	394.94	NM_001081278, NM_173380, NP_001074747, XM_006518759, XM_006518760, XM_006518761, XM_006518762, XM_006518763, XM_006518764, XM_006518766, XM_006518767, XM_011245002, XM_017315935, XM_017315937, XM_017315938, XP_006518822, XP_006518823, XP_006518824, XP_006518825, XP_006518826, XP_006518827, XP_006518829, XP_006518830, XP_011243304, XP_017171424, XP_017171426, XP_017171427, XR_001781101	GO:0006886, GO:0016192, GO:0031338, GO:0031339, GO:0032869, GO:0090630, GO:0005622, GO:0005737, GO:0012505, GO:0031988, GO:0070062, GO:0005096, GO:0005515, GO:0017137	210789
Vegfa	vascular endothelial growth factor A	chr17:46016993-46025163	-	OK	0.386147	0.118707	3.25292	0.00114224	0.0389795	yes	2976.71	2531.84	3421.58	2618.33	2296.18	2681.02	3033.74	3793.75	3437.25	NM_001025250, NM_001025257, NM_001110266, NM_001110267, NM_001110268, NM_001287056, NM_001287057, NM_001287058, NM_001317041, NM_009505, NP_001020421, NP_001020428, NP_001103736, NP_001103737, NP_001103738, NP_001273985, NP_001273986, NP_001273987, NP_001303970, NP_033531	GO:0000122, GO:0001525, GO:0001525, GO:0001525, GO:0001525, GO:0001541, GO:0001568, GO:0001569, GO:0001666, GO:0001666, GO:0001701, GO:0001822, GO:0001934, GO:0001938, GO:0001938, GO:0001944, GO:0001946, GO:0001974, GO:0002042, GO:0002043, GO:0002052, GO:0002053, GO:0002092, GO:0003007, GO:0007275, GO:0007399, GO:0007498, GO:0007595, GO:0008283, GO:0008284, GO:0008284, GO:0008360, GO:0009967, GO:…	22339
Anxa5	annexin A5	chr3:36448923-36475887	-	OK	-0.457581	0.140745	-3.25114	0.00114945	0.0391363	yes	1157.26	1374.75	939.773	1515.12	1550.56	1058.55	914.645	1006.5	898.171	NM_009673, NP_033803	GO:0002230, GO:0007596, GO:0007599, GO:0010033, GO:0030195, GO:0043065, GO:0050819, GO:0051260, GO:0051592, GO:0097211, GO:0098779, GO:0098792, GO:1901317, GO:1902721, GO:0005615, GO:0005622, GO:0005634, GO:0005737, GO:0005783, GO:0005829, GO:0005886, GO:0005925, GO:0008021, GO:0009897, GO:0014704, GO:0016020, GO:0030018, GO:0030425, GO:0042383, GO:0042995, GO:0043025, GO:0043204, GO:0043679, GO:…	11747
Trp53inp1	transformation related protein 53 inducible nuclear protein 1	chr4:11156440-11174377	+	OK	0.440284	0.135559	3.24791	0.00116255	0.0394924	yes	1824.21	1500.19	2148.23	1250.04	1600.34	1650.19	2477.76	2072.48	1894.44	NM_001199105, NM_021897, NP_001186034, NP_068697	GO:0000045, GO:0006351, GO:0006355, GO:0006914, GO:0006915, GO:0007050, GO:0008285, GO:0009408, GO:0010506, GO:0010508, GO:0010628, GO:0010629, GO:0030336, GO:0034644, GO:0043065, GO:0045893, GO:0045893, GO:0048102, GO:0048147, GO:0071361, GO:0071447, GO:0072703, GO:1904761, GO:2001235, GO:0005634, GO:0005634, GO:0005737, GO:0005776, GO:0005776, GO:0005829, GO:0031410, GO:0016209	60599
Lrrc32	leucine rich repeat containing 32	chr7:98494221-98501830	+	OK	-0.613525	0.189012	-3.24595	0.00117058	0.0396749	yes	47.5033	66.188	28.8187	67.4623	66.9997	64.102	29.803	42.639	14.014	NM_001113379, NP_001106850, XM_006507977, XM_006507978, XM_006507979, XP_006508040, XP_006508041, XP_006508042	GO:0010628, GO:0046007, GO:0050710, GO:0005887	434215
Afap1l1	actin filament associated protein 1-like 1	chr18:61730261-61786662	-	OK	-0.412994	0.127295	-3.24439	0.00117701	0.0398025	yes	1186.95	1380.96	992.936	1397.66	1496.96	1248.26	1131.49	978.452	868.869	NM_178928, NP_849259	GO:0008150, GO:0005634, GO:0005737, GO:0005886, GO:0030054, GO:0042995, GO:0005515	106877
Ckap2l	cytoskeleton associated protein 2-like	chr2:129268209-129297212	-	OK	-0.565349	0.174498	-3.23987	0.00119584	0.0403481	yes	237.008	302.577	171.44	291.279	279.484	336.969	244.59	115.574	154.154	NM_181589, NP_853620, XM_006500158, XM_017319255, XP_006500221, XP_017174744	GO:0008150, GO:0005737, GO:0005813, GO:0005856, GO:0003674	70466
Layn	layilin	chr9:51056779-51077094	-	OK	-0.578784	0.178882	-3.23557	0.00121401	0.040869	yes	67.5823	87.5166	47.6481	92.0662	98.5853	71.8982	44.1907	51.6156	47.138	NM_001033534, NP_001028706, XM_006510329, XM_006510330, XP_006510392, XP_006510393	GO:0016020, GO:0016021, GO:0005540, GO:0030246	244864
Rpl32	ribosomal protein L32	chr6:115805513-115808743	-	OK	-0.523666	0.162006	-3.23238	0.00122764	0.041235	yes	729.722	901.114	558.329	1104	969.581	629.759	485.07	658.66	531.258	NM_172086, NP_742083	GO:0006412, GO:0005622, GO:0005840, GO:0022625, GO:0022625, GO:0030529, GO:0003735	19951
Grasp	GRP1 (general receptor for phosphoinositides 1)-associated scaffold protein	chr15:101224206-101232756	+	OK	-0.473267	0.14666	-3.22696	0.00125111	0.041929	yes	163.492	196.026	130.959	198.419	199.085	190.574	137.711	129.039	126.126	NM_019518, NP_062391, XM_006521196, XP_006521259	GO:0006886, GO:0007165, GO:0008104, GO:0005641, GO:0005737, GO:0005886, GO:0005886, GO:0016020, GO:0005515, GO:0030165, GO:0030306, GO:0042802	56149
Slc30a1	solute carrier family 30 (zinc transporter), member 1	chr1:191906780-191913247	+	OK	-0.378309	0.117487	-3.22001	0.00128184	0.0428629	yes	1236.13	1416.9	1055.35	1351.63	1384.02	1515.06	1179.79	1015.48	970.789	NM_009579, NP_033605, XM_006497158, XP_006497221	GO:0001701, GO:0006810, GO:0006811, GO:0006812, GO:0006829, GO:0006829, GO:0006874, GO:0006882, GO:0006882, GO:0010043, GO:0046929, GO:0055085, GO:0061088, GO:0070509, GO:0070574, GO:0071584, GO:0071585, GO:0090281, GO:0005737, GO:0005783, GO:0005783, GO:0005794, GO:0005794, GO:0005886, GO:0005886, GO:0016020, GO:0016021, GO:0030315, GO:0031965, GO:0005385, GO:0005385, GO:0008324, GO:0019855, GO:…	22782
Rhbdl2	rhomboid, veinlet-like 2 (Drosophila)	chr4:123787874-123829904	+	OK	-0.601009	0.187003	-3.21391	0.00130942	0.0436871	yes	45.8951	61.77	30.0203	69.8434	57.4283	58.0383	23.6369	26.9299	39.494	NM_183163, NP_898986, XM_006503025, XM_006503026, XM_011240499, XP_006503088, XP_006503089, XP_011238801	GO:0006508, GO:0016485, GO:0005743, GO:0005886, GO:0016020, GO:0016021, GO:0004252, GO:0004252, GO:0008233, GO:0008236, GO:0016787	230726
Abcb1a	ATP-binding cassette, sub-family B (MDR/TAP), member 1A	chr5:8660091-8748570	+	OK	-0.428794	0.133988	-3.20024	0.00137314	0.0457111	yes	1404.28	1646.82	1161.74	1733.39	1817.61	1389.45	1340.11	1074.95	1070.16	NM_011076, NP_035206, XM_006503555, XM_006503556, XP_006503618, XP_006503619	GO:0000086, GO:0002481, GO:0002485, GO:0002489, GO:0002591, GO:0006810, GO:0006855, GO:0009914, GO:0015893, GO:0033231, GO:0035633, GO:0043215, GO:0046618, GO:0050892, GO:0055085, GO:0060548, GO:0060856, GO:0072089, GO:1990962, GO:1990963, GO:2001025, GO:0005886, GO:0009986, GO:0016020, GO:0016021, GO:0031526, GO:0045177, GO:0046581, GO:0070062, GO:0000166, GO:0005524, GO:0008559, GO:0016787, GO:…	18671
Fmnl3	formin-like 3	chr15:99317211-99370482	-	OK	-0.375796	0.117503	-3.19819	0.00138291	0.045848	yes	1129.23	1293.27	965.184	1277.82	1375.41	1226.6	1074.96	884.198	936.391	NM_001310622, NM_001310623, NM_011711, NP_001297551, NP_001297552, NP_035841, XM_006520844, XM_006520846, XP_006520907, XP_006520909	GO:0001525, GO:0007010, GO:0007275, GO:0008360, GO:0016043, GO:0016477, GO:0030036, GO:0005737, GO:0005886, GO:0016020, GO:0003779, GO:0005515, GO:0017048, GO:0032794	22379
Gimap4	GTPase, IMAP family member 4	chr6:48684577-48692062	+	OK	-0.473125	0.14794	-3.1981	0.00138338	0.045848	yes	546.264	655.259	437.269	751.61	708.282	505.886	436.769	481.372	393.666	NM_001243199, NM_001243200, NM_001243201, NM_174990, NM_175048, NP_001230128, NP_001230129, NP_001230130, NP_778155, NP_778213	GO:0005737, GO:0005829, GO:0000166, GO:0005525	107526
Rps3	ribosomal protein S3	chr7:99477896-99483709	-	OK	-0.457949	0.143332	-3.19503	0.00139815	0.0462349	yes	4755.29	5657.52	3853.05	6604.17	5859.6	4508.8	3475.65	4554.52	3528.98	NM_012052, NP_036182	GO:0006281, GO:0006351, GO:0006355, GO:0006412, GO:0006417, GO:0006915, GO:0006974, GO:0006979, GO:0007049, GO:0007059, GO:0007067, GO:0010628, GO:0017148, GO:0031116, GO:0031397, GO:0032079, GO:0042769, GO:0042981, GO:0043507, GO:0045738, GO:0045739, GO:0051225, GO:0051301, GO:0061481, GO:0070301, GO:1901224, GO:1902231, GO:1902546, GO:1905053, GO:1990090, GO:2001235, GO:2001272, GO:0005634, GO:…	27050
Gins2	GINS complex subunit 2 (Psf2 homolog)	chr8:120581265-120589075	-	OK	-0.57807	0.181172	-3.19073	0.00141916	0.0468259	yes	69.9103	90.9806	48.84	115.083	84.2282	73.6307	45.2184	51.6156	49.686	NM_178856, NP_849187	GO:0000727, GO:0006260, GO:1902975, GO:0000811, GO:0005634, GO:0031298, GO:0043138	272551
Nrarp	Notch-regulated ankyrin repeat protein	chr2:25180757-25183332	+	OK	-0.375596	0.117771	-3.1892	0.00142668	0.0469706	yes	767.866	879.257	656.475	876.217	826.01	935.543	638.196	715.886	615.342	NM_025980, NP_080256	GO:0000122, GO:0001569, GO:0001569, GO:0001938, GO:0002040, GO:0002040, GO:0002043, GO:0007219, GO:0007275, GO:0022407, GO:0022407, GO:0032525, GO:0045581, GO:0045746, GO:0045746, GO:0045746, GO:0060828, GO:0090263, GO:1902367, GO:0005575	67122
Raly	hnRNP-associated with lethal yellow	chr2:154791109-154867261	+	OK	-0.323168	0.101493	-3.18412	0.00145194	0.0476972	yes	1704.43	1910.36	1498.51	2007.2	1896.09	1827.77	1463.43	1533.88	1498.23	NM_001139511, NM_001139512, NM_001139513, NM_023130, NP_001132983, NP_001132984, NP_001132985, NP_075619, XM_006499013, XM_006499014, XM_006499015, XM_006499016, XM_017316631, XP_006499076, XP_006499077, XP_006499078, XP_006499079, XP_017172120	GO:0006397, GO:0008380, GO:1903506, GO:2000188, GO:0005634, GO:0005634, GO:0005634, GO:0005681, GO:0030529, GO:0071013, GO:0000166, GO:0003676, GO:0003712, GO:0003723, GO:0044822, GO:0044822	19383
Actn1	actinin, alpha 1	chr12:80167541-80260371	-	OK	-0.409342	0.1289	-3.17564	0.00149505	0.0490054	yes	904.228	1051.32	757.135	1078.6	992.553	1082.8	894.091	676.613	700.7	NM_134156, NP_598917, XM_006515384, XM_006515385, XM_006515386, XM_006515387, XM_006515388, XM_006515389, XM_006515390, XP_006515447, XP_006515448, XP_006515449, XP_006515450, XP_006515451, XP_006515452, XP_006515453	GO:0007015, GO:0030220, GO:0030865, GO:0036344, GO:0048041, GO:0051017, GO:0051271, GO:0051639, GO:0051764, GO:0001725, GO:0001725, GO:0001725, GO:0001726, GO:0005615, GO:0005622, GO:0005622, GO:0005634, GO:0005737, GO:0005856, GO:0005884, GO:0005886, GO:0005903, GO:0005911, GO:0005916, GO:0005925, GO:0005925, GO:0016020, GO:0030017, GO:0030018, GO:0030054, GO:0030141, GO:0030863, GO:0030864, GO:…	109711
Eif3l	eukaryotic translation initiation factor 3, subunit L	chr15:79075222-79094400	+	OK	-0.380467	0.11986	-3.17425	0.00150222	0.0490255	yes	1339.04	1536.94	1141.14	1664.34	1563.96	1382.52	1221.92	1175.94	1025.57	NM_145139, NP_660121	GO:0006412, GO:0006413, GO:0006413, GO:0075525, GO:0001650, GO:0005654, GO:0005730, GO:0005737, GO:0005852, GO:0005852, GO:0016020, GO:0003743, GO:0003743, GO:0005515, GO:0044822	223691
Lbp	lipopolysaccharide binding protein	chr2:158306492-158332852	+	OK	-0.599854	0.188955	-3.17458	0.00150051	0.0490255	yes	37.5031	53.2402	21.766	53.9699	73.6997	32.051	18.4984	21.3195	25.48	NM_008489, NP_032515	GO:0002232, GO:0002281, GO:0002281, GO:0002376, GO:0006810, GO:0006869, GO:0006953, GO:0015920, GO:0031663, GO:0032490, GO:0032496, GO:0032496, GO:0032720, GO:0032722, GO:0032755, GO:0032757, GO:0032760, GO:0032760, GO:0032760, GO:0034145, GO:0042535, GO:0042742, GO:0043032, GO:0044130, GO:0045087, GO:0050829, GO:0050829, GO:0050830, GO:0050830, GO:0060100, GO:0060265, GO:0071222, GO:0071222, GO:…	16803
Gnb2l1	receptor for activated C kinase 1	chr11:48800359-48806241	+	OK	-0.431113	0.135864	-3.17312	0.00150808	0.0491097	yes	5579.11	6552.29	4605.92	7520.07	6803.34	5333.46	4743.82	5077.4	3996.54	NM_008143, NP_032169	GO:0001649, GO:0001934, GO:0006412, GO:0006417, GO:0006915, GO:0006919, GO:0007049, GO:0007275, GO:0007369, GO:0008104, GO:0010629, GO:0017148, GO:0030308, GO:0030335, GO:0030822, GO:0032436, GO:0032464, GO:0033137, GO:0035556, GO:0040008, GO:0042998, GO:0043065, GO:0043473, GO:0043547, GO:0048511, GO:0050765, GO:0051343, GO:0051726, GO:0051898, GO:0051901, GO:0071333, GO:0071363, GO:0090003, GO:…	14694
Aprt	adenine phosphoribosyl transferase	chr8:122574636-122576907	-	OK	-0.524259	0.165646	-3.16494	0.00155116	0.0501845	no	403.359	500.283	306.434	648.432	492.926	359.491	287.753	360.187	271.362	NM_009698, NP_033828	GO:0006166, GO:0006166, GO:0006168, GO:0007595, GO:0007625, GO:0009116, GO:0046083, GO:0046083, GO:0046083, GO:0005654, GO:0005737, GO:0070062, GO:0002055, GO:0003999, GO:0003999, GO:0003999, GO:0016208, GO:0016740, GO:0016757	11821
Gipr	gastric inhibitory polypeptide receptor	chr7:19157124-19166127	-	OK	0.597808	0.188812	3.16616	0.00154467	0.0501845	no	40.1339	25.2216	55.0462	23.0166	34.457	18.1911	46.2461	62.8364	56.056	NM_001080815, NP_001074284, XM_006540142, XM_006540143, XM_006540144, XM_006540145, XM_006540147, XM_011250615, XP_006540205, XP_006540206, XP_006540207, XP_006540208, XP_006540210, XP_011248917	GO:0002029, GO:0007165, GO:0007166, GO:0007186, GO:0007204, GO:0007218, GO:0030819, GO:0031018, GO:0032024, GO:0051592, GO:0005886, GO:0016020, GO:0016021, GO:0004871, GO:0004872, GO:0004888, GO:0004930, GO:0016519, GO:0017046	381853
Plk1	polo-like kinase 1	chr7:122159434-122169884	+	OK	-0.526917	0.166464	-3.16536	0.00154893	0.0501845	no	148.707	184.984	112.431	183.339	173.242	198.37	143.877	86.4	107.016	NM_011121, NP_035251	GO:0000070, GO:0000086, GO:0000122, GO:0000281, GO:0000910, GO:0001578, GO:0006468, GO:0006468, GO:0007049, GO:0007067, GO:0007094, GO:0007346, GO:0010800, GO:0016310, GO:0016321, GO:0016567, GO:0018105, GO:0030071, GO:0031572, GO:0031648, GO:0032436, GO:0040038, GO:0043066, GO:0043393, GO:0045143, GO:0045184, GO:0045736, GO:0045862, GO:0051297, GO:0051301, GO:0051443, GO:0070194, GO:0071168, GO:…	18817
Rps21	ribosomal protein S21	chr2:180257378-180258444	+	OK	-0.533003	0.168489	-3.16343	0.0015592	0.0503356	no	602.066	751.712	452.42	894.471	827.925	532.74	341.193	568.894	447.174	NM_025587, NP_079863, XM_006500702, XP_006500765	GO:0000447, GO:0000461, GO:0006412, GO:0005622, GO:0005737, GO:0005840, GO:0015935, GO:0022627, GO:0022627, GO:0030529, GO:0003735, GO:0044822, GO:0047485	66481
Ak2	adenylate kinase 2	chr4:128993223-129011529	+	OK	-0.422381	0.133672	-3.15984	0.00157856	0.0508508	no	375.725	439.375	312.075	490.491	432.627	395.007	290.837	333.257	312.13	NM_001033966, NM_016895, NP_001029138, NP_058591, NR_138540, XR_376293	GO:0006139, GO:0006172, GO:0016310, GO:0046033, GO:0046034, GO:0046060, GO:0005634, GO:0005737, GO:0005739, GO:0005739, GO:0005743, GO:0005758, GO:0005829, GO:0036126, GO:0070062, GO:0097226, GO:0000166, GO:0004017, GO:0005524, GO:0016301, GO:0016740, GO:0016776, GO:0019205	11637
Mgp	matrix Gla protein	chr6:136872434-136875823	-	OK	-0.596376	0.188858	-3.1578	0.00158964	0.0510974	no	68.9683	94.928	43.0086	107.146	110.071	67.567	42.1353	63.9585	22.932	NM_008597, NP_032623	GO:0001503, GO:0006461, GO:0007275, GO:0030154, GO:0030324, GO:0030500, GO:0048754, GO:0051216, GO:0005576, GO:0005615, GO:0005783, GO:0031012, GO:0031012, GO:0043234, GO:0070062, GO:0005201, GO:0005509, GO:0048306	17313
9930012K11Rik	RIKEN cDNA 9930012K11 gene	chr14:70154404-70159502	-	OK	-0.553638	0.175518	-3.15431	0.00160879	0.0516021	no	106.5	135.527	77.4742	143.655	159.842	103.083	79.1322	62.8364	90.4541	NM_001004155, NM_001112735, NP_001004155, NP_001106206	GO:0008150, GO:0003674	268759
Ccne1	cyclin E1	chr7:38097983-38107490	-	OK	-0.54904	0.174203	-3.15173	0.00162304	0.0519478	no	84.2822	107.051	61.513	104.765	116.771	99.618	76.0491	54.9818	53.508	NM_007633, NP_031659	GO:0000082, GO:0000122, GO:0000723, GO:0006270, GO:0006468, GO:0006468, GO:0007049, GO:0007129, GO:0016055, GO:0045597, GO:0051301, GO:0051726, GO:0070192, GO:1903827, GO:0000307, GO:0005634, GO:0005634, GO:0005654, GO:0005737, GO:0005813, GO:0097134, GO:0005515, GO:0016301, GO:0016538, GO:0019901, GO:0019901, GO:0032403	12447
Kcne3	potassium voltage-gated channel, Isk-related subfamily, gene 3	chr7:100178682-100184869	+	OK	-0.53499	0.169824	-3.15027	0.00163122	0.052098	no	121.727	152.506	90.9483	171.434	166.542	119.542	88.3814	105.475	78.9881	NM_001190869, NM_001190870, NM_001190871, NM_001190950, NM_020574, NP_001177798, NP_001177799, NP_001177800, NP_001177879, NP_065599, XM_006508058, XM_006508059, XM_006508062, XM_017322388, XP_006508121, XP_006508122, XP_006508125, XP_017177877	GO:0006810, GO:0006811, GO:0006813, GO:0034765, GO:0043266, GO:0060306, GO:0071805, GO:1901379, GO:1901387, GO:1902260, GO:1903817, GO:0005737, GO:0005886, GO:0008076, GO:0008076, GO:0008076, GO:0016020, GO:0016021, GO:0030425, GO:0031982, GO:0032809, GO:0042995, GO:0043204, GO:0045121, GO:0005244, GO:0005249, GO:0005267, GO:0015459, GO:0015459, GO:0044325	57442
Kctd10	potassium channel tetramerisation domain containing 10	chr5:114363571-114380505	-	OK	-0.356262	0.113204	-3.14709	0.00164904	0.0525547	no	896.528	1018.86	774.191	964.315	1116.02	976.256	787.211	760.769	774.593	NM_001159941, NM_026145, NP_001153413, NP_080421	GO:0008150, GO:0051260, GO:0005634, GO:0005654, GO:0005737, GO:0036038, GO:0036038, GO:0005515	330171
Cenpa	centromere protein A	chr5:30666885-30674837	+	OK	-0.483913	0.15385	-3.14536	0.00165883	0.0527543	no	171.082	206.898	135.266	224.61	202.913	193.172	155.181	115.574	135.044	NM_001302129, NM_001302130, NM_001302131, NM_001302132, NM_007681, NP_001289058, NP_001289059, NP_001289060, NP_001289061, NP_031707, NR_126074, XM_011240699, XP_011239001	GO:0000070, GO:0000132, GO:0006334, GO:0051382, GO:0051382, GO:0071459, GO:0000775, GO:0000775, GO:0000776, GO:0000778, GO:0000780, GO:0000786, GO:0000939, GO:0005634, GO:0005634, GO:0005694, GO:0003677, GO:0019237, GO:0031492, GO:0046982	12615
Fes	feline sarcoma oncogene	chr7:80377757-80387946	-	OK	-0.448161	0.142771	-3.13902	0.00169515	0.0537949	no	231.963	275.029	188.897	292.072	294.799	238.217	192.178	188.509	186.004	NM_010194, NP_034324, XM_006540604, XM_006540605, XP_006540667, XP_006540668	GO:0001578, GO:0006468, GO:0006935, GO:0007155, GO:0007173, GO:0008360, GO:0010976, GO:0016310, GO:0018108, GO:0030154, GO:0030155, GO:0031116, GO:0038083, GO:0042127, GO:0042127, GO:0043304, GO:0043304, GO:0045087, GO:0045595, GO:0045639, GO:0046777, GO:0051297, GO:2000145, GO:2000251, GO:0005737, GO:0005794, GO:0005856, GO:0005886, GO:0005925, GO:0015630, GO:0015630, GO:0016020, GO:0030054, GO:…	14159
Fam83d	family with sequence similarity 83, member D	chr2:158768098-158786637	+	OK	-0.540894	0.172752	-3.13105	0.00174183	0.0551591	no	123.822	156.371	91.2734	142.861	160.799	165.452	123.323	74.0572	76.4401	NM_027975, NP_082251, XM_006500197, XP_006500260	GO:0001837, GO:0007049, GO:0007067, GO:0008283, GO:0016477, GO:0032006, GO:0042176, GO:0051301, GO:0051310, GO:0070372, GO:1902480, GO:1902808, GO:0005737, GO:0005856, GO:0097431, GO:0008017, GO:0019894, GO:0019901	71878
D2Ertd750e	kinetochore-localized astrin/SPAG5 binding	chr2:118814002-118836212	+	OK	-0.534976	0.171787	-3.11418	0.00184454	0.0582884	no	285.097	358.122	212.073	356.36	363.713	354.294	280.56	130.161	225.498	NM_026412, NP_080688, XM_017319123, XP_017174612, XR_374487, XR_374488	GO:0000070, GO:0007049, GO:0007051, GO:0007059, GO:0007067, GO:0051301, GO:0051988, GO:0000775, GO:0000776, GO:0005634, GO:0005694, GO:0005737, GO:0005856, GO:0005874, GO:0015630, GO:0035371, GO:0072686, GO:0005515	51944
Ctnna1	catenin (cadherin associated protein), alpha 1	chr18:35118911-35254775	+	OK	-0.364614	0.11715	-3.11238	0.00185585	0.058522	no	3268.01	3727.93	2808.1	3646.93	3791.23	3745.64	3231.06	2499.99	2693.24	NM_009818, NP_033948, XM_006525548, XM_011246818, XP_006525611, XP_011245120	GO:0007015, GO:0007155, GO:0007163, GO:0007406, GO:0007406, GO:0016264, GO:0034613, GO:0042127, GO:0043066, GO:0043297, GO:0045880, GO:0051291, GO:0071681, GO:0090136, GO:2000146, GO:2001045, GO:2001240, GO:2001241, GO:0001669, GO:0005737, GO:0005794, GO:0005829, GO:0005856, GO:0005886, GO:0005886, GO:0005911, GO:0005912, GO:0005913, GO:0005913, GO:0005915, GO:0005925, GO:0014704, GO:0015629, GO:…	12385
Lcp2	lymphocyte cytosolic protein 2	chr11:34047200-34092280	+	OK	-0.55286	0.177833	-3.10887	0.00187803	0.0589724	no	80.1904	102.824	57.5564	92.8599	117.728	97.8855	69.883	59.4701	43.316	NM_010696, NP_034826	GO:0006955, GO:0007169, GO:0035556, GO:0045576, GO:0050663, GO:0050852, GO:0005737, GO:0005829, GO:0005911, GO:0036398, GO:0044853, GO:0005515	16822
Nagpa	N-acetylglucosamine-1-phosphodiester alpha-N-acetylglucosaminidase	chr16:5195279-5204012	-	OK	-0.481256	0.154788	-3.10914	0.00187632	0.0589724	no	142.999	172.695	113.303	189.688	156.014	172.382	105.852	115.574	118.482	NM_013796, NP_038824, NR_027804, XM_006522216, XP_006522279	GO:0033299, GO:0005794, GO:0005887, GO:0016020, GO:0016021, GO:0003944, GO:0016787	27426
Pmf1	polyamine-modulated factor 1	chr3:88394137-88410397	-	OK	-0.504515	0.162361	-3.10736	0.00188767	0.059151	no	118.036	144.664	91.4087	155.56	140.699	137.733	85.2983	81.9117	107.016	NM_001310605, NM_025928, NP_001297534, NP_080204, XM_006501922, XM_011240202, XP_006501985, XP_011238504	GO:0006351, GO:0006355, GO:0007049, GO:0007059, GO:0007067, GO:0051301, GO:0000444, GO:0000775, GO:0000776, GO:0005634, GO:0005654, GO:0005694, GO:0003713, GO:0003713, GO:0005515, GO:0043522	67037
Inpp5d	inositol polyphosphate-5-phosphatase D	chr1:87620311-87720510	+	OK	-0.497195	0.160162	-3.10432	0.00190717	0.059637	no	298.306	364.595	232.017	352.391	363.713	377.682	307.28	177.288	211.484	NM_001110192, NM_001110193, NM_010566, NP_001103662, NP_001103663, NP_034696, NR_122078, XM_006529149, XM_006529150, XM_006529151, XM_006529152, XM_006529154, XP_006529212, XP_006529213, XP_006529214, XP_006529215, XP_006529217, XR_001782395	GO:0002376, GO:0006915, GO:0008285, GO:0008340, GO:0009968, GO:0016064, GO:0030853, GO:0030889, GO:0035556, GO:0043065, GO:0045409, GO:0045579, GO:0045621, GO:0045648, GO:0045656, GO:0045659, GO:0045671, GO:0045779, GO:0046856, GO:0050777, GO:0050869, GO:0005737, GO:0005829, GO:0005856, GO:0005884, GO:0005886, GO:0016020, GO:0030863, GO:0004445, GO:0005515, GO:0016787, GO:0017124, GO:0030487, GO:…	16331
Rdh12	retinol dehydrogenase 12	chr12:79208912-79222664	+	OK	0.406527	0.131063	3.10176	0.00192373	0.0600292	no	433.648	363.029	504.267	369.852	367.541	351.695	470.682	461.174	580.944	NM_001313971, NM_030017, NP_001300900, NP_084293	GO:0007601, GO:0042572, GO:0050896, GO:0055114, GO:0005622, GO:0000252, GO:0004033, GO:0004448, GO:0004495, GO:0004745, GO:0008875, GO:0016229, GO:0016491, GO:0018451, GO:0018452, GO:0018453, GO:0019152, GO:0032442, GO:0032866, GO:0032867, GO:0033709, GO:0033764, GO:0033765, GO:0034831, GO:0034840, GO:0035380, GO:0035410, GO:0043713, GO:0044103, GO:0044105, GO:0048258, GO:0051990, GO:0052677	77974
Tk1	thymidine kinase 1	chr11:117815518-117826014	-	OK	-0.494719	0.159708	-3.09765	0.00195065	0.0607423	no	185.571	226.278	144.864	234.928	223.013	220.892	162.375	106.597	165.62	NM_001271729, NM_009387, NP_001258658, NP_033413, XM_006533149, XM_006533150, XM_006533151, XP_006533212, XP_006533213, XP_006533214	GO:0006259, GO:0016310, GO:0046104, GO:0046104, GO:0051289, GO:0071897, GO:0005737, GO:0000166, GO:0004797, GO:0005524, GO:0008270, GO:0016301, GO:0016740, GO:0019206, GO:0042802, GO:0046872	21877
Itga6	integrin alpha 6	chr2:71786938-71858427	+	OK	-0.397438	0.128611	-3.09023	0.00199999	0.0621494	no	1922.43	2225.89	1618.97	2187.37	2258.85	2231.44	1950.56	1493.49	1412.87	NM_001277970, NM_008397, NP_001264899, NP_032423, XM_011239308, XM_011239309, XM_017315707, XP_011237610, XP_011237611, XP_017171196	GO:0007155, GO:0007160, GO:0007229, GO:0010811, GO:0016337, GO:0022409, GO:0031589, GO:0031668, GO:0033627, GO:0035878, GO:0042327, GO:0042475, GO:0043065, GO:0043547, GO:0043588, GO:0045944, GO:0046847, GO:0048565, GO:0050873, GO:0050900, GO:0050900, GO:0072001, GO:0097186, GO:2001237, GO:0005604, GO:0005886, GO:0005886, GO:0005913, GO:0005925, GO:0008305, GO:0009897, GO:0009925, GO:0009986, GO:…	16403
Plcd3	phospholipase C, delta 3	chr11:103070295-103101658	-	OK	0.530049	0.171604	3.0888	0.00200969	0.0623213	no	87.3371	65.2464	109.428	53.9699	69.8711	71.8982	99.686	108.842	119.756	NM_152813, NP_690026, XM_006534308, XM_006534309, XM_006534310, XM_017314788, XM_017314789, XP_006534371, XP_006534372, XP_006534373, XP_017170277, XP_017170278	GO:0001525, GO:0006629, GO:0007165, GO:0016042, GO:0035556, GO:0042127, GO:0060716, GO:0005737, GO:0005829, GO:0016020, GO:0004435, GO:0004871, GO:0008081, GO:0016787, GO:0046872	72469
Chaf1b	chromatin assembly factor 1, subunit B (p60)	chr16:93883900-93906106	+	OK	-0.517553	0.167684	-3.08648	0.00202545	0.0625791	no	120.604	149.51	91.6971	157.148	131.128	160.255	98.6583	70.6909	105.742	NM_028083, NP_082359, XM_006522847, XM_006522848, XP_006522910, XP_006522911	GO:0002230, GO:0006260, GO:0006281, GO:0006334, GO:0006335, GO:0006351, GO:0006355, GO:0006974, GO:0007049, GO:0031497, GO:0098779, GO:0098792, GO:0000790, GO:0005634, GO:0005654, GO:0005829, GO:0033186, GO:0033186, GO:0043234, GO:0005515, GO:0042393	110749
Kctd12b	potassium channel tetramerisation domain containing 12b	chrX:153685153-153696280	-	OK	-0.48414	0.156866	-3.08634	0.00202638	0.0625791	no	506.237	614.008	398.467	616.685	707.325	518.013	508.707	366.92	319.774	NM_175429, NP_780638, XM_006528778, XP_006528841	GO:0008277, GO:0043235, GO:0003674	207474
Cmtm6	CKLF-like MARVEL transmembrane domain containing 6	chr9:114731202-114749343	+	OK	-0.406484	0.131906	-3.08162	0.00205876	0.0631978	no	918.949	1068.89	769.007	1036.54	1169.62	1000.51	907.451	719.252	680.316	NM_026036, NP_080312, XM_006512242, XP_006512305	GO:0006935, GO:0008150, GO:0005615, GO:0016020, GO:0016021, GO:0070062, GO:0003674, GO:0005125	67213
Dcbld1	discoidin, CUB and LCCL domain containing 1	chr10:52233618-52321377	+	OK	-0.403939	0.131051	-3.08231	0.00205399	0.0631978	no	364.022	422.896	305.149	445.251	443.155	380.281	326.806	300.717	287.924	NM_025705, NP_079981, XM_006512820, XM_006512821, XM_011243196, XP_006512883, XP_006512884, XP_011241498	GO:0008150, GO:0016020, GO:0016021, GO:0003674	66686
Rbbp7	retinoblastoma binding protein 7	chrX:162760371-162779090	+	OK	-0.35815	0.116223	-3.08157	0.0020591	0.0631978	no	1116.85	1271.08	962.629	1354.8	1268.21	1190.22	1061.6	926.837	899.445	NM_009031, NP_033057	GO:0000122, GO:0006260, GO:0006338, GO:0006351, GO:0006355, GO:0016569, GO:0030308, GO:0045892, GO:0070370, GO:0070370, GO:0005634, GO:0005634, GO:0016581, GO:0016581, GO:0035098, GO:0003723, GO:0005515	245688
Mir5109	NA	NA	NA	OK	0.470742	0.152837	3.08004	0.00206976	0.0633948	no	393.315	110.136	676.495	134.925	51.6855	143.796	1008.16	812.385	208.936	NA		NA
2810025M15Rik	RIKEN cDNA 2810025M15 gene	chr1:157412351-157420236	+	OK	-0.509017	0.165332	-3.07876	0.00207861	0.0635358	no	293.632	361.979	225.286	426.203	388.598	271.134	178.818	271.543	225.498	NM_027274, NR_027984	GO:0008150, GO:0005575, GO:0003674	69953
Grb7	growth factor receptor bound protein 7	chr11:98446833-98455373	+	OK	-0.546269	0.177509	-3.07742	0.00208803	0.0636933	no	16.8335	26.0522	7.61477	39.6837	22.0142	16.4586	7.19384	6.73247	8.91801	NM_010346, NP_034476, XM_006532233, XP_006532296	GO:0007165, GO:0017148, GO:0030335, GO:0034063, GO:0005737, GO:0005829, GO:0005829, GO:0005886, GO:0005925, GO:0010494, GO:0016020, GO:0030054, GO:0042995, GO:0003723, GO:0005070, GO:0005515, GO:0008289, GO:0019901, GO:0035091, GO:0042802	14786
Ptbp1	polypyrimidine tract binding protein 1	chr10:79854431-79864435	+	OK	-0.349986	0.113785	-3.07586	0.00209897	0.0638967	no	1660.24	1882.93	1437.55	1869.1	1827.18	1952.51	1593.95	1289.27	1429.43	NM_001077363, NM_001283013, NM_008956, NP_001070831, NP_001269942, NP_032982, XR_001779485, XR_380379	GO:0000381, GO:0000956, GO:0006397, GO:0008380, GO:0010976, GO:0032024, GO:0033119, GO:0045727, GO:0045944, GO:0048025, GO:0048025, GO:0051148, GO:0070935, GO:0075522, GO:1904411, GO:0005634, GO:0005634, GO:0005737, GO:0016020, GO:0044306, GO:0070062, GO:0000014, GO:0000166, GO:0001069, GO:0003676, GO:0003697, GO:0003723, GO:0003729, GO:0005515, GO:0036002, GO:0043565, GO:0044822	19205
Cfh	complement component factor h	chr1:140085854-140183411	-	OK	-0.580922	0.189069	-3.07254	0.00212247	0.0644808	no	58.6412	80.6618	36.6206	107.146	69.8711	64.9682	50.3569	40.3948	19.11	NM_009888, NP_034018	GO:0002376, GO:0006957, GO:0030449, GO:0030449, GO:0045087, GO:0005576, GO:0005615, GO:0005634, GO:0005737, GO:0005886, GO:0070062, GO:0072562, GO:0001851, GO:0008201, GO:0008201, GO:0043395	12628
Ptrf	polymerase I and transcript release factor	chr11:100956735-100970617	-	OK	-0.358162	0.116598	-3.07175	0.00212805	0.0645192	no	1695.41	1929.72	1461.09	1824.66	2012.86	1951.65	1646.36	1324.05	1412.87	NM_008986, NP_033012, XM_011248817, XP_011247119	GO:0006351, GO:0006353, GO:0006355, GO:0006361, GO:0006361, GO:0006363, GO:0006363, GO:0005634, GO:0005634, GO:0005737, GO:0005737, GO:0005737, GO:0005739, GO:0005739, GO:0005783, GO:0005886, GO:0005901, GO:0005901, GO:0005901, GO:0016020, GO:0043231, GO:0043234, GO:0045121, GO:0003723, GO:0019843, GO:0042134, GO:0042134, GO:0044822	19285
Gng12	guanine nucleotide binding protein (G protein), gamma 12	chr6:66896396-67021361	+	OK	-0.380537	0.123941	-3.0703	0.00213842	0.0647025	no	593.247	681.95	504.543	704.783	648.94	692.128	569.341	478.005	466.284	NM_001177556, NM_001177557, NM_001177558, NM_001177559, NM_001177560, NM_025278, NP_001171027, NP_001171028, NP_001171029, NP_001171030, NP_001171031, NP_079554, XM_006505542, XP_006505605	GO:0007165, GO:0007186, GO:0005834, GO:0005884, GO:0005886, GO:0016020, GO:0070062, GO:0004871, GO:0030165, GO:0042301	14701
Pttg1ip	pituitary tumor-transforming 1 interacting protein	chr10:77581766-77598732	+	OK	-0.347821	0.113348	-3.0686	0.00215064	0.0649407	no	928.735	1052.34	805.128	1082.57	1119.85	954.6	804.682	787.699	823.005	NM_145925, NP_666037, XM_011243262, XP_011241564	GO:0006606, GO:0006606, GO:0031398, GO:0043518, GO:1902254, GO:1903364, GO:0005634, GO:0005634, GO:0005737, GO:0005737, GO:0005886, GO:0016020, GO:0016021, GO:0070062, GO:0002039	108705
Cnga1	cyclic nucleotide gated channel alpha 1	chr5:72603696-72642752	-	OK	0.452128	0.147394	3.06748	0.00215874	0.0650538	no	557.883	451.631	664.134	369.059	438.369	547.466	596.061	639.585	756.757	NM_007723, NP_031749, XM_006503709, XP_006503772	GO:0006810, GO:0006811, GO:0007601, GO:0042391, GO:0050896, GO:0051480, GO:0051899, GO:0055085, GO:0098655, GO:0001750, GO:0005737, GO:0005887, GO:0016020, GO:0016021, GO:0017071, GO:0042622, GO:0043195, GO:0000166, GO:0005216, GO:0005221, GO:0005222, GO:0005223, GO:0005223, GO:0005249, GO:0030553, GO:0030553	12788
Cap1	CAP, adenylate cyclase-associated protein 1 (yeast)	chr4:122859047-122886057	-	OK	-0.370742	0.120932	-3.06569	0.00217166	0.0650649	no	1967.78	2251.79	1683.76	2473.88	2349.77	1931.72	1768.66	1706.68	1575.94	NM_001301067, NM_007598, NP_001287996, NP_031624, XM_006502695, XM_006502697, XP_006502758, XP_006502760	GO:0000902, GO:0001667, GO:0006898, GO:0007010, GO:0007163, GO:0007165, GO:0008154, GO:0030036, GO:0045761, GO:0005737, GO:0005886, GO:0005925, GO:0016020, GO:0030864, GO:0070062, GO:0003779, GO:0005515, GO:0008179	12331
Ctsz	cathepsin Z	chr2:174427493-174439039	-	OK	-0.410985	0.134062	-3.06562	0.00217217	0.0650649	no	405.42	472.559	338.281	530.968	470.912	415.797	342.221	357.943	314.678	NM_022325, NP_071720	GO:0006508, GO:0051603, GO:0060441, GO:0005615, GO:0005615, GO:0005764, GO:0005783, GO:0043231, GO:0070062, GO:0004197, GO:0008233, GO:0008234, GO:0016787	64138
Tjp1	tight junction protein 1	chr7:65296164-65371244	-	OK	-0.385036	0.12559	-3.06583	0.00217066	0.0650649	no	5357.39	6169.52	4545.27	5582.71	6510.46	6415.4	5314.19	4000.21	4321.41	NM_001163574, NM_009386, NP_001157046, NP_033412, XM_006540778, XM_006540779, XM_006540780, XM_006540781, XM_006540782, XM_006540783, XM_006540784, XM_006540785, XM_006540786, XM_011250843, XP_006540841, XP_006540842, XP_006540843, XP_006540844, XP_006540845, XP_006540846, XP_006540847, XP_006540848, XP_006540849, XP_011249145	GO:0001825, GO:0007605, GO:0090557, GO:0098609, GO:0005634, GO:0005737, GO:0005737, GO:0005886, GO:0005886, GO:0005911, GO:0005912, GO:0005913, GO:0005913, GO:0005921, GO:0005923, GO:0005923, GO:0009986, GO:0014704, GO:0016020, GO:0016323, GO:0016324, GO:0016327, GO:0030054, GO:0030054, GO:0043296, GO:0045177, GO:0045177, GO:0046581, GO:0005515, GO:0005516, GO:0008022, GO:0019904, GO:0098641	21872
Litaf	LPS-induced TN factor	chr16:10959272-10993121	-	OK	-0.450328	0.147046	-3.0625	0.00219496	0.0656163	no	508.788	605.446	412.129	673.036	609.697	533.606	486.098	424.146	326.144	NM_019980, NP_064364, XM_006522427, XP_006522490	GO:0001817, GO:0006351, GO:0006355, GO:0006915, GO:0032496, GO:0042347, GO:0043123, GO:0071222, GO:0005654, GO:0005737, GO:0005764, GO:0005765, GO:0005794, GO:0005886, GO:0016020, GO:0043231, GO:0004871, GO:0005515, GO:0050699	56722
Lrrc33	negative regulator of reactive oxygen species	chr16:32142824-32165476	-	OK	-0.47385	0.155003	-3.05704	0.00223536	0.0666904	no	457.519	552.087	362.95	525.413	633.626	497.224	466.572	306.327	315.952	NM_146069, NP_666181, XM_006522073, XM_006522074, XM_006522075, XM_006522076, XM_006522077, XM_006522078, XM_017316962, XP_006522136, XP_006522137, XP_006522138, XP_006522139, XP_006522140, XP_006522141, XP_017172451	GO:0002376, GO:0006801, GO:0006954, GO:0006955, GO:0030433, GO:0045087, GO:0098542, GO:0005783, GO:0005886, GO:0016020, GO:0016021, GO:0005515	224109
Icam2	intercellular adhesion molecule 2	chr11:106377655-106382781	-	OK	-0.469592	0.153706	-3.05513	0.00224964	0.0669827	no	602.655	724.785	480.525	801.611	836.539	536.205	416.215	528.499	496.86	NM_010494, NP_034624, XM_006532303, XM_011248761, XM_011248762, XM_011248763, XP_006532366, XP_011247063, XP_011247064, XP_011247065	GO:0007155, GO:0016337, GO:0001931, GO:0005886, GO:0005887, GO:0016020, GO:0016021, GO:0070062, GO:0071944, GO:0005178, GO:0005178, GO:0005515	15896
Dtx3l	deltex 3-like, E3 ubiquitin ligase	chr16:35926514-35939027	-	OK	-0.514163	0.168371	-3.05375	0.00226	0.0671576	no	329.588	409.146	250.031	350.01	409.655	467.771	342.221	224.416	183.456	NM_001013371, NP_001013389	GO:0006281, GO:0006302, GO:0006974, GO:0010390, GO:0016569, GO:0005634, GO:0005654, GO:0005737, GO:0004842, GO:0008270, GO:0008766, GO:0016874, GO:0018169, GO:0042393, GO:0043773, GO:0043774, GO:0046872, GO:0070735, GO:0070736, GO:0070737, GO:0070738, GO:0070739, GO:0070740	209200
Pgm1	phosphoglucomutase 1	chr5:64092949-64128158	+	OK	-0.383666	0.125778	-3.05034	0.00228581	0.0677897	no	455.815	524.832	386.798	542.873	546.526	485.096	386.412	418.535	355.446	NM_025700, NP_079976, XM_006504056, XM_006504057, XM_006504058, XP_006504119, XP_006504120, XP_006504121	GO:0005975, GO:0006006, GO:0071704, GO:0005737, GO:0005829, GO:0070062, GO:0000287, GO:0004614, GO:0004614, GO:0004614, GO:0008973, GO:0016853, GO:0016868, GO:0046872	66681
Eif3k	eukaryotic translation initiation factor 3, subunit K	chr7:28972034-28981888	-	OK	-0.407973	0.133819	-3.0487	0.00229832	0.0680257	no	653.57	760.934	546.206	837.327	790.596	654.88	522.067	617.143	499.408	NM_001285942, NM_001285943, NM_028659, NP_001272871, NP_001272872, NP_082935, XM_006540392, XP_006540455	GO:0006412, GO:0006413, GO:0006413, GO:0006446, GO:0005634, GO:0005737, GO:0005852, GO:0005852, GO:0016020, GO:0070062, GO:0003723, GO:0003743, GO:0003743, GO:0043022	73830
Tpd52l1	tumor protein D52-like 1	chr10:31332379-31445921	-	OK	-0.576582	0.189172	-3.04793	0.00230424	0.0680662	no	34.8008	47.8671	21.7345	60.3193	46.8998	36.3822	19.5261	20.1974	25.48	NM_009413, NP_033439, XM_006512703, XM_006512704, XM_006512705, XM_011243166, XP_006512766, XP_006512767, XP_006512768, XP_011241468	GO:0000086, GO:0043406, GO:0046330, GO:2001235, GO:0005737, GO:0005769, GO:0048471, GO:0042802, GO:0042803, GO:0046982	21987
Mapk12	mitogen-activated protein kinase 12	chr15:89130583-89140703	-	OK	-0.479343	0.157303	-3.04727	0.00230933	0.068082	no	157.522	190.941	124.102	185.72	208.656	178.446	147.987	112.208	112.112	NM_013871, NP_038899, XM_006521058, XM_006521059, XM_006521060, XM_006521061, XP_006521121, XP_006521122, XP_006521123, XP_006521124	GO:0006351, GO:0006355, GO:0006468, GO:0007049, GO:0016310, GO:0018105, GO:0045445, GO:0045786, GO:0005634, GO:0005654, GO:0005737, GO:0005739, GO:0000166, GO:0000287, GO:0004672, GO:0004674, GO:0004707, GO:0005524, GO:0016301, GO:0016740, GO:0046872	29857
Tal1	T cell acute lymphocytic leukemia 1	chr4:115056425-115071755	+	OK	-0.459675	0.150883	-3.04657	0.00231472	0.0681066	no	240.097	287.368	192.826	269.056	334.041	259.007	214.787	164.945	198.744	NM_001287388, NM_011527, NP_001274317, NP_035657, XM_006502909, XM_006502910, XM_006502912, XM_006502913, XM_006502914, XM_006502915, XM_006502916, XP_006502972, XP_006502973, XP_006502975, XP_006502976, XP_006502977, XP_006502978, XP_006502979	GO:0000122, GO:0001525, GO:0006351, GO:0006355, GO:0006357, GO:0007275, GO:0007626, GO:0021527, GO:0030097, GO:0030099, GO:0030099, GO:0030154, GO:0030182, GO:0030218, GO:0030218, GO:0030218, GO:0030219, GO:0030220, GO:0031334, GO:0035162, GO:0035855, GO:0042127, GO:0043249, GO:0045165, GO:0045637, GO:0045648, GO:0045648, GO:0045799, GO:0045893, GO:0045931, GO:0045944, GO:0045944, GO:0048699, GO:…	21349
Srgn	serglycin	chr10:62494427-62507755	-	OK	-0.502734	0.165136	-3.04436	0.00233174	0.0684726	no	289.02	355.473	222.566	345.248	451.769	269.402	180.874	243.491	243.334	NM_011157, NP_035287, XM_006513374, XM_006513375, XM_006513376, XM_006513377, XP_006513437, XP_006513438, XP_006513439, XP_006513440	GO:0006915, GO:0016485, GO:0030502, GO:0031214, GO:0033364, GO:0033371, GO:0033373, GO:0033382, GO:0050710, GO:0000139, GO:0005576, GO:0005794, GO:0042588, GO:0042629, GO:0005515, GO:0005518	19073
Serpinb6a	serine (or cysteine) peptidase inhibitor, clade B, member 6a	chr13:33917917-33936083	-	OK	-0.448407	0.147521	-3.0396	0.00236891	0.0694276	no	424.051	504.057	344.045	565.89	523.555	422.727	295.975	406.192	329.966	NM_001164117, NM_001164118, NM_001243192, NM_009254, NP_001157589, NP_001157590, NP_001230121, NP_033280, XM_006516623, XM_011244299, XM_011244300, XM_011244301, XP_006516686, XP_011242601, XP_011242602, XP_011242603	GO:0007605, GO:0008406, GO:0010466, GO:0010951, GO:0010951, GO:0071470, GO:0005615, GO:0005622, GO:0005737, GO:0005737, GO:0043234, GO:0070062, GO:0002020, GO:0004867, GO:0004867, GO:0004867, GO:0005515, GO:0030414	20719
Rpl14	ribosomal protein L14	chr9:120571516-120574653	+	OK	-0.470377	0.154841	-3.03781	0.00238307	0.0697061	no	757.243	911.557	602.929	1038.92	871.953	823.797	437.796	732.717	638.274	NM_025974, NP_080250	GO:0006364, GO:0006412, GO:0042273, GO:0042273, GO:0098609, GO:0005622, GO:0005737, GO:0005840, GO:0005913, GO:0016020, GO:0022625, GO:0022625, GO:0030529, GO:0070062, GO:0003735, GO:0044822, GO:0098641	67115
Hsp90ab1	heat shock protein 90 alpha (cytosolic), class B member 1	chr17:45567777-45573261	-	OK	-0.381221	0.12555	-3.0364	0.00239423	0.0698184	no	8586.1	9874.54	7297.67	10753.5	10260.5	8609.59	8107.45	7474.16	6311.4	NM_008302, NP_032328	GO:0001890, GO:0006457, GO:0006950, GO:0010033, GO:0019062, GO:0031396, GO:0032092, GO:0032516, GO:0033160, GO:0043066, GO:0043524, GO:0045793, GO:0071353, GO:0071902, GO:0097435, GO:1903660, GO:0005622, GO:0005737, GO:0005737, GO:0005739, GO:0005739, GO:0005765, GO:0005829, GO:0005913, GO:0008180, GO:0009986, GO:0016020, GO:0016234, GO:0016323, GO:0016324, GO:0031526, GO:0070062, GO:1990913, GO:…	15516
Tmem88	transmembrane protein 88	chr11:69396515-69398234	-	OK	-0.490049	0.161405	-3.03614	0.00239626	0.0698184	no	204.055	248.959	159.15	261.913	281.399	203.567	140.794	195.242	141.414	NM_025915, NP_080191	GO:0007275, GO:0016055, GO:0050821, GO:0072659, GO:0090090, GO:0005829, GO:0005886, GO:0016020, GO:0016021, GO:0005515, GO:0030165	67020
BC020535	NA	NA	NA	OK	-0.500553	0.165036	-3.033	0.00242138	0.0704133	no	236.339	290.66	182.018	292.866	278.527	300.586	241.507	131.283	173.264	NA		NA
Hist1h2bh	histone cluster 1, H2bh	chr13:23542922-23543444	-	OK	-0.478294	0.158075	-3.02575	0.0024802	0.0719835	no	256.335	310.22	202.451	369.059	294.799	266.803	167.514	242.369	197.47	NM_178197, NP_835504	GO:0006334, GO:0000786, GO:0000788, GO:0005634, GO:0005694, GO:0003677, GO:0046982	319182
Fhl3	four and a half LIM domains 3	chr4:124700698-124708611	+	OK	-0.534822	0.176848	-3.02419	0.00249303	0.0720819	no	72.8961	92.5669	53.2254	98.4156	90.9282	88.3568	64.7445	51.6156	43.316	NM_010213, NP_034343, XM_006502766, XM_006502768, XM_006502769, XP_006502829, XP_006502831, XP_006502832	GO:0030036, GO:0001725, GO:0005634, GO:0005925, GO:0030018, GO:0003779, GO:0005515, GO:0008270, GO:0046872	14201
Perp	PERP, TP53 apoptosis effector	chr10:18845070-18857072	+	OK	0.567951	0.187805	3.02416	0.00249323	0.0720819	no	62.2143	41.203	83.2257	47.6205	43.0712	32.9172	77.0768	117.818	54.782	NM_022032, NP_071315	GO:0002934, GO:0006915, GO:0007155, GO:0007219, GO:0034113, GO:0045862, GO:0072332, GO:0097186, GO:0097202, GO:0005739, GO:0005794, GO:0005886, GO:0005887, GO:0016020, GO:0016021, GO:0030054	64058
Dock9	dedicator of cytokinesis 9	chr14:121542038-121698417	-	OK	-0.358855	0.118741	-3.02217	0.00250968	0.0721388	no	3462.11	3943.3	2980.91	3918.37	4416.24	3495.29	3143.71	2721.04	3077.99	NM_001081039, NM_001128307, NM_001128308, NM_134074, NP_001074508, NP_001121779, NP_001121780, NP_598835, XM_006518344, XM_006518345, XM_006518346, XM_006518347, XM_006518348, XM_006518349, XM_006518350, XM_006518351, XM_006518352, XM_006518354, XM_006518355, XM_006518356, XM_006518357, XM_006518358, XM_006518359, XM_006518361, XM_006518362, XM_006518363, XM_006518364, XM_006518365, XM_011244881,…	GO:0007264, GO:0098609, GO:0005913, GO:0016020, GO:0005085, GO:0005089, GO:0017048, GO:0098641	105445
Prickle3	prickle planar cell polarity protein 3	chrX:7657378-7668186	+	OK	-0.571674	0.189139	-3.02251	0.00250687	0.0721388	no	45.3116	62.1094	28.5137	70.637	68.914	46.7771	32.8861	15.7091	36.946	NM_001290624, NM_175097, NP_001277553, XM_006527652, XP_006527715	GO:0008150, GO:0005575, GO:0008270, GO:0046872	54630
Tmem63a	transmembrane protein 63a	chr1:180942517-180975104	+	OK	-0.488662	0.161677	-3.02246	0.00250727	0.0721388	no	125.636	153.44	97.8325	154.767	161.756	143.796	116.129	92.0104	85.3581	NM_144794, NP_659043, XM_006496721, XM_006496722, XM_006496723, XP_006496784, XP_006496785, XP_006496786, XR_001783670	GO:0006810, GO:0006811, GO:0008150, GO:0005764, GO:0005765, GO:0016020, GO:0016021, GO:0070062, GO:0000166, GO:0003674	208795
Abhd2	abhydrolase domain containing 2	chr7:79273265-79361601	+	OK	-0.407361	0.13493	-3.01905	0.00253569	0.0726647	no	2141.15	2493.88	1788.42	2410.39	2602.46	2468.79	2200.29	1662.92	1502.05	NM_018811, NP_061281	GO:0006629, GO:0007340, GO:0009611, GO:0016042, GO:0030336, GO:0032570, GO:0043401, GO:0046464, GO:0048240, GO:0001669, GO:0005886, GO:0016020, GO:0016021, GO:0031410, GO:0036126, GO:0097524, GO:0003707, GO:0016787, GO:0042562, GO:0047372, GO:0052689	54608
Cln5	ceroid-lipofuscinosis, neuronal 5	chr14:103070215-103077630	+	OK	-0.41808	0.138492	-3.01881	0.0025377	0.0726647	no	318.054	372.424	263.684	393.663	377.113	346.497	297.003	227.782	266.266	NM_001033242, NP_001028414	GO:0006465, GO:0007040, GO:0007042, GO:0007601, GO:0022008, GO:0070085, GO:0005764, GO:0005764, GO:0005765, GO:0005775, GO:0005783, GO:0005794, GO:0016021, GO:0048471, GO:0070062, GO:0005537	211286
Kdelc2	KDEL (Lys-Asp-Glu-Leu) containing 2	chr9:53384022-53401867	+	OK	-0.455	0.150834	-3.01657	0.0025565	0.0730631	no	277.736	332.092	223.379	306.358	378.07	311.848	254.867	235.636	179.634	NM_212445, NP_997610, XM_006510574, XP_006510637	GO:0006664, GO:0005788, GO:0046527	68304
Asap3	ArfGAP with SH3 domain, ankyrin repeat and PH domain 3	chr4:136206364-136246573	+	OK	-0.422533	0.14021	-3.01358	0.00258188	0.0735462	no	362.564	425.647	299.481	419.854	432.627	424.459	352.498	249.101	296.842	NM_001008232, NP_001008233, XM_006538761, XM_006538762, XM_011250233, XP_006538824, XP_006538825, XP_011248535, XR_390738	GO:0016477, GO:0043547, GO:0051492, GO:0001726, GO:0005737, GO:0005925, GO:0005096, GO:0046872	230837
Ddx39	DEAD (Asp-Glu-Ala-Asp) box polypeptide 39	chr8:83715176-83723351	+	OK	-0.393621	0.130623	-3.01342	0.00258325	0.0735462	no	534.602	618.709	450.496	681.766	580.983	593.377	477.876	482.494	391.118	NM_197982, NP_932099, XM_006531332, XM_017312949, XM_017312950, XM_017312951, XM_017312952, XP_006531395, XP_017168438, XP_017168439, XP_017168440, XP_017168441	GO:0000398, GO:0000398, GO:0006397, GO:0006406, GO:0006406, GO:0006974, GO:0008380, GO:0010468, GO:0010501, GO:0005634, GO:0005681, GO:0005737, GO:0016020, GO:0000166, GO:0003676, GO:0004004, GO:0004386, GO:0005524, GO:0016787, GO:0016887, GO:0044822	68278
Npc2	Niemann-Pick type C2	chr12:84754558-84773112	-	OK	-0.374794	0.124502	-3.01035	0.00260944	0.0741507	no	684.772	785.777	583.767	830.977	803.039	723.313	608.393	629.486	513.422	NM_023409, NP_075898	GO:0006629, GO:0008202, GO:0008203, GO:0030301, GO:0030301, GO:0030301, GO:0032366, GO:0032366, GO:0032367, GO:0032367, GO:0033344, GO:0033344, GO:0042632, GO:0042632, GO:0005576, GO:0005764, GO:0005764, GO:0005783, GO:0070062, GO:0015485, GO:0015485, GO:0015485, GO:0019899	67963
Clic4	chloride intracellular channel 4 (mitochondrial)	chr4:135213969-135272760	-	OK	-0.357922	0.119082	-3.00567	0.00265	0.0750181	no	2340.4	2665.55	2015.25	2573.89	2773.79	2648.97	2314.36	1949.05	1782.33	NM_013885, NP_038913	GO:0001525, GO:0001886, GO:0006810, GO:0006811, GO:0006821, GO:0006915, GO:0007035, GO:0009566, GO:0030216, GO:0030216, GO:0030336, GO:0034765, GO:0035264, GO:0048754, GO:0061299, GO:0071277, GO:1902476, GO:0005622, GO:0005634, GO:0005737, GO:0005739, GO:0005739, GO:0005813, GO:0005829, GO:0005886, GO:0005902, GO:0005911, GO:0009986, GO:0015630, GO:0016020, GO:0016021, GO:0016363, GO:0030496, GO:…	29876
Slc52a2	solute carrier protein 52, member 2	chr15:76538942-76542130	+	OK	-0.388992	0.129413	-3.00581	0.00264877	0.0750181	no	317.019	366.011	268.027	395.25	349.356	353.427	272.338	269.299	262.444	NM_029643, NP_083919, XM_006521151, XP_006521214	GO:0006810, GO:0032218, GO:0005886, GO:0005887, GO:0016020, GO:0016021, GO:0032217	52710
Bmp2	bone morphogenetic protein 2	chr2:133552158-133562896	+	OK	0.567588	0.189173	3.00036	0.00269658	0.0761733	no	29.0016	17.8931	40.1101	12.6988	21.057	19.9236	41.1076	35.9065	43.316	NM_007553, NP_031579, XM_006498619, XP_006498682	GO:0000122, GO:0000122, GO:0000122, GO:0000187, GO:0001503, GO:0001649, GO:0001649, GO:0001649, GO:0001658, GO:0001666, GO:0001701, GO:0001837, GO:0001934, GO:0001938, GO:0002062, GO:0003130, GO:0003181, GO:0003203, GO:0003308, GO:0006029, GO:0006355, GO:0006468, GO:0006954, GO:0007179, GO:0007219, GO:0007275, GO:0007507, GO:0008285, GO:0008285, GO:0009790, GO:0009887, GO:0010628, GO:0010628, GO:…	12156
Efcab4a	calcium release activated channel regulator 2B	chr7:141461093-141466602	+	OK	-0.522056	0.174026	-2.99986	0.002701	0.0761733	no	133.925	167.797	100.053	195.244	179.942	128.204	76.0491	104.353	119.756	NM_001025103, NP_001020274, XM_006536172, XM_006536173, XM_006536174, XP_006536235, XP_006536236, XP_006536237	GO:0002115, GO:0034613, GO:2001256, GO:0005737, GO:0005509, GO:0005515	213573
Arap3	ArfGAP with RhoGAP domain, ankyrin repeat and PH domain 3	chr18:37972622-37998969	-	OK	-0.483024	0.161441	-2.99195	0.00277205	0.0775915	no	1220.04	1484.72	955.364	1484.17	1510.36	1459.62	1343.19	730.473	792.429	NM_001205336, NM_139206, NP_001192265, NP_631945, XM_006525486, XM_006525487, XM_006525488, XM_006525489, XM_006525490, XM_006525491, XM_006525492, XM_011246799, XP_006525549, XP_006525550, XP_006525551, XP_006525552, XP_006525553, XP_006525554, XP_006525555, XP_011245101	GO:0007165, GO:0008360, GO:0030336, GO:0035021, GO:0035024, GO:0001726, GO:0005737, GO:0005856, GO:0005886, GO:0016020, GO:0030027, GO:0042995, GO:0005096, GO:0005515, GO:0005547, GO:0043325	106952
Fam129b	family with sequence similarity 129, member B	chr2:32876133-32925253	+	OK	-0.403544	0.134827	-2.99305	0.00276203	0.0775915	no	1197.55	1393.07	1002.03	1469.89	1429.01	1280.31	1214.73	921.226	870.143	NM_146119, NP_666231	GO:0043066, GO:0098609, GO:0005654, GO:0005730, GO:0005737, GO:0005829, GO:0005829, GO:0005886, GO:0005912, GO:0005913, GO:0015629, GO:0016020, GO:0030054, GO:0070062, GO:0098641	227737
Gsta4	glutathione S-transferase, alpha 4	chr9:78191965-78209349	+	OK	-0.529919	0.177027	-2.99344	0.00275855	0.0775915	no	101.995	129.034	74.9565	165.878	112.942	108.28	68.8553	89.7663	66.248	NM_010357, NP_034487	GO:0008152, GO:0005737, GO:0005739, GO:0004364, GO:0004364, GO:0008144, GO:0016740, GO:0043295	14860
Mknk2	MAP kinase-interacting serine/threonine kinase 2	chr10:80665317-80676293	-	OK	-0.36527	0.122071	-2.99227	0.00276913	0.0775915	no	1133.2	1294.81	971.58	1368.29	1410.82	1105.33	997.888	944.79	972.063	NM_021462, NP_067437, XM_006513316, XM_017313824, XP_006513379, XP_017169313	GO:0006417, GO:0006468, GO:0006468, GO:0006915, GO:0016310, GO:0018105, GO:0030097, GO:0035556, GO:0035556, GO:0046777, GO:0071243, GO:0097192, GO:0097192, GO:0005634, GO:0005634, GO:0005654, GO:0005730, GO:0005737, GO:0000166, GO:0004672, GO:0004674, GO:0004674, GO:0004683, GO:0005515, GO:0005516, GO:0005524, GO:0005524, GO:0009931, GO:0016301, GO:0016740, GO:0046872	17347
Slfn5	schlafen 5	chr11:82952101-82964850	+	OK	-0.40353	0.134928	-2.99071	0.00278331	0.0777609	no	673.879	784.075	563.682	702.402	771.454	878.371	652.584	535.231	503.23	NM_183201, NP_899024, XM_006533574, XM_006533579, XM_006533580, XM_017314615, XM_017314616, XM_017314617, XM_017314618, XP_006533637, XP_006533642, XP_006533643, XP_017170104, XP_017170105, XP_017170106, XP_017170107	GO:0030154, GO:0005634, GO:0000166, GO:0005524	327978
Rps9	ribosomal protein S9	chr7:3704040-3706897	+	OK	-0.417343	0.139649	-2.98851	0.00280341	0.0781764	no	1889.68	2212.84	1566.52	2469.92	2328.72	1839.9	1365.8	1855.92	1477.84	NM_029767, NP_084043, XM_006540420, XP_006540483, XR_391108	GO:0006412, GO:0008284, GO:0045903, GO:0005622, GO:0005634, GO:0005730, GO:0005737, GO:0005840, GO:0005925, GO:0015935, GO:0016020, GO:0022627, GO:0022627, GO:0030529, GO:0070062, GO:0003723, GO:0003735, GO:0019843, GO:0044822, GO:0045182, GO:1990932	76846
Epor	erythropoietin receptor	chr9:21958898-21963576	-	OK	-0.548458	0.1838	-2.984	0.00284507	0.0791904	no	20.7119	30.6576	10.7662	30.1596	30.6284	31.1848	9.24922	17.9533	5.096	NM_010149, NP_034279, XM_006509998, XM_017313130, XP_006510061, XP_017168619, XR_001778795	GO:0003007, GO:0007165, GO:0007204, GO:0007420, GO:0007507, GO:0008284, GO:0009790, GO:0010976, GO:0016032, GO:0043524, GO:0045019, GO:0046697, GO:0055008, GO:0055010, GO:0060979, GO:0061032, GO:0070374, GO:1903206, GO:0005576, GO:0005737, GO:0005886, GO:0009897, GO:0016020, GO:0016021, GO:0004888, GO:0004896, GO:0004900, GO:0004900, GO:0005515, GO:0042802	13857
Myct1	myc target 1	chr10:5593727-5606791	+	OK	-0.456507	0.153221	-2.97941	0.002888	0.080236	no	316.981	379.548	254.414	419.06	425.927	293.656	285.698	236.759	240.786	NM_026793, NP_081069	GO:0008150, GO:0005575, GO:0005634, GO:0016020, GO:0016021, GO:0003674	68632
Cited2	Cbp/p300-interacting transactivator, with Glu/Asp-rich carboxy-terminal domain, 2	chr10:17723227-17725674	+	OK	0.352588	0.118496	2.97552	0.00292489	0.0811101	no	583.161	503.668	662.655	503.983	488.141	518.88	661.833	715.886	610.246	NM_010828, NP_034958	GO:0000122, GO:0001568, GO:0001570, GO:0001666, GO:0001701, GO:0001829, GO:0001841, GO:0001843, GO:0001889, GO:0001892, GO:0001944, GO:0001944, GO:0001947, GO:0002089, GO:0002244, GO:0002521, GO:0003151, GO:0003156, GO:0003197, GO:0003281, GO:0006351, GO:0006355, GO:0006357, GO:0007179, GO:0007275, GO:0007368, GO:0007417, GO:0007422, GO:0007507, GO:0007507, GO:0007507, GO:0007530, GO:0008283, GO:…	17684
Mospd1	motile sperm domain containing 1	chrX:53344593-53370559	-	OK	-0.411669	0.138454	-2.97333	0.0029459	0.0815413	no	374.212	437.517	310.906	407.155	485.269	420.128	357.636	297.351	277.732	NM_001290514, NM_027409, NP_001277443, NP_081685, NR_110964, XM_006541537, XM_006541538, XM_006541540, XM_006541541, XM_011251017, XM_017318617, XP_006541600, XP_006541601, XP_006541603, XP_006541604, XP_011249319, XP_017174106, XR_882288	GO:0000122, GO:0045944, GO:0005634, GO:0005737, GO:0016020, GO:0016021, GO:0048471, GO:0003674	70380
Efr3b	EFR3 homolog B	chr12:3962553-4038915	-	OK	-0.366368	0.123359	-2.96992	0.00297878	0.0822993	no	1850.78	2116.24	1585.33	2144.51	2402.42	1801.79	1510.71	1596.72	1648.56	NM_001082483, NP_001075952, XM_006515163, XM_011243887, XM_011243888, XP_006515226, XP_011242189, XP_011242190	GO:0046854, GO:0090002, GO:0005737, GO:0005886, GO:0016020, GO:0003674	668212
Anxa2	annexin A2	chr9:69453682-69491785	+	OK	-0.441026	0.148614	-2.96759	0.00300143	0.0825272	no	2272.07	2696.12	1848.02	3152.48	2955.64	1980.23	1734.74	2079.21	1730.09	NM_007585, NP_031611, XM_006510796, XP_006510859	GO:0001525, GO:0001765, GO:0001934, GO:0002091, GO:0002091, GO:0006900, GO:0007589, GO:0030199, GO:0031340, GO:0032804, GO:0032804, GO:0036035, GO:0042730, GO:0048146, GO:0051099, GO:0051290, GO:0071229, GO:0072661, GO:1900121, GO:1900121, GO:2000273, GO:2000273, GO:0001725, GO:0001726, GO:0005576, GO:0005578, GO:0005604, GO:0005615, GO:0005634, GO:0005737, GO:0005737, GO:0005765, GO:0005768, GO:…	12306
Kdelr1	KDEL (Lys-Asp-Glu-Leu) endoplasmic reticulum protein retention receptor 1	chr7:45872839-45883726	+	OK	-0.34884	0.117527	-2.96816	0.00299586	0.0825272	no	610.921	693.359	528.484	726.212	701.582	652.281	532.344	558.795	494.312	NM_133950, NP_598711	GO:0006621, GO:0006810, GO:0008150, GO:0015031, GO:0016192, GO:0005783, GO:0005783, GO:0005793, GO:0005794, GO:0005801, GO:0005801, GO:0016020, GO:0016021, GO:0031410, GO:0003674, GO:0046923	68137
Lrrk1	leucine-rich repeat kinase 1	chr7:66258746-66388341	-	OK	-0.530442	0.178758	-2.96737	0.0030036	0.0825272	no	194.913	247.984	141.842	224.61	278.527	240.816	212.732	103.231	109.564	NM_146191, NP_666303, XM_006540838, XM_006540839, XM_006540840, XM_006540841, XP_006540901, XP_006540902, XP_006540903, XP_006540904, XR_391340	GO:0006468, GO:0007264, GO:0016310, GO:0036035, GO:0036035, GO:0045453, GO:0050731, GO:0050732, GO:0090263, GO:1902533, GO:0005737, GO:0005739, GO:0000166, GO:0004672, GO:0004674, GO:0005515, GO:0005524, GO:0005525, GO:0016301, GO:0016740, GO:0042802, GO:0046872	233328
Cr1l	complement component (3b/4b) receptor 1-like	chr1:195103787-195131570	-	OK	-0.370296	0.124847	-2.96599	0.00301706	0.082745	no	440.659	504.645	376.673	534.143	520.683	459.109	366.886	366.92	396.214	NM_013499, NP_038527, XM_006497226, XM_011238928, XM_017314176, XP_006497289, XP_011237230, XP_017169665	GO:0001701, GO:0002376, GO:0006958, GO:0007275, GO:0007565, GO:0030449, GO:0030449, GO:0045087, GO:0045916, GO:0045916, GO:0009897, GO:0016020, GO:0016021, GO:0043235	12946
Arf6	ADP-ribosylation factor 6	chr12:69372149-69375980	+	OK	-0.389395	0.131923	-2.95169	0.00316043	0.0865183	no	1337.02	1545.93	1128.12	1631	1606.08	1400.72	1256.87	1205.11	922.377	NM_007481, NP_031507	GO:0001889, GO:0006810, GO:0007049, GO:0007264, GO:0007399, GO:0015031, GO:0016192, GO:0030154, GO:0030838, GO:0030866, GO:0031529, GO:0033028, GO:0034143, GO:0034394, GO:0035020, GO:0036010, GO:0036010, GO:0051301, GO:0051489, GO:0060998, GO:0060998, GO:0090004, GO:0090162, GO:0097284, GO:2000171, GO:0001726, GO:0005622, GO:0005737, GO:0005768, GO:0005768, GO:0005768, GO:0005769, GO:0005794, GO:…	11845
Ppic	peptidylprolyl isomerase C	chr18:53406340-53418007	-	OK	-0.432883	0.14675	-2.94981	0.00317972	0.0868095	no	1445.6	1708.39	1182.81	1916.72	1932.46	1275.98	1081.13	1151.25	1316.04	NM_008908, NP_032934	GO:0000413, GO:0006457, GO:0005737, GO:0070062, GO:0003755, GO:0005515, GO:0016018, GO:0016853, GO:0042277	19038
Rhog	ras homolog family member G	chr7:102239122-102250118	-	OK	-0.486147	0.164822	-2.94952	0.00318269	0.0868095	no	127.17	155.556	98.7848	155.56	183.771	127.338	96.6029	105.475	94.2761	NM_019566, NP_062512	GO:0007264, GO:0007266, GO:0016601, GO:0030036, GO:0045893, GO:0060326, GO:0090004, GO:0090630, GO:1900027, GO:0005886, GO:0005925, GO:0016020, GO:0070062, GO:0000166, GO:0003924, GO:0005515, GO:0005525	56212
Shkbp1	Sh3kbp1 binding protein 1	chr7:27342132-27356008	-	OK	-0.41435	0.140531	-2.94846	0.00319359	0.0869483	no	277.976	325.581	230.372	347.629	321.599	307.516	258.978	233.392	198.744	NM_138676, NP_619617, XM_006539667, XM_006539668, XM_017322044, XP_006539730, XP_006539731, XP_017177533, XR_881667	GO:0045742, GO:0051260, GO:0005575, GO:0005515	192192
Naa10	N(alpha)-acetyltransferase 10, NatA catalytic subunit	chrX:73916869-73921944	-	OK	-0.420631	0.142906	-2.9434	0.00324627	0.0880617	no	212.724	249.9	175.549	251.595	255.556	242.548	167.514	198.608	160.524	NM_001177965, NM_001310538, NM_019870, NP_001171436, NP_001297467, NP_063923, XM_011247647, XM_011247649, XM_017318574, XM_017318575, XM_017318576, XP_011245949, XP_011245951, XP_017174063, XP_017174064, XP_017174065	GO:0006474, GO:0006475, GO:0017198, GO:0018002, GO:0005622, GO:0005634, GO:0005730, GO:0005737, GO:0005737, GO:0016020, GO:0022626, GO:0031415, GO:0031415, GO:0004147, GO:0004596, GO:0004772, GO:0005515, GO:0008080, GO:0008374, GO:0008951, GO:0016406, GO:0016407, GO:0016408, GO:0016409, GO:0016410, GO:0016411, GO:0016412, GO:0016413, GO:0016414, GO:0016415, GO:0016416, GO:0016417, GO:0016418, GO:…	56292
Rpl6	ribosomal protein L6	chr5:121204500-121209241	+	OK	-0.455105	0.154599	-2.94377	0.00324241	0.0880617	no	279.525	334.568	224.483	419.854	291.927	291.924	210.677	242.369	220.402	NM_011290, NP_035420, XM_006530227, XP_006530290	GO:0000027, GO:0002181, GO:0006412, GO:0005622, GO:0005634, GO:0005634, GO:0005730, GO:0005737, GO:0005840, GO:0005913, GO:0005925, GO:0016020, GO:0022625, GO:0022625, GO:0030529, GO:0031672, GO:0036464, GO:0000049, GO:0003729, GO:0003735, GO:0044822, GO:0098641, GO:1990932	19988
Yap1	yes-associated protein 1	chr9:7932000-8004596	-	OK	-0.38901	0.132222	-2.9421	0.00325991	0.0882714	no	681.859	788.609	575.11	764.309	855.682	745.835	676.221	531.865	517.244	NM_001171147, NM_009534, NP_001164618, NP_033560, XM_006509852, XM_006509853, XM_006509854, XM_006509855, XM_006509856, XM_006509857, XP_006509915, XP_006509916, XP_006509917, XP_006509918, XP_006509919, XP_006509920	GO:0000902, GO:0001570, GO:0003143, GO:0006351, GO:0006355, GO:0006974, GO:0008283, GO:0008284, GO:0008284, GO:0010837, GO:0030216, GO:0030216, GO:0030857, GO:0030903, GO:0035019, GO:0035329, GO:0042127, GO:0045944, GO:0045944, GO:0046622, GO:0048339, GO:0048368, GO:0050767, GO:0060242, GO:0060449, GO:0060487, GO:0060828, GO:0071300, GO:0071480, GO:0072091, GO:0072091, GO:0072091, GO:0072091, GO:…	22601
Hn1l	hematological and neurological expressed 1-like	chr17:24942469-24960623	-	OK	-0.387564	0.131782	-2.94096	0.00327197	0.0884378	no	481.811	556.925	406.698	569.858	564.712	536.205	472.738	389.361	357.994	NM_198937, NP_945175	GO:0005634, GO:0005737, GO:0005886	52009
A330023F24Rik	RIKEN cDNA A330023F24 gene	chr1:195017398-195037908	+	OK	0.360891	0.122897	2.93653	0.00331904	0.0895482	no	563.521	483.682	643.36	509.539	482.398	459.109	583.728	641.829	704.522	NR_015566		320977
Top2a	topoisomerase (DNA) II alpha	chr11:98992946-99024189	-	OK	-0.505104	0.172093	-2.93506	0.00333484	0.0898124	no	2572.79	3197.07	1948.5	3011.2	3074.33	3505.69	2910.42	1309.47	1625.63	NM_011623, NP_035753, XM_006533153, XM_006533154, XM_006533155, XP_006533216, XP_006533217, XP_006533218	GO:0000712, GO:0000819, GO:0002244, GO:0006259, GO:0006265, GO:0006265, GO:0006266, GO:0006268, GO:0006312, GO:0006974, GO:0007059, GO:0007059, GO:0007059, GO:0030261, GO:0030263, GO:0040016, GO:0042752, GO:0043065, GO:0044774, GO:0045070, GO:0045870, GO:0045944, GO:0048511, GO:0000228, GO:0000793, GO:0005634, GO:0005634, GO:0005654, GO:0005730, GO:0005730, GO:0005814, GO:0009330, GO:0009330, GO:…	21973
Ech1	enoyl coenzyme A hydratase 1, peroxisomal	chr7:28825337-28832239	+	OK	-0.394913	0.134669	-2.93247	0.00336278	0.0904018	no	416.87	483.363	350.378	538.905	500.583	410.599	355.581	357.943	337.61	NM_016772, NP_058052	GO:0006629, GO:0006631, GO:0008152, GO:0009062, GO:0005739, GO:0005739, GO:0005777, GO:0016020, GO:0070062, GO:0000247, GO:0003824, GO:0005102, GO:0008416, GO:0016853, GO:0018842	51798
Rps5	ribosomal protein S5	chr7:12922310-12926686	+	OK	-0.442475	0.151027	-2.92978	0.00339205	0.0910184	no	3363.16	3999.19	2727.13	4783.48	4214.28	2999.8	2491.12	3232.71	2457.55	NM_009095, NP_033121	GO:0000028, GO:0006412, GO:0006412, GO:0006450, GO:0005840, GO:0005925, GO:0015935, GO:0016020, GO:0022627, GO:0022627, GO:0030529, GO:0031012, GO:0070062, GO:0003723, GO:0003729, GO:0003729, GO:0003735, GO:0003735, GO:0019843, GO:0044822	20103
Sgk1	serum/glucocorticoid regulated kinase 1	chr10:21993889-21999902	+	OK	-0.384716	0.131336	-2.92924	0.00339789	0.0910184	no	713.763	823.522	604.004	884.153	906.41	680.001	588.867	601.434	621.712	NM_001161845, NM_001161847, NM_001161848, NM_001161849, NM_001161850, NM_011361, NP_001155317, NP_001155319, NP_001155320, NP_001155321, NP_001155322, NP_035491	GO:0001558, GO:0006468, GO:0006883, GO:0006883, GO:0006915, GO:0006974, GO:0007019, GO:0007616, GO:0008542, GO:0010765, GO:0010765, GO:0016310, GO:0018105, GO:0018105, GO:0030307, GO:0031115, GO:0032411, GO:0032869, GO:0032880, GO:0035556, GO:0042127, GO:0042981, GO:0043066, GO:0043402, GO:0048812, GO:0048812, GO:0050775, GO:0051726, GO:0005634, GO:0005634, GO:0005654, GO:0005737, GO:0005737, GO:…	20393
Jak3	Janus kinase 3	chr8:71676382-71688313	+	OK	-0.472275	0.16128	-2.92829	0.00340833	0.0911347	no	245.919	298.272	193.566	323.819	284.27	286.727	255.895	160.457	164.346	NM_001190830, NM_010589, NP_001177759, NP_034719	GO:0002250, GO:0002376, GO:0002731, GO:0006468, GO:0007167, GO:0007169, GO:0007204, GO:0016310, GO:0016477, GO:0018108, GO:0019221, GO:0019221, GO:0030183, GO:0032693, GO:0032695, GO:0035556, GO:0035771, GO:0038083, GO:0042102, GO:0042102, GO:0042104, GO:0042506, GO:0043029, GO:0045087, GO:0045221, GO:0045626, GO:0045944, GO:0046777, GO:0048535, GO:0050778, GO:0050868, GO:0051928, GO:0070232, GO:…	16453
Uba7	ubiquitin-like modifier activating enzyme 7	chr9:107975566-107984056	+	OK	-0.50998	0.17421	-2.92739	0.00341821	0.0912357	no	77.2611	96.5872	57.9351	97.622	98.5853	93.5543	66.7999	47.1273	59.878	NM_023738, NP_076227	GO:0006464, GO:0019941, GO:0032020, GO:0032020, GO:0032020, GO:0005634, GO:0005829, GO:0004839, GO:0004842, GO:0004842, GO:0019782, GO:0019782	74153
Tcirg1	T cell, immune regulator 1, ATPase, H+ transporting, lysosomal V0 protein A3	chr19:3896049-3906983	-	OK	-0.422972	0.144975	-2.91756	0.00352783	0.0939938	no	230.784	271.527	190.041	288.898	263.213	262.472	209.649	160.457	200.018	NM_001136091, NM_001167784, NM_016921, NP_001129563, NP_001161256, NP_058617, XM_011248632, XP_011246934	GO:0007035, GO:0007039, GO:0015986, GO:0016236, GO:0070072, GO:0005739, GO:0005765, GO:0005886, GO:0016324, GO:0016471, GO:0046961, GO:0051117	27060
AI467606	expressed sequence AI467606	chr7:127091435-127094049	+	OK	-0.496204	0.170238	-2.91476	0.00355961	0.0946716	no	114.827	141.993	87.6606	152.386	162.714	110.879	99.686	83.0338	80.2621	NM_178901, NP_849232, XM_006507162, XP_006507225	GO:0008150, GO:0005575, GO:0016020, GO:0016021, GO:0003674	101602
Pvt1	plasmacytoma variant translocation 1	chr15:62039256-62260212	+	OK	0.524974	0.180364	2.91063	0.00360696	0.0957607	no	75.0197	54.6154	95.4239	58.7319	66.9997	38.1147	91.4645	104.353	90.4541	NM_011222, NR_003368, NR_132746, NR_132747		19296
Id3	inhibitor of DNA binding 3	chr4:136143821-136145392	+	OK	-0.442696	0.152182	-2.909	0.00362584	0.0960911	no	897.29	1067.75	726.834	1152.42	1162.92	887.899	553.925	877.465	749.113	NM_008321, NP_032347	GO:0000122, GO:0000122, GO:0001656, GO:0006275, GO:0006351, GO:0006355, GO:0007275, GO:0007417, GO:0007507, GO:0007517, GO:0007623, GO:0010629, GO:0030855, GO:0030903, GO:0042476, GO:0043065, GO:0043433, GO:0045662, GO:0045668, GO:0045892, GO:0045892, GO:0048511, GO:0051726, GO:0072750, GO:0005634, GO:0005634, GO:0005654, GO:0005737, GO:0015630, GO:0003700, GO:0005515, GO:0008134, GO:0019904, GO:…	15903
2700060E02Rik	RIKEN cDNA 2700060E02 gene	chr14:19811401-19823823	-	OK	-0.369481	0.127235	-2.90392	0.00368523	0.0974924	no	533.243	611.006	455.48	678.592	617.354	537.071	447.046	445.465	473.928	NM_026528, NP_080804	GO:0006351, GO:0006355, GO:0006388, GO:0045944, GO:0005634, GO:0005654, GO:0005737, GO:0005856, GO:0072669, GO:0000993, GO:0003723, GO:0042802, GO:0044822	68045
Plin2	perilipin 2	NA	NA	OK	-0.431234	0.148785	-2.89838	0.003751	0.0990569	no	321.235	380.178	262.292	425.41	397.212	317.911	300.086	262.566	224.224	XM_003945761, XM_006538409, XM_011250162, XP_003945810, XP_006538472, XP_011248464		101055843
Cox7a2l	cytochrome c oxidase subunit VIIa polypeptide 2-like	chr17:83501916-83514333	-	OK	-0.430058	0.148443	-2.89712	0.00376607	0.0992794	no	500.094	591.324	408.864	670.655	617.354	485.962	431.63	461.174	333.788	NM_001159529, NM_009187, NP_001153001, NP_033213	GO:0002082, GO:0097250, GO:0005739, GO:0005743, GO:0005746, GO:0016020, GO:0097249, GO:0004129, GO:0009055	20463
Fam124b	family with sequence similarity 124, member B	chr1:80198698-80213944	-	OK	-0.534137	0.18457	-2.89395	0.00380426	0.0999337	no	113.237	146.848	79.6261	139.687	157.928	142.93	116.129	43.7611	78.9881	NM_173425, NP_775601, XM_017320658, XP_017176147	GO:0008150, GO:0005575, GO:0003674	241128
Tpst1	protein-tyrosine sulfotransferase 1	chr5:130079369-130135733	+	OK	-0.357953	0.123672	-2.89438	0.00379903	0.0999337	no	435.536	496.4	374.672	524.619	469.955	494.625	347.36	389.361	387.296	NM_001130476, NM_013837, NP_001123948, NP_038865, XM_006504418, XP_006504481	GO:0006478, GO:0005794, GO:0016020, GO:0016021, GO:0008476, GO:0016740	22021
Hexa	hexosaminidase A	chr9:59539539-59565109	+	OK	-0.352812	0.122143	-2.88851	0.00387075	0.101502	no	497.522	566.11	428.933	615.098	542.698	540.536	442.935	438.733	405.132	NM_010421, NP_034551, XM_017313136, XP_017168625, XR_379397	GO:0001501, GO:0005975, GO:0006024, GO:0006689, GO:0007040, GO:0007040, GO:0007605, GO:0007626, GO:0007628, GO:0008152, GO:0019915, GO:0019953, GO:0030203, GO:0042552, GO:0048667, GO:0050884, GO:0050885, GO:0060395, GO:0005764, GO:0016020, GO:0016020, GO:0042582, GO:0070062, GO:0004553, GO:0004563, GO:0004563, GO:0004563, GO:0008375, GO:0016787, GO:0016798, GO:0046982	15211
Kif26a	kinesin family member 26A	chr12:112146207-112181747	+	OK	-0.362319	0.12565	-2.88357	0.00393201	0.102748	no	1137.1	1299.57	974.629	1402.42	1174.41	1321.89	1115.04	914.494	894.349	NM_001097621, NP_001091090, XM_006516162, XP_006516225	GO:0001560, GO:0007411, GO:0008104, GO:0009968, GO:0030705, GO:0048484, GO:0005737, GO:0005856, GO:0005871, GO:0005874, GO:0000166, GO:0005515, GO:0005524, GO:0008017	668303
Tmem154	transmembrane protein 154	chr3:84666191-84704575	+	OK	-0.536837	0.186163	-2.88368	0.00393052	0.102748	no	47.1174	61.7514	32.4834	57.9382	72.7425	54.5733	34.9415	37.0286	25.48	NM_177260, NP_796234	GO:0008150, GO:0005575, GO:0016020, GO:0016021, GO:0003674	320782
Foxs1	forkhead box S1	chr2:152931897-152933208	-	OK	-0.487217	0.169183	-2.87982	0.00397906	0.103796	no	10.9354	17.3564	4.51439	19.8419	20.0999	12.1274	4.11076	5.61039	3.822	NM_010226, NP_034356	GO:0001568, GO:0006351, GO:0006355, GO:0040018, GO:0043433, GO:0045892, GO:0050885, GO:0005634, GO:0000981, GO:0003677, GO:0003700, GO:0043565	14239
Abcc9	ATP-binding cassette, sub-family C (CFTR/MRP), member 9	chr6:142587861-142702274	-	OK	-0.526677	0.183138	-2.87585	0.00402937	0.104925	no	200.672	257.996	143.349	295.247	206.742	272	192.178	162.701	75.1661	NM_001044720, NM_001310143, NM_011511, NM_021041, NM_021042, NM_021043, NP_001038185, NP_001297072, NP_035641, NP_066378, NP_066379, XM_006506948, XM_006506949, XM_006506950, XM_006506951, XM_006506952, XP_006507011, XP_006507012, XP_006507013, XP_006507014, XP_006507015	GO:0006810, GO:0006813, GO:0010107, GO:0051607, GO:0055085, GO:0005739, GO:0005886, GO:0005886, GO:0008076, GO:0008282, GO:0016020, GO:0016021, GO:0030017, GO:0030315, GO:0042383, GO:0000166, GO:0005267, GO:0005267, GO:0005524, GO:0008144, GO:0008281, GO:0015459, GO:0016887, GO:0019905, GO:0042626, GO:0044325	20928
Cdc42se1	CDC42 small effector 1	chr3:95228423-95236424	+	OK	-0.382525	0.133137	-2.87317	0.00406372	0.105636	no	746.055	860.679	631.43	965.902	909.282	706.855	599.144	653.05	642.096	NM_001038708, NM_172395, NP_001033797, NP_765983	GO:0006909, GO:0007165, GO:0007264, GO:0008360, GO:0046329, GO:0005737, GO:0005856, GO:0005886, GO:0005938, GO:0016020, GO:0005198	57912
Impa2	inositol (myo)-1(or 4)-monophosphatase 2	chr18:67289222-67318841	+	OK	-0.539014	0.18766	-2.87229	0.0040751	0.105747	no	41.3719	54.8309	27.9129	49.2078	55.514	59.7708	35.9692	23.5636	24.206	NM_053261, NP_444491	GO:0006020, GO:0007165, GO:0046854, GO:0046855, GO:0046855, GO:0005737, GO:0005737, GO:0000287, GO:0008934, GO:0008934, GO:0008934, GO:0016787, GO:0042803, GO:0046872, GO:0052832, GO:0052833, GO:0052834	114663
Blvra	biliverdin reductase A	chr2:127070656-127097084	+	OK	-0.468398	0.163265	-2.86894	0.00411849	0.106688	no	135.164	163.854	106.474	176.989	183.771	130.803	100.714	106.597	112.112	NM_026678, NP_080954, XM_006498569, XM_006498571, XM_006498572, XM_006498573, XP_006498632, XP_006498634, XP_006498635, XP_006498636	GO:0042167, GO:0055114, GO:0005737, GO:0070062, GO:0000166, GO:0004074, GO:0004074, GO:0008270, GO:0016491, GO:0046872	109778
Dennd2c	DENN/MADD domain containing 2C	chr3:103127555-103169733	+	OK	-0.475465	0.166233	-2.86024	0.00423324	0.109282	no	189.229	231.124	147.334	229.372	261.299	202.701	193.206	129.039	119.756	NM_177857, NP_808525, XM_006501600, XM_006501602, XM_006501604, XM_006501605, XM_006501606, XM_017319624, XP_006501663, XP_006501665, XP_006501667, XP_006501668, XP_006501669, XP_017175113, XR_375532	GO:0043547, GO:0005575, GO:0005085, GO:0017112	329727
Sft2d2	SFT2 domain containing 2	chr1:165174340-165194433	-	OK	-0.399623	0.139692	-2.86074	0.00422653	0.109282	no	719.669	837.787	601.551	880.185	942.781	690.396	667.999	525.133	611.52	NM_145512, NP_663487, XR_001784762	GO:0006810, GO:0015031, GO:0016192, GO:0016020, GO:0016021, GO:0070062, GO:0003674	108735
Sigirr	single immunoglobulin and toll-interleukin 1 receptor (TIR) domain	chr7:141091174-141100546	-	OK	-0.472615	0.16533	-2.85861	0.00425496	0.109653	no	163.761	199.361	128.161	223.023	227.799	147.261	126.406	135.771	122.304	NM_023059, NP_075546, XM_006536175, XM_006536176, XM_006536177, XM_006536178, XM_006536179, XM_006536180, XM_011249842, XP_006536238, XP_006536239, XP_006536240, XP_006536241, XP_006536242, XP_006536243, XP_011248144	GO:0001960, GO:0006953, GO:0007165, GO:0043433, GO:0045079, GO:0016020, GO:0016021	24058
Arhgdia	Rho GDP dissociation inhibitor (GDI) alpha	chr11:120577234-120581620	-	OK	-0.39609	0.138785	-2.85398	0.00431749	0.110909	no	1540.39	1790.03	1290.74	2079.43	1876.95	1413.71	1289.75	1401.48	1181	NM_133796, NP_598557, XM_006532549, XP_006532612	GO:0007266, GO:0008360, GO:0030336, GO:0032880, GO:0035023, GO:0071260, GO:0071526, GO:2000249, GO:0001772, GO:0005615, GO:0005634, GO:0005737, GO:0005829, GO:0016020, GO:0016020, GO:0070062, GO:0005094, GO:0005096, GO:0005504, GO:0005515, GO:0017048, GO:0019901, GO:0051879	192662
Mmrn1	multimerin 1	chr6:60944316-60989378	+	OK	-0.532234	0.186493	-2.85391	0.00431852	0.110909	no	89.7868	117.525	62.0484	151.592	100.5	100.484	84.2707	66.2026	35.672	NM_001163507, NM_027613, NP_001156979, NP_081889	GO:0007596, GO:0007596, GO:0005576, GO:0031012, GO:0031012, GO:0003674, GO:0005509	70945
Snord15b	small nucleolar RNA, C/D box 14B	chr7:99479562-99479707	-	OK	0.422803	0.148259	2.85179	0.00434732	0.111266	no	7523.49	6178.37	8868.61	5074.75	5680.62	7779.73	10178.3	8972.14	7455.45	NR_002173	GO:0008150, GO:0005575, GO:0003674	449631
Wwtr1	WW domain containing transcription regulator 1	chr3:57455643-57575876	-	OK	-0.377898	0.132508	-2.85189	0.00434608	0.111266	no	2427.1	2795.69	2058.51	2714.37	2879.07	2793.63	2527.09	1855.92	1792.52	NM_001168281, NM_133784, NP_001161753, NP_598545	GO:0000122, GO:0001649, GO:0001649, GO:0001933, GO:0006351, GO:0006355, GO:0006469, GO:0008284, GO:0010718, GO:0016567, GO:0017145, GO:0031146, GO:0032835, GO:0035264, GO:0035329, GO:0035414, GO:0045599, GO:0045944, GO:0045944, GO:0048762, GO:0060271, GO:0060390, GO:0060828, GO:0060993, GO:0072307, GO:0090090, GO:0005634, GO:0005634, GO:0005634, GO:0005654, GO:0005667, GO:0005737, GO:0005737, GO:…	97064
Hsd17b10	hydroxysteroid (17-beta) dehydrogenase 10	chrX:152001895-152004442	+	OK	-0.444522	0.155918	-2.851	0.00435816	0.111353	no	229.792	274.604	184.98	301.596	281.399	240.816	184.984	222.171	147.784	NM_016763, NP_058043	GO:0008033, GO:0051289, GO:0055114, GO:0005739, GO:0005739, GO:0005743, GO:0005783, GO:0042645, GO:0001540, GO:0003857, GO:0004303, GO:0005496, GO:0016491, GO:0018454, GO:0030283, GO:0030331, GO:0042802, GO:0044822, GO:0047015, GO:0051287	15108
Cdkn2c	cyclin-dependent kinase inhibitor 2C (p18, inhibits CDK4)	chr4:109660875-109666756	-	OK	-0.4885	0.171763	-2.84404	0.0044546	0.113429	no	100.737	124.527	76.947	122.226	129.214	122.14	97.6306	60.5922	72.618	NM_001301368, NM_007671, NP_001288297, NP_031697	GO:0000079, GO:0000082, GO:0007049, GO:0007050, GO:0008285, GO:0008285, GO:0030308, GO:0042326, GO:0045736, GO:0005634, GO:0005737, GO:0004861, GO:0004861, GO:0019901, GO:0019901	12580
Unc5b	unc-5 netrin receptor B	chr10:60762594-60831581	-	OK	-0.415831	0.146201	-2.84424	0.0044518	0.113429	no	1161.23	1364.41	958.059	1334.17	1432.84	1326.22	1226.04	887.564	760.579	NM_029770, NP_084046, XM_006513028, XP_006513091	GO:0001525, GO:0006915, GO:0007165, GO:0007275, GO:0007411, GO:0014068, GO:0033564, GO:0043524, GO:2001240, GO:2001241, GO:0005886, GO:0016020, GO:0016021, GO:0045121, GO:0005042, GO:0005515	107449
Asna1	arsA arsenite transporter, ATP-binding, homolog 1 (bacterial)	chr8:85017930-85025278	-	OK	-0.361186	0.12714	-2.84087	0.00449914	0.113941	no	425.563	486.483	364.644	510.333	498.669	450.447	362.775	396.094	335.062	NM_019652, NP_062626, XM_006531210, XM_017312917, XP_006531273, XP_017168406	GO:0006810, GO:0005634, GO:0005730, GO:0005737, GO:0005783, GO:0070062, GO:0000166, GO:0005524, GO:0016787, GO:0016887, GO:0046872	56495
Olfr1372-ps1	olfactory receptor 1372, pseudogene 1	chr11:52154875-52157907	-	OK	0.507392	0.178632	2.84044	0.00450518	0.113941	no	17.3955	8.88088	25.9101	4.76205	11.4857	10.3949	36.9969	19.0753	21.658	NR_034155		257871
Pcna	proliferating cell nuclear antigen	chr2:132249285-132253180	-	OK	-0.398917	0.140388	-2.84153	0.00448978	0.113941	no	402.672	469.056	336.288	499.221	493.883	414.064	378.19	347.844	282.828	NM_011045, NP_035175	GO:0000122, GO:0006260, GO:0006272, GO:0006275, GO:0006281, GO:0006287, GO:0006298, GO:0006298, GO:0006974, GO:0019985, GO:0019985, GO:0031297, GO:0032077, GO:0033993, GO:0034644, GO:0045739, GO:0045740, GO:0071466, GO:1902990, GO:0000307, GO:0000784, GO:0005622, GO:0005623, GO:0005634, GO:0005634, GO:0005634, GO:0005652, GO:0005654, GO:0005657, GO:0005657, GO:0005737, GO:0005813, GO:0043596, GO:…	18538
Snora28	small nucleolar RNA, H/ACA box 28	chr12:111540945-111541066	+	OK	0.485953	0.171022	2.84147	0.00449068	0.113941	no	187.121	143.789	230.452	100.003	141.656	189.707	207.594	237.881	245.882	NR_033168	GO:0008150, GO:0005575, GO:0003674	100316932
Slc43a3	solute carrier family 43, member 3	chr2:84936645-84958509	+	OK	-0.488773	0.172298	-2.8368	0.00455688	0.115053	no	323.776	400.379	247.174	434.14	432.627	334.37	347.36	222.171	171.99	NM_021398, NP_067373, XM_006499957, XM_006499958, XM_006499959, XM_006499960, XM_006499961, XM_011239719, XM_011239720, XP_006500020, XP_006500021, XP_006500022, XP_006500023, XP_006500024, XP_011238021, XP_011238022	GO:0055085, GO:0016020, GO:0016021	58207
Cmklr1	chemokine-like receptor 1	chr5:113612354-113650390	-	OK	-0.469834	0.165803	-2.83369	0.00460143	0.115787	no	143.136	174.405	111.867	183.339	185.685	154.191	140.794	104.353	90.4541	NM_008153, NP_032179, XM_006530164, XM_006530165, XM_006530166, XP_006530227, XP_006530228, XP_006530229	GO:0006935, GO:0007165, GO:0007186, GO:0010759, GO:0032088, GO:0032695, GO:0045600, GO:0050848, GO:0005886, GO:0016020, GO:0016021, GO:0004871, GO:0004930	14747
Hist1h3h	histone cluster 1, H3h	chr13:21717627-21718115	+	OK	-0.515501	0.181914	-2.83377	0.00460031	0.115787	no	128.476	163.471	93.4803	234.134	126.342	129.936	76.0491	108.842	95.5501	NM_178206, NP_835513	GO:0002230, GO:0006334, GO:0006334, GO:0006335, GO:0051290, GO:0060968, GO:0098792, GO:0000228, GO:0000784, GO:0000786, GO:0000786, GO:0000788, GO:0005634, GO:0005634, GO:0005913, GO:0016020, GO:0043234, GO:0070062, GO:0031492, GO:0042393, GO:0098641	319152
Tpm3	tropomyosin 3, gamma	chr3:90079520-90098783	+	OK	-0.398735	0.141059	-2.82672	0.00470275	0.118138	no	741.068	862.634	619.503	909.551	971.496	706.855	547.759	603.678	707.07	NM_001253738, NM_001253740, NM_001271764, NM_001293748, NM_001293749, NM_022314, NP_001240667, NP_001240669, NP_001258693, NP_001280677, NP_001280678, NP_071709, XM_006501835, XM_006501836, XM_006501838, XM_006501839, XM_006501841, XM_017319677, XM_017319678, XP_006501898, XP_006501899, XP_006501901, XP_006501902, XP_006501904, XP_017175166, XP_017175167, XR_001783731, XR_001783732	GO:0001725, GO:0002102, GO:0005737, GO:0005856, GO:0030426, GO:0030863, GO:0031941, GO:0032154, GO:0043005, GO:0070062, GO:0003779, GO:0005515	59069
Ddost	dolichyl-di-phosphooligosaccharide-protein glycotransferase	chr4:138304737-138312611	+	OK	-0.327862	0.116028	-2.82571	0.00471762	0.118313	no	1375.29	1549.2	1201.37	1677.03	1507.49	1463.08	1301.06	1216.33	1086.72	NM_007838, NP_031864	GO:0006487, GO:0018279, GO:0034097, GO:0042110, GO:0005783, GO:0005789, GO:0016020, GO:0016021, GO:0043231, GO:0043234, GO:0004579, GO:0016740, GO:0016757	13200
Adamts12	a disintegrin-like and metallopeptidase (reprolysin type) with thrombospondin type 1 motif, 12	chr15:11064772-11349232	+	OK	-0.380799	0.134822	-2.82446	0.00473607	0.118576	no	246.642	284.605	208.679	296.041	290.97	266.803	212.732	203.096	210.21	NM_175501, NP_780710	GO:0006508, GO:0007160, GO:0016477, GO:0030167, GO:0032331, GO:0050727, GO:0051603, GO:0071347, GO:0071356, GO:0071773, GO:1901509, GO:1902203, GO:1902548, GO:2001113, GO:0005576, GO:0005578, GO:0031012, GO:0004222, GO:0008233, GO:0008237, GO:0008270, GO:0016787, GO:0046872	239337
Tnfaip8l1	tumor necrosis factor, alpha-induced protein 8-like 1	chr17:56162490-56173955	+	OK	-0.439782	0.15582	-2.82238	0.00476688	0.119148	no	211.097	251.922	170.273	257.944	289.056	208.765	183.957	182.899	143.962	NM_025566, NP_079842	GO:0032007, GO:0005737, GO:0005515	66443
Cmtm3	CKLF-like MARVEL transmembrane domain containing 3	chr8:104340593-104347672	+	OK	-0.43708	0.155017	-2.81957	0.00480887	0.119997	no	344.546	410.135	278.958	496.047	417.312	317.045	277.477	309.694	249.704	NM_024217, NP_077179, XM_006531326, XM_006531327, XM_006531328, XM_006531329, XM_006531330, XP_006531389, XP_006531390, XP_006531391, XP_006531392, XP_006531393, XR_387773	GO:0006935, GO:0050861, GO:0005615, GO:0005737, GO:0016020, GO:0016021, GO:0031965, GO:0005125, GO:0005515	68119
Nusap1	nucleolar and spindle associated protein 1	chr2:119618297-119650160	+	OK	-0.422599	0.149976	-2.81779	0.00483559	0.120463	no	376.491	444.535	308.447	458.744	455.598	419.262	388.467	250.223	286.65	NM_001042652, NM_133851, NP_001036117, NP_598612, XM_011239246, XP_011237548	GO:0000070, GO:0000226, GO:0000281, GO:0007049, GO:0007067, GO:0007076, GO:0040001, GO:0045840, GO:0051301, GO:0005634, GO:0005694, GO:0005730, GO:0005730, GO:0005737, GO:0005819, GO:0005856, GO:0005874, GO:0005876, GO:0003677, GO:0008017, GO:0044822	108907
Serinc3	serine incorporator 3	chr2:163623272-163645143	-	OK	-0.318996	0.113239	-2.817	0.00484739	0.120556	no	4851.54	5444.54	4258.55	5470.8	5948.62	4914.2	4627.69	4134.86	4013.1	NM_012032, NP_036162, XM_006499616, XP_006499679	GO:0002376, GO:0006658, GO:0006665, GO:0009597, GO:0015825, GO:0045087, GO:0051607, GO:1902237, GO:0005794, GO:0005886, GO:0016020, GO:0016021, GO:0015194	26943
Btf3	basic transcription factor 3	chr13:98309896-98317006	-	OK	-0.378309	0.134396	-2.81488	0.00487949	0.120856	no	463.513	534.159	392.868	583.351	560.883	458.243	357.636	419.657	401.31	NM_001170540, NM_145455, NP_001164011, NP_663430	GO:0001701, GO:0006351, GO:0006355, GO:0006810, GO:0015031, GO:0005634, GO:0005737, GO:0044822	218490
Hist1h3i	histone cluster 1, H3i	chr13:21782914-21783397	-	OK	-0.496107	0.176261	-2.81461	0.00488371	0.120856	no	208.04	259.43	156.649	333.343	243.113	201.835	125.378	212.073	132.496	NM_178207, NP_835514	GO:0002230, GO:0006334, GO:0006334, GO:0006335, GO:0051290, GO:0060968, GO:0098792, GO:0000228, GO:0000784, GO:0000786, GO:0000786, GO:0000788, GO:0005634, GO:0005634, GO:0005913, GO:0016020, GO:0043234, GO:0070062, GO:0031492, GO:0042393, GO:0098641	319153
Zc3hav1	zinc finger CCCH type, antiviral 1	chr6:38315671-38354603	-	OK	-0.467837	0.166159	-2.81559	0.00486872	0.120856	no	246.858	300.555	193.161	269.849	286.184	345.631	254.867	180.655	143.962	NM_028421, NM_028864, NP_082697, NP_083140, XM_006506779, XM_006506780, XM_006506781, XP_006506842, XP_006506843, XP_006506844	GO:0002376, GO:0009615, GO:0032481, GO:0032781, GO:0039507, GO:0043123, GO:0045071, GO:0045087, GO:0050691, GO:0051607, GO:0061014, GO:0071360, GO:0098609, GO:0005634, GO:0005737, GO:0005737, GO:0005764, GO:0005770, GO:0005794, GO:0005913, GO:0003723, GO:0003950, GO:0017151, GO:0044822, GO:0046872, GO:0098641	78781
Eef1b2	eukaryotic translation elongation factor 1 beta 2	chr1:63176830-63180486	+	OK	-0.413703	0.147102	-2.81236	0.00491794	0.121502	no	1495.27	1755.92	1234.61	1981.81	1909.49	1376.46	1151.01	1469.92	1082.9	NM_018796, NP_061266	GO:0006412, GO:0006414, GO:0045471, GO:0005737, GO:0005783, GO:0005853, GO:0003746, GO:0005515	55949
Prdx3	peroxiredoxin 3	chr19:60864065-60874538	-	OK	-0.440532	0.156709	-2.81115	0.00493645	0.121758	no	589.026	703.102	474.949	807.167	777.196	524.943	513.845	526.255	384.748	NM_007452, NP_031478	GO:0001893, GO:0006979, GO:0006979, GO:0007005, GO:0008284, GO:0018171, GO:0030099, GO:0032496, GO:0033673, GO:0034599, GO:0034614, GO:0042542, GO:0042744, GO:0043066, GO:0043524, GO:0045454, GO:0051092, GO:0051881, GO:0055114, GO:0005737, GO:0005739, GO:0005739, GO:0005769, GO:0005829, GO:0008385, GO:0043209, GO:0070062, GO:0004601, GO:0008022, GO:0008379, GO:0016209, GO:0016491, GO:0019900, GO:…	11757
Atox1	antioxidant 1 copper chaperone	chr11:55446642-55461138	-	OK	-0.495617	0.176779	-2.80359	0.00505368	0.124444	no	507.379	633.15	381.608	756.372	753.268	389.809	276.449	436.488	431.886	NM_009720, NP_033850	GO:0006810, GO:0006811, GO:0006825, GO:0006878, GO:0006878, GO:0006979, GO:0006979, GO:0015680, GO:0015680, GO:0030001, GO:0005737, GO:0005375, GO:0005507, GO:0016531, GO:0016531, GO:0032767, GO:0046872, GO:0051117	11927
Ddit4l	DNA-damage-inducible transcript 4-like	chr3:137623671-137628332	+	OK	0.529703	0.189108	2.80106	0.00509353	0.125219	no	36.0324	23.5742	48.4906	31.747	18.1856	20.7898	41.1076	57.226	47.138	NM_030143, NP_084419	GO:0008150, GO:0009968, GO:0005575, GO:0005737, GO:0003674	73284
Arpc4	actin related protein 2/3 complex, subunit 4	chr6:113378112-113390447	+	OK	-0.368456	0.13182	-2.79514	0.00518768	0.126744	no	847.21	972.172	722.249	1090.51	1021.27	804.74	677.248	760.769	728.728	NM_001170485, NM_001170486, NM_026552, NP_001163956, NP_001163957, NP_080828	GO:0030041, GO:0034314, GO:0005737, GO:0005856, GO:0005885, GO:0005885, GO:0015629, GO:0042995, GO:0070062, GO:0003779, GO:0005200, GO:0019899, GO:0030674, GO:0051015	68089
Igbp1	immunoglobulin (CD79A) binding protein 1	chrX:100494290-100516125	+	OK	-0.35666	0.127629	-2.7945	0.00519796	0.126744	no	478.864	546.543	411.185	596.843	563.755	479.033	422.381	407.314	403.858	NM_008784, NP_032810	GO:0000122, GO:0009966, GO:0032873, GO:0034612, GO:0035306, GO:0035308, GO:0042113, GO:0043154, GO:0045944, GO:0060632, GO:0070555, GO:2001234, GO:0005737, GO:0005829, GO:0005874, GO:0005515, GO:0008601, GO:0008601, GO:0019904, GO:0031434, GO:0032403, GO:0051721, GO:0051721	18518
Myl4	myosin, light polypeptide 4	chr11:104550662-104587219	+	OK	-0.524152	0.187468	-2.79595	0.00517478	0.126744	no	33.0471	46.4394	19.6549	54.7635	60.2997	24.2548	16.4431	24.6857	17.836	NM_010858, NP_034988, XM_006532417, XM_006532418, XM_011248789, XP_006532480, XP_006532481, XP_011247091, XR_001779903, XR_001779904, XR_001779905, XR_001779906, XR_001779907, XR_001779908, XR_001779909, XR_001779910	GO:0002026, GO:0032781, GO:0060048, GO:0016459, GO:0031672, GO:0003785, GO:0005509, GO:0051015	17896
Pbk	PDZ binding kinase	chr14:65805910-65817822	+	OK	-0.440105	0.157485	-2.79457	0.00519682	0.126744	no	182.679	218.226	147.132	219.848	227.799	207.032	176.763	115.574	149.058	NM_023209, NP_075698, XM_006519257, XP_006519320	GO:0001933, GO:0006468, GO:0016310, GO:0018105, GO:0018107, GO:0032435, GO:0032873, GO:0034644, GO:0050728, GO:0005634, GO:0000166, GO:0004672, GO:0004674, GO:0004674, GO:0005524, GO:0016301, GO:0016740	52033
Psmc3	proteasome (prosome, macropain) 26S subunit, ATPase 3	chr2:91054015-91059438	+	OK	-0.374853	0.134086	-2.79561	0.0051802	0.126744	no	1268.14	1459.84	1076.45	1695.29	1493.14	1191.08	1047.22	1159.11	1023.02	NM_008948, NP_032974	GO:0001824, GO:0030163, GO:0030433, GO:0045899, GO:0000502, GO:0000932, GO:0005634, GO:0005737, GO:0008540, GO:0016020, GO:0022624, GO:0031595, GO:0031597, GO:0048471, GO:0000166, GO:0005524, GO:0016787, GO:0017025, GO:0036402	19182
Fam102b	family with sequence similarity 102, member B	chr3:108970996-109027607	-	OK	-0.31484	0.112752	-2.79231	0.00523326	0.127397	no	975.252	1092.89	857.617	1161.94	1099.75	1016.97	901.285	865.122	806.443	NM_001163567, NP_001157039	GO:0008150, GO:0005575, GO:0003674	329739
Suclg2	succinate-Coenzyme A ligase, GDP-forming, beta subunit	chr6:95473008-95692882	-	OK	-0.439636	0.157493	-2.79147	0.00524691	0.127521	no	166.288	198.637	133.938	202.387	230.67	162.854	139.766	134.649	127.4	NM_001326558, NM_011507, NP_001313487, NP_035637, XM_017321481, XP_017176970	GO:0006099, GO:0006104, GO:0006105, GO:0008152, GO:0005634, GO:0005739, GO:0005739, GO:0005815, GO:0005886, GO:0043234, GO:0045244, GO:0000166, GO:0003824, GO:0003996, GO:0004774, GO:0004776, GO:0004777, GO:0005524, GO:0005525, GO:0010435, GO:0015645, GO:0016874, GO:0018854, GO:0018855, GO:0018856, GO:0018857, GO:0019003, GO:0034783, GO:0034793, GO:0034796, GO:0034823, GO:0034841, GO:0034842, GO:…	20917
Asf1b	anti-silencing function 1B histone chaperone	chr8:83955693-83970195	+	OK	-0.495518	0.177646	-2.78936	0.00528129	0.127734	no	96.8361	121.22	72.4521	146.036	102.414	115.21	93.5199	63.9585	59.878	NM_024184, NP_077146	GO:0006333, GO:0006334, GO:0006335, GO:0006336, GO:0006351, GO:0006355, GO:0016569, GO:0000785, GO:0000790, GO:0005634, GO:0005654, GO:0043234, GO:0042393	66929
Mcm4	minichromosome maintenance complex component 4	chr16:15623896-15637400	-	OK	-0.420208	0.150595	-2.79033	0.0052655	0.127734	no	556.17	656.399	455.941	635.733	614.483	718.982	579.618	426.39	361.816	NM_008565, NP_032591	GO:0006260, GO:0006268, GO:0006270, GO:0007049, GO:0000784, GO:0005634, GO:0005654, GO:0016020, GO:0042555, GO:0000166, GO:0003677, GO:0003678, GO:0003697, GO:0004003, GO:0004386, GO:0005515, GO:0005524, GO:0016787	17217
Rftn1	raftlin lipid raft linker 1	chr17:49993306-50190497	-	OK	-0.431004	0.154491	-2.78984	0.00527344	0.127734	no	355.806	422.761	288.851	458.744	415.398	394.141	370.996	263.688	231.868	NM_181397, NP_852062, XM_006525081, XP_006525144	GO:0001765, GO:0002457, GO:0032596, GO:0032620, GO:0033227, GO:0034138, GO:0040007, GO:0043330, GO:0050852, GO:0050853, GO:1903044, GO:0005737, GO:0005737, GO:0005768, GO:0005886, GO:0016020, GO:0043234, GO:0045121, GO:0045121, GO:0070062, GO:0003725	76438
Tead2	TEA domain family member 2	chr7:45215752-45233619	+	OK	-0.351488	0.126058	-2.78831	0.00529836	0.12794	no	582.475	663.569	501.382	655.575	677.654	657.479	576.535	460.052	467.558	NM_001285498, NM_001285500, NM_011565, NP_001272427, NP_001272429, NP_035695, XM_006540777, XM_011250842, XP_006540840, XP_011249144	GO:0001570, GO:0001843, GO:0003143, GO:0006351, GO:0006355, GO:0030903, GO:0035329, GO:0045944, GO:0045944, GO:0048339, GO:0048368, GO:0060548, GO:0071300, GO:2000736, GO:0005634, GO:0005667, GO:0003677, GO:0003700, GO:0003705, GO:0005515	21677
Irf1	interferon regulatory factor 1	chr11:53770013-53777324	+	OK	-0.427074	0.153338	-2.78518	0.00534979	0.128973	no	207.944	246.327	169.561	239.69	249.813	249.478	190.123	131.283	187.278	NM_001159393, NM_001159396, NM_008390, NP_001152865, NP_001152868, NP_032416	GO:0002376, GO:0002819, GO:0006351, GO:0006355, GO:0006915, GO:0007050, GO:0007249, GO:0008285, GO:0010468, GO:0010942, GO:0032481, GO:0032728, GO:0032825, GO:0034124, GO:0035458, GO:0042512, GO:0043374, GO:0045084, GO:0045084, GO:0045087, GO:0045088, GO:0045590, GO:0045627, GO:0045629, GO:0045892, GO:0045892, GO:0045893, GO:0045893, GO:0045893, GO:0045944, GO:0045944, GO:0050776, GO:0051607, GO:…	16362
Pcyox1	prenylcysteine oxidase 1	chr6:86386005-86397150	-	OK	-0.309377	0.11117	-2.78292	0.00538713	0.129664	no	1156.38	1293.13	1019.62	1230.99	1407.95	1240.46	1066.74	1009.87	982.255	NM_025823, NP_080099, XM_006506486, XP_006506549	GO:0006821, GO:0030327, GO:0030327, GO:0030328, GO:0055114, GO:0005764, GO:0005774, GO:0005886, GO:0034361, GO:0070062, GO:0001735, GO:0001735, GO:0008555, GO:0016491, GO:0016670	66881
Lars2	leucyl-tRNA synthetase, mitochondrial	chr9:123366939-123462664	+	OK	0.376894	0.135522	2.78105	0.00541836	0.130206	no	8822.05	1864.08	15780	2463.57	928.424	2200.26	29871.9	14318.8	3149.33	NM_153168, NP_694808, XM_017313062, XP_017168551	GO:0006412, GO:0006418, GO:0006429, GO:0006429, GO:0005739, GO:0000166, GO:0002161, GO:0004812, GO:0004823, GO:0004823, GO:0005524, GO:0016874	102436
Glul	glutamate-ammonia ligase (glutamine synthetase)	chr1:153899928-153909723	+	OK	-0.357469	0.129013	-2.7708	0.0055919	0.134161	no	3140.56	3587.24	2693.89	3925.51	3819.94	3016.26	2885.76	2837.74	2358.18	NM_008131, NP_032157	GO:0006536, GO:0006542, GO:0006807, GO:0008283, GO:0009267, GO:0009749, GO:0019676, GO:0032024, GO:0050679, GO:0051260, GO:0051968, GO:0005634, GO:0005737, GO:0005737, GO:0005739, GO:0005791, GO:0042995, GO:0043005, GO:0043204, GO:0043209, GO:0043209, GO:0043231, GO:0043234, GO:0043679, GO:0044297, GO:0070062, GO:0097386, GO:0097449, GO:0000166, GO:0000287, GO:0003824, GO:0004351, GO:0004356, GO:…	14645
Adss	adenylosuccinate synthetase like 1	chr12:112620046-112641355	+	OK	-0.306984	0.110841	-2.76959	0.00561273	0.134445	no	1020.78	1140.55	901.023	1143.68	1183.02	1094.93	968.085	895.418	839.567	NM_007421, NP_031447	GO:0006163, GO:0006164, GO:0006167, GO:0006531, GO:0009168, GO:0044208, GO:0046040, GO:0046040, GO:0005737, GO:0005737, GO:0016020, GO:0000166, GO:0003924, GO:0004019, GO:0004019, GO:0005515, GO:0005525, GO:0016874, GO:0042803, GO:0046872, GO:0051015	11565
Maoa	monoamine oxidase A	chrX:16619697-16687812	+	OK	-0.394815	0.142612	-2.76845	0.00563238	0.134484	no	1446.11	1682.96	1209.26	1771.48	1992.76	1284.64	1292.84	1150.13	1184.82	NM_173740, NP_776101	GO:0006584, GO:0042135, GO:0042420, GO:0042428, GO:0042443, GO:0055114, GO:0005739, GO:0005739, GO:0005739, GO:0005741, GO:0016020, GO:0016021, GO:0005515, GO:0008131, GO:0008131, GO:0016491, GO:0050660, GO:0051378	17161
Tspan14	tetraspanin 14	chr14:40906426-40948209	-	OK	-0.307062	0.1109	-2.76881	0.0056261	0.134484	no	1502.38	1678.59	1326.18	1641.32	1765.92	1628.54	1458.29	1258.97	1261.26	NM_001316748, NM_145928, NP_001303677, NP_666040, XM_006519261, XM_017316081, XP_006519324, XP_017171570	GO:0007166, GO:0045747, GO:0045747, GO:0051604, GO:0051604, GO:0090002, GO:0090002, GO:0005886, GO:0005887, GO:0009986, GO:0016020, GO:0016021, GO:0097197, GO:0019899, GO:0019899	52588
Magt1	magnesium transporter 1	chrX:105968084-106011899	-	OK	-0.330473	0.119726	-2.76024	0.00577582	0.137163	no	715.187	807.202	623.172	817.485	837.496	766.625	687.525	566.65	615.342	NM_001190409, NM_025952, NP_001177338, NP_080228	GO:0006810, GO:0015693, GO:0018279, GO:0050890, GO:0005783, GO:0005886, GO:0008250, GO:0008250, GO:0016020, GO:0016021, GO:0004579, GO:0015095	67075
Pfn1	profilin 1	chr11:70651846-70654650	-	OK	-0.401434	0.145457	-2.75982	0.00578334	0.137163	no	2063.64	2410.38	1716.9	2846.12	2290.43	2094.58	1421.3	2085.94	1643.46	NM_011072, NP_035202	GO:0001843, GO:0006357, GO:0008064, GO:0010634, GO:0030036, GO:0030837, GO:0030838, GO:0032232, GO:0032233, GO:0032781, GO:0042989, GO:0045944, GO:0050434, GO:0050821, GO:0051054, GO:0051496, GO:0051497, GO:1900029, GO:0005634, GO:0005634, GO:0005737, GO:0005737, GO:0005856, GO:0005913, GO:0005925, GO:0005938, GO:0016020, GO:0043005, GO:0045202, GO:0070062, GO:0072562, GO:0000774, GO:0003779, GO:…	18643
Pxn	paxillin	chr5:115506675-115555987	+	OK	-0.314721	0.113969	-2.76146	0.00575441	0.137163	no	897.505	1006.1	788.906	998.443	1001.17	1018.7	871.482	737.205	758.031	NM_011223, NM_133915, NP_035353, NP_598676, XM_006530202, XM_006530204, XM_006530205, XM_006530207, XP_006530265, XP_006530267, XP_006530268, XP_006530270	GO:0000187, GO:0006928, GO:0007010, GO:0007155, GO:0007160, GO:0007179, GO:0007179, GO:0007229, GO:0007229, GO:0008360, GO:0018108, GO:0030032, GO:0034446, GO:0045860, GO:0048041, GO:0048754, GO:0060396, GO:0001725, GO:0005654, GO:0005737, GO:0005856, GO:0005886, GO:0005925, GO:0005925, GO:0005925, GO:0030027, GO:0030027, GO:0030054, GO:0031252, GO:0005178, GO:0005515, GO:0008013, GO:0008270, GO:…	19303
Rapgef3	Rap guanine nucleotide exchange factor (GEF) 3	chr15:97744769-97767666	-	OK	-0.395851	0.143443	-2.75963	0.00578667	0.137163	no	370.001	431.285	308.717	439.696	456.555	397.606	370.996	293.984	261.17	NM_001177810, NM_001177811, NM_144850, NP_001171281, NP_001171282, NP_659099, XM_006520876, XM_011245600, XM_011245601, XM_011245602, XM_011245603, XM_017316582, XM_017316583, XM_017316584, XM_017316585, XP_006520939, XP_011243902, XP_011243903, XP_011243904, XP_011243905, XP_017172071, XP_017172072, XP_017172073, XP_017172074, XR_001781519, XR_875291, XR_875292, XR_875293	GO:0001525, GO:0001934, GO:0007264, GO:0010667, GO:0014911, GO:0032486, GO:0032966, GO:0033138, GO:0034242, GO:0035556, GO:0043547, GO:0045766, GO:0045793, GO:0045944, GO:0046827, GO:0051496, GO:0060143, GO:0061028, GO:0071320, GO:1901985, GO:1904426, GO:1904427, GO:1904453, GO:2000249, GO:2000251, GO:0005737, GO:0005886, GO:0005902, GO:0009925, GO:0016020, GO:0030027, GO:0030175, GO:0030426, GO:…	223864
Rpl8	ribosomal protein L8	chr15:76904070-76906318	+	OK	-0.373426	0.135353	-2.7589	0.00579963	0.137163	no	4112.58	4734.26	3490.9	5466.83	4477.49	4258.45	3039.91	4138.22	3294.57	NM_012053, NP_036183	GO:0002181, GO:0006412, GO:0005622, GO:0005730, GO:0005737, GO:0005840, GO:0005925, GO:0015934, GO:0016020, GO:0022625, GO:0022625, GO:0030529, GO:0003723, GO:0003735, GO:0005515, GO:0019843, GO:0044822	26961
Slc25a5	solute carrier family 25 (mitochondrial carrier, adenine nucleotide translocator), member 5	chrX:36795596-36798808	+	OK	-0.421381	0.152712	-2.75932	0.00579226	0.137163	no	755.995	893.269	618.721	1083.37	902.582	693.861	559.064	732.717	564.382	NM_007451, NP_031477	GO:0006810, GO:0007059, GO:0008284, GO:0055085, GO:1901029, GO:0005634, GO:0005739, GO:0005739, GO:0005743, GO:0005743, GO:0016020, GO:0016021, GO:0031012, GO:0042645, GO:0043209, GO:0070062, GO:0071817, GO:0005215, GO:0031625, GO:0044822	11740
Acsf2	acyl-CoA synthetase family member 2	chr11:94557101-94601786	-	OK	-0.519279	0.188569	-2.75379	0.00589102	0.138478	no	48.3096	64.0331	32.5861	56.3509	79.4425	56.3058	43.163	20.1974	34.398	NM_153807, NP_722502, XR_388466	GO:0006629, GO:0006631, GO:0008150, GO:0008152, GO:0005739, GO:0000166, GO:0003674, GO:0003824, GO:0003996, GO:0004774, GO:0005524, GO:0010435, GO:0015645, GO:0016874, GO:0018854, GO:0018855, GO:0018856, GO:0018857, GO:0034783, GO:0034793, GO:0034796, GO:0034823, GO:0034841, GO:0034842, GO:0034865, GO:0034942, GO:0034943, GO:0043759, GO:0043762, GO:0043955, GO:0052685, GO:0052686, GO:0052687, GO:…	264895
Alad	aminolevulinate, delta-, dehydratase	chr4:62505983-62519909	-	OK	-0.404565	0.147012	-2.75193	0.0059246	0.138478	no	278.081	325.363	230.799	385.726	314.899	275.465	221.981	242.369	228.046	NM_001276446, NM_008525, NP_001263375, NP_032551, XM_006537639, XP_006537702	GO:0006779, GO:0006783, GO:0006783, GO:0007584, GO:0008152, GO:0010033, GO:0010038, GO:0010043, GO:0033014, GO:0042493, GO:0045471, GO:0046685, GO:0046686, GO:0051260, GO:0071353, GO:0005615, GO:0005634, GO:0005829, GO:0005829, GO:0070062, GO:0003824, GO:0004655, GO:0004655, GO:0008270, GO:0008270, GO:0016829, GO:0032791, GO:0042802, GO:0042802, GO:0046872	17025
Birc3	baculoviral IAP repeat-containing 3	chr9:7848700-7873170	-	OK	-0.496839	0.180428	-2.75367	0.00589314	0.138478	no	64.4724	81.321	47.6239	80.9548	92.8424	70.1657	47.2738	56.1039	39.494	NM_007464, NP_031490, XM_006509828, XM_006509829, XM_006509830, XM_006509831, XM_011242352, XM_011242353, XP_006509891, XP_006509892, XP_006509893, XP_006509894, XP_011240654, XP_011240655	GO:0006915, GO:0031398, GO:0034121, GO:0042326, GO:0042981, GO:0051291, GO:0060544, GO:0060546, GO:0070266, GO:0071356, GO:1901222, GO:1902916, GO:1990001, GO:2000378, GO:0005634, GO:0005634, GO:0005654, GO:0005737, GO:0005737, GO:0043234, GO:0045121, GO:0004842, GO:0004842, GO:0005515, GO:0008270, GO:0008766, GO:0016740, GO:0016874, GO:0018169, GO:0043027, GO:0043773, GO:0043774, GO:0046872, GO:…	11796
Crispld1	cysteine-rich secretory protein LCCL domain containing 1	chr1:17727416-17766207	+	OK	-0.519049	0.188619	-2.75184	0.00592611	0.138478	no	39.1558	51.9472	26.3643	42.0647	66.9997	46.7771	28.7753	23.5636	26.754	NM_031402, NP_113579, XM_006495592, XM_006495593, XM_006495594, XM_011238409, XM_011238410, XP_006495655, XP_006495656, XP_006495657, XP_011236711, XP_011236712	GO:0060325, GO:0005576, GO:0070062, GO:0003674	83691
Hmgb2	high mobility group box 2	chr8:57511842-57515999	+	OK	-0.471365	0.171286	-2.75191	0.00592483	0.138478	no	97.4531	119.679	75.2276	122.226	131.128	105.682	88.3814	77.4234	59.878	NM_008252, NP_032278, XM_006509524, XP_006509587	GO:0001938, GO:0002376, GO:0002437, GO:0006310, GO:0006351, GO:0006355, GO:0006357, GO:0006357, GO:0006935, GO:0006954, GO:0007283, GO:0007289, GO:0008584, GO:0010628, GO:0010629, GO:0032075, GO:0032496, GO:0032728, GO:0043388, GO:0043388, GO:0045087, GO:0045089, GO:0045595, GO:0045648, GO:0045654, GO:0045892, GO:0045893, GO:0045944, GO:0045944, GO:0048545, GO:0050767, GO:0050829, GO:0050830, GO:…	97165
Itgb1	integrin beta 1 (fibronectin receptor beta)	chr8:128685653-128733579	+	OK	-0.313523	0.113939	-2.75166	0.00592933	0.138478	no	6159.93	6901.24	5418.62	6816.87	7243.62	6643.22	6069.54	5396.07	4790.24	NM_010578, NP_034708	GO:0000082, GO:0001701, GO:0001708, GO:0001894, GO:0002042, GO:0006874, GO:0007155, GO:0007159, GO:0007160, GO:0007160, GO:0007160, GO:0007161, GO:0007229, GO:0008277, GO:0008284, GO:0008285, GO:0008354, GO:0008542, GO:0008542, GO:0010710, GO:0010811, GO:0010976, GO:0016477, GO:0021943, GO:0030335, GO:0031175, GO:0031345, GO:0031589, GO:0031623, GO:0032594, GO:0034113, GO:0035024, GO:0043065, GO:…	16412
Rab13	RAB13, member RAS oncogene family	chr3:90220783-90226387	+	OK	-0.484056	0.175747	-2.75428	0.00588213	0.138478	no	90.0985	111.638	68.559	123.813	115.814	95.2868	68.8553	52.7377	84.0841	NM_001293741, NM_026677, NP_001280670, NP_080953, XR_375571	GO:0006810, GO:0006886, GO:0006904, GO:0007264, GO:0009306, GO:0010737, GO:0015031, GO:0016197, GO:0030866, GO:0031175, GO:0032456, GO:0032456, GO:0032869, GO:0035767, GO:0070830, GO:0072659, GO:0090002, GO:0097368, GO:1902463, GO:0005737, GO:0005768, GO:0005794, GO:0005802, GO:0005886, GO:0005911, GO:0005923, GO:0005923, GO:0016020, GO:0016023, GO:0016328, GO:0019897, GO:0030027, GO:0030054, GO:…	68328
Twf2	twinfilin actin binding protein 2	chr9:106203107-106215387	+	OK	-0.407995	0.148197	-2.75305	0.00590421	0.138478	no	286.966	336.466	237.465	369.852	349.356	290.192	208.621	278.275	225.498	NM_011876, NP_036006	GO:0007275, GO:0010592, GO:0010976, GO:0030030, GO:0030837, GO:0032532, GO:0032956, GO:0035556, GO:0045773, GO:0071300, GO:0071363, GO:0098609, GO:0005622, GO:0005737, GO:0005737, GO:0005856, GO:0005913, GO:0030027, GO:0030175, GO:0030426, GO:0032420, GO:0042995, GO:0048471, GO:0070062, GO:0003779, GO:0003785, GO:0005080, GO:0005080, GO:0005524, GO:0005524, GO:0005546, GO:0044822, GO:0098641	23999
Rasgrp3	RAS, guanyl releasing protein 3	chr17:75465537-75529053	+	OK	-0.405685	0.147461	-2.75114	0.00593887	0.138484	no	1116.07	1307.59	924.544	1285.75	1361.05	1275.98	1203.43	804.53	765.675	NM_001166493, NM_207246, NP_001159965, NP_997129, XM_006524271, XM_006524272, XM_006524273, XP_006524334, XP_006524335, XP_006524336	GO:0007265, GO:0043087, GO:0005737, GO:0032045, GO:0048471, GO:0005088, GO:0005096, GO:0017016, GO:0017016, GO:0019900	240168
Fbxl8	F-box and leucine-rich repeat protein 8	chr8:105264647-105269326	+	OK	-0.51924	0.188837	-2.74967	0.0059655	0.138888	no	29.4115	40.3024	18.5206	50.7952	26.7999	43.3122	18.4984	17.9533	19.11	NM_015821, NP_056636, XM_011248436, XP_011246738	GO:0008150, GO:0005575, GO:0004842	50788
Rab39b	RAB39B, member RAS oncogene family	chrX:75572044-75578231	-	OK	0.348035	0.12668	2.74735	0.00600788	0.139657	no	359.741	310.35	409.132	302.39	316.813	311.848	394.633	445.465	387.296	NM_175122, NP_780331	GO:0006810, GO:0007264, GO:0015031, GO:0016192, GO:0050808, GO:0005622, GO:0005794, GO:0005794, GO:0005886, GO:0016020, GO:0031982, GO:0043005, GO:0000166, GO:0005515, GO:0005525, GO:0031489	67790
Mr1	major histocompatibility complex, class I-related	chr1:155127877-155146780	-	OK	-0.513198	0.187074	-2.74329	0.00608272	0.140959	no	67.9841	88.7441	47.224	89.6852	98.5853	77.9619	69.883	43.7611	28.028	NM_008209, NP_032235, XM_006529143, XM_006529144, XP_006529206, XP_006529207	GO:0002367, GO:0002376, GO:0002474, GO:0019882, GO:0032611, GO:0032620, GO:0045087, GO:0050829, GO:0005783, GO:0005886, GO:0016020, GO:0016021, GO:0042612, GO:0003823	15064
Pecam1	platelet/endothelial cell adhesion molecule 1	chr11:106654212-106715281	-	OK	-0.357041	0.130142	-2.74347	0.00607939	0.140959	no	5311.92	6068.86	4554.99	6374.79	6510.46	5321.33	5377.91	4217.89	4069.16	NM_001032378, NM_001305157, NM_001305158, NM_008816, NP_001027550, NP_001292086, NP_001292087, NP_032842, XM_006532472, XM_006532473, XM_006532474, XM_011248792, XM_011248793, XP_006532535, XP_006532536, XP_006532537, XP_011247094, XP_011247095	GO:0001525, GO:0001525, GO:0001886, GO:0002687, GO:0006909, GO:0007155, GO:0007266, GO:0030334, GO:0030837, GO:0034260, GO:0042060, GO:0042523, GO:0043542, GO:0043542, GO:0050732, GO:0050904, GO:0090673, GO:0005615, GO:0005886, GO:0005886, GO:0009897, GO:0009986, GO:0016020, GO:0016021, GO:0030054, GO:0030485, GO:0045121, GO:0070062, GO:0071944, GO:0005515	18613
Lima1	LIM domain and actin binding 1	chr15:99778467-99875456	-	OK	-0.33352	0.121801	-2.73823	0.00617715	0.142705	no	529.718	598.936	460.5	600.018	580.026	616.765	483.015	486.982	411.502	NM_001113545, NM_023063, NP_001107017, NP_075550, XM_006521245, XP_006521308, XR_001781560	GO:0030835, GO:0031529, GO:0051017, GO:0098609, GO:0001725, GO:0005737, GO:0005856, GO:0005886, GO:0005903, GO:0005913, GO:0005925, GO:0015629, GO:0015629, GO:0032154, GO:0003779, GO:0003785, GO:0005515, GO:0008270, GO:0046872, GO:0051015, GO:0098641	65970
Mxra8	matrix-remodelling associated 8	chr4:155839679-155844102	+	OK	-0.355236	0.129716	-2.73856	0.00617084	0.142705	no	500.518	571.393	429.643	615.098	600.126	498.956	414.159	464.54	410.228	NM_024263, NP_077225, XM_006539235, XM_011250346, XP_006539298, XP_011248648	GO:0008150, GO:0060857, GO:0009986, GO:0016020, GO:0016021, GO:0070062, GO:0003674	74761
5730508B09Rik	RIKEN cDNA 5730508B09 gene	chr3:127869687-127896323	-	OK	-0.514671	0.188104	-2.7361	0.00621729	0.14341	no	39.1636	51.4369	26.8903	56.3509	55.514	42.4459	28.7753	21.3195	30.576	NM_027482, NP_081758	GO:0008150, GO:0005575, GO:0016020, GO:0016021, GO:0003674	70617
Prdx4	peroxiredoxin 4	chrX:155323917-155338460	-	OK	-0.377806	0.138112	-2.7355	0.00622864	0.143451	no	641.78	740.74	542.82	846.851	745.611	629.759	495.347	617.143	515.97	NM_001313711, NM_016764, NP_001300640, NP_058044, XM_011247844, XP_011246146	GO:0007283, GO:0008584, GO:0019471, GO:0022417, GO:0030198, GO:0045454, GO:0055114, GO:0072593, GO:2000255, GO:0005576, GO:0005615, GO:0005634, GO:0005737, GO:0005739, GO:0005783, GO:0005790, GO:0005829, GO:0070062, GO:0004601, GO:0016209, GO:0016491, GO:0042803, GO:0051920	53381
Rps14	ribosomal protein S14	chr18:60774595-60778546	+	OK	-0.446646	0.163424	-2.73305	0.00627516	0.1443	no	2087.62	2511.53	1663.7	3020.73	2808.24	1705.63	1513.79	2037.69	1439.62	NM_020600, NP_065625	GO:0000028, GO:0000028, GO:0000122, GO:0000462, GO:0006412, GO:0006412, GO:0030218, GO:0005730, GO:0005737, GO:0005739, GO:0005840, GO:0005925, GO:0016020, GO:0022627, GO:0022627, GO:0030529, GO:0031012, GO:0070062, GO:0003735, GO:0003735, GO:0044822, GO:0045182, GO:0048027, GO:0048027, GO:0070181	20044
Ucp2	uncoupling protein 2 (mitochondrial, proton carrier)	chr7:100493357-100499629	+	OK	-0.417159	0.152819	-2.72975	0.00633826	0.145527	no	233.249	275.474	191.025	294.453	292.884	239.083	203.483	215.439	154.154	NM_011671, NP_035801, XM_006507579, XP_006507642	GO:0000303, GO:0001666, GO:0006412, GO:0006810, GO:0006839, GO:0010942, GO:0043066, GO:0051881, GO:0061179, GO:0005737, GO:0005739, GO:0005739, GO:0005739, GO:0005743, GO:0016020, GO:0016021, GO:0031966, GO:0003735	22228
Ttpa	tocopherol (alpha) transfer protein	chr4:20008328-20030822	+	OK	-0.472937	0.173393	-2.72755	0.00638062	0.146275	no	15.3908	23.5337	7.248	28.5723	22.9713	19.0574	9.24922	11.2208	1.274	NM_001317723, NM_015767, NP_001304652, NP_056582, XM_017320306, XP_017175795	GO:0001890, GO:0001892, GO:0006810, GO:0009268, GO:0009636, GO:0042360, GO:0042360, GO:0046909, GO:0051180, GO:0051452, GO:0060548, GO:0090212, GO:0005622, GO:0005737, GO:0005770, GO:0005829, GO:0005215, GO:0005546, GO:0008289, GO:0008431, GO:0008431, GO:0008431, GO:0019842, GO:0043325	50500
Elk3	ELK3, member of ETS oncogene family	chr10:93247415-93311159	-	OK	-0.413475	0.151735	-2.72498	0.0064305	0.147192	no	1071.44	1262.01	880.862	1303.21	1379.24	1103.59	1141.76	714.764	786.059	NM_001282967, NM_001322265, NM_001322268, NM_013508, NM_205536, NP_001269896, NP_001309194, NP_001309197, NP_038536	GO:0001525, GO:0006351, GO:0006355, GO:0006357, GO:0030154, GO:0042060, GO:0045892, GO:0045892, GO:0045893, GO:0045944, GO:0005634, GO:0005654, GO:0005737, GO:0005739, GO:0043231, GO:0000978, GO:0000981, GO:0001077, GO:0003677, GO:0003700, GO:0003714, GO:0032422, GO:0043565	13713
Sod1	superoxide dismutase 1, soluble	chr16:90220741-90226324	+	OK	-0.41795	0.153436	-2.72394	0.00645086	0.147433	no	645.611	762.155	529.068	894.471	802.082	589.912	436.769	611.533	538.902	NM_011434, NP_035564	GO:0000187, GO:0000302, GO:0000303, GO:0000303, GO:0001541, GO:0001819, GO:0001895, GO:0002262, GO:0002262, GO:0006749, GO:0006801, GO:0006801, GO:0006879, GO:0006979, GO:0006979, GO:0006979, GO:0007283, GO:0007566, GO:0007568, GO:0007569, GO:0007605, GO:0007626, GO:0008089, GO:0008090, GO:0008217, GO:0009408, GO:0010033, GO:0019226, GO:0019430, GO:0019430, GO:0019430, GO:0019430, GO:0031667, GO:…	20655
F630043A04Rik	spindle and kinetochore associated complex subunit 3	chr14:57806560-57826163	-	OK	-0.493592	0.181417	-2.72076	0.00651317	0.148403	no	108.328	136.714	79.9425	153.179	124.428	132.535	113.046	51.6156	75.1661	NM_198605, NP_941007, XM_006518859, XP_006518922, XR_383169	GO:0007049, GO:0007059, GO:0007067, GO:0031110, GO:0051301, GO:0000775, GO:0000776, GO:0000940, GO:0005694, GO:0005737, GO:0005856, GO:0005874, GO:0005876, GO:0003674	219114
Rpl18	ribosomal protein L18	chr7:45718070-45720835	+	OK	-0.410685	0.150926	-2.7211	0.0065065	0.148403	no	646.714	760.105	533.323	882.566	771.454	626.294	421.353	610.411	568.204	NM_009077, NP_033103, XM_017322049, XP_017177538	GO:0006412, GO:0005622, GO:0005634, GO:0005730, GO:0005737, GO:0005840, GO:0005925, GO:0016020, GO:0022625, GO:0022625, GO:0030529, GO:0003723, GO:0003735	19899
Kif1c	kinesin family member 1C	chr11:70700547-70731970	+	OK	-0.324929	0.119783	-2.71264	0.00667498	0.151858	no	1346.04	1516.24	1175.83	1555.6	1553.44	1439.7	1334.97	1044.65	1147.87	NM_153103, NP_694743, XM_006532320, XM_006532321, XM_006532322, XM_006532323, XM_006532324, XP_006532383, XP_006532384, XP_006532385, XP_006532386, XP_006532387, XR_388354	GO:0006890, GO:0007018, GO:0030705, GO:0005737, GO:0005794, GO:0005856, GO:0005871, GO:0005874, GO:0000166, GO:0003777, GO:0005524, GO:0008017, GO:0016887, GO:0044822	16562
Hist1h3c	histone cluster 1, H3c	chr13:23745041-23745521	-	OK	-0.450203	0.166227	-2.70836	0.00676161	0.153362	no	303.146	365.939	240.352	457.95	343.613	296.255	178.818	267.055	275.184	NM_175653, NP_783584	GO:0006334, GO:0006334, GO:0000786, GO:0000786, GO:0005634, GO:0005634, GO:0070062, GO:0031492, GO:0042393	319148
Tcn2	transcobalamin 2	chr11:3917079-3932044	-	OK	-0.364612	0.134611	-2.70863	0.00675611	0.153362	no	441.405	506.681	376.13	542.08	537.912	440.052	416.215	366.92	345.254	NM_001130458, NM_001130459, NM_015749, NP_001123930, NP_001123931, NP_056564, XM_006514610, XM_006514611, XM_006514612, XM_006514613, XP_006514673, XP_006514674, XP_006514675, XP_006514676	GO:0006810, GO:0006811, GO:0006824, GO:0015889, GO:0005576, GO:0005615, GO:0070062, GO:0031419, GO:0046872	21452
Gdi2	guanosine diphosphate (GDP) dissociation inhibitor 2	chr13:3538074-3566261	+	OK	-0.319713	0.118135	-2.70634	0.00680303	0.153835	no	3130.21	3518.02	2742.41	3725.51	3657.23	3171.32	2911.45	2902.82	2412.96	NM_008112, NP_032138	GO:0007264, GO:0015031, GO:0055114, GO:0005737, GO:0005794, GO:0005925, GO:0016020, GO:0031982, GO:0043209, GO:0070062, GO:0005092, GO:0005093, GO:0005096, GO:0016491, GO:0031267, GO:0044822	14569
Uck2	uridine-cytidine kinase 2	chr1:167226083-167285127	-	OK	-0.348862	0.128894	-2.70659	0.00679789	0.153835	no	415.181	472.629	357.734	523.825	429.755	464.306	369.969	338.868	364.364	NM_030724, NP_109649, XM_006497040, XM_017312968, XP_006497103, XP_017168457	GO:0006206, GO:0006238, GO:0008152, GO:0016310, GO:0043097, GO:0044206, GO:0005829, GO:0005829, GO:0043231, GO:0000166, GO:0004849, GO:0005515, GO:0005524, GO:0016301, GO:0016740, GO:0019206	80914
Ier5	immediate early response 5	chr1:155096366-155099636	-	OK	0.362749	0.134366	2.69971	0.00693992	0.155752	no	992.652	847.12	1138.18	947.647	736.997	856.715	1082.16	1319.56	1012.83	NM_010500, NP_034630	GO:0008150, GO:0005575, GO:0042802	15939
Il13ra1	interleukin 13 receptor, alpha 1	chrX:36112107-36171261	+	OK	-0.381105	0.141141	-2.70018	0.00693024	0.155752	no	384.62	445.417	323.824	447.632	491.012	397.606	379.218	292.862	299.39	NM_133990, NP_598751	GO:0035772, GO:0016020, GO:0016021, GO:0004896, GO:0016515	16164
Mad2l1	MAD2 mitotic arrest deficient-like 1	chr6:66535467-66540991	+	OK	-0.425009	0.157379	-2.70054	0.00692275	0.155752	no	271.609	322.78	220.437	331.756	345.527	291.058	283.643	184.021	193.648	NM_019499, NP_062372, XM_006506406, XP_006506469	GO:0000070, GO:0007049, GO:0007067, GO:0007093, GO:0007094, GO:0007094, GO:0042177, GO:0043066, GO:0043066, GO:0045841, GO:0045930, GO:0051301, GO:0090267, GO:0090267, GO:1904667, GO:0000775, GO:0000776, GO:0000776, GO:0000922, GO:0005634, GO:0005643, GO:0005694, GO:0005737, GO:0005829, GO:0005856, GO:0048471, GO:0072686, GO:0005515, GO:0042802, GO:0042803	56150
Rps20	ribosomal protein S20	chr4:3831583-3835655	-	OK	-0.446632	0.165331	-2.70145	0.00690375	0.155752	no	1075.38	1296.2	854.574	1473.85	1473.99	940.74	654.639	1096.27	812.813	NM_026147, NP_080423	GO:0006412, GO:0005622, GO:0005737, GO:0005840, GO:0015935, GO:0016020, GO:0022627, GO:0022627, GO:0030529, GO:0031012, GO:0070062, GO:0003723, GO:0003735, GO:0003735, GO:0044822	67427
Tnfsf10	tumor necrosis factor (ligand) superfamily, member 10	chr3:27317076-27339665	+	OK	-0.457819	0.169531	-2.70051	0.00692327	0.155752	no	369.874	450.294	289.453	411.123	536.955	402.803	402.855	222.171	243.334	NM_009425, NP_033451	GO:0006915, GO:0006955, GO:0043065, GO:0043280, GO:0090200, GO:2001238, GO:2001238, GO:0005615, GO:0016020, GO:0016021, GO:0070062, GO:0005125, GO:0005164, GO:0032813	22035
Rrm2	ribonucleotide reductase M2	chr12:24708253-24714146	+	OK	-0.458725	0.170032	-2.69787	0.00697848	0.156383	no	241.573	294.509	188.638	289.691	296.713	297.121	268.227	153.725	143.962	NM_009104, NP_033130	GO:0006260, GO:0009186, GO:0009262, GO:0009263, GO:0051259, GO:0051290, GO:0055114, GO:0005634, GO:0005635, GO:0005737, GO:0005971, GO:0004748, GO:0004748, GO:0005515, GO:0016491, GO:0046872	20135
Smc1a	structural maintenance of chromosomes 1A	chrX:152016427-152061973	+	OK	-0.281896	0.104529	-2.69681	0.00700073	0.156647	no	1920.12	2124.17	1716.07	2194.51	2199.5	1978.5	1796.4	1694.34	1657.48	NM_019710, NP_062684, XM_006528840, XP_006528903	GO:0006281, GO:0006974, GO:0007049, GO:0007062, GO:0007064, GO:0007067, GO:0007093, GO:0007126, GO:0007126, GO:0019827, GO:0032876, GO:0042770, GO:0051276, GO:0051301, GO:0051321, GO:0000775, GO:0000776, GO:0005634, GO:0005654, GO:0005694, GO:0005737, GO:0008280, GO:0030893, GO:0030893, GO:0000166, GO:0003682, GO:0003682, GO:0005515, GO:0005524, GO:0036033, GO:0044822, GO:0046982	24061
Lpcat3	lysophosphatidylcholine acyltransferase 3	chr6:124663103-124704716	+	OK	-0.341754	0.126813	-2.69494	0.00704005	0.157134	no	547.445	621.361	473.529	642.876	654.683	566.523	490.209	420.779	509.6	NM_145130, NP_660112, XM_006505563, XP_006505626, XR_377423	GO:0006629, GO:0008654, GO:0097006, GO:0005783, GO:0016020, GO:0016021, GO:0004147, GO:0004772, GO:0008080, GO:0008374, GO:0008951, GO:0016406, GO:0016407, GO:0016408, GO:0016409, GO:0016410, GO:0016411, GO:0016412, GO:0016413, GO:0016414, GO:0016415, GO:0016416, GO:0016417, GO:0016418, GO:0016419, GO:0016420, GO:0016454, GO:0016740, GO:0016746, GO:0016748, GO:0016749, GO:0016750, GO:0016751, GO:…	14792
Pdk4	pyruvate dehydrogenase kinase, isoenzyme 4	chr6:5483350-5496278	-	OK	-0.502498	0.186471	-2.69478	0.00704354	0.157134	no	36.0313	50.7419	21.3208	50.7952	37.3284	64.102	35.9692	19.0753	8.91801	NM_013743, NP_038771	GO:0002230, GO:0005975, GO:0006006, GO:0006468, GO:0006885, GO:0008286, GO:0008286, GO:0009267, GO:0010510, GO:0010510, GO:0010510, GO:0010565, GO:0010906, GO:0010906, GO:0016310, GO:0042304, GO:0042304, GO:0042593, GO:0042594, GO:0045124, GO:0046320, GO:0071398, GO:0072593, GO:0098792, GO:2000811, GO:0005739, GO:0005739, GO:0005743, GO:0000166, GO:0004672, GO:0004712, GO:0004740, GO:0005524, GO:…	27273
Fbln2	fibulin 2	chr6:91212763-91272540	+	OK	0.412784	0.153269	2.6932	0.007077	0.157645	no	406.332	334.194	478.471	308.739	364.67	329.172	612.504	424.146	398.762	NM_001081437, NM_007992, NP_001074906, NP_032018, XM_006505530, XP_006505593	GO:0010811, GO:0005576, GO:0005578, GO:0031012, GO:0031012, GO:0070062, GO:1903561, GO:0005509, GO:0005515, GO:0050840	14115
Gabra5	gamma-aminobutyric acid (GABA) A receptor, subunit alpha 5	chr7:57407668-57510009	-	OK	0.437803	0.162591	2.69266	0.00708844	0.157665	no	163.906	131.273	196.54	118.258	137.828	137.733	168.541	173.922	247.156	NM_176942, NP_795916, XM_006540556, XM_006540557, XM_006540558, XM_006540559, XM_006540560, XP_006540619, XP_006540620, XP_006540621, XP_006540622, XP_006540623	GO:0001662, GO:0002230, GO:0006810, GO:0006811, GO:0006821, GO:0007214, GO:0007268, GO:0007605, GO:0008306, GO:0043523, GO:0043524, GO:0048666, GO:0060119, GO:0060384, GO:0090102, GO:0098779, GO:0098792, GO:0005886, GO:0016020, GO:0016021, GO:0030054, GO:0030425, GO:0030425, GO:0032809, GO:0034707, GO:0043235, GO:0044297, GO:0045202, GO:0045211, GO:1902711, GO:0004890, GO:0004890, GO:0005216, GO:…	110886
Etfb	electron transferring flavoprotein, beta polypeptide	chr7:43444071-43457800	+	OK	-0.43636	0.16226	-2.68927	0.00716084	0.159039	no	250.835	300.346	201.324	356.36	326.384	218.293	198.344	222.171	183.456	NM_026695, NP_080971, NR_075104	GO:0006810, GO:0033539, GO:0033539, GO:0055114, GO:0005739, GO:0005739, GO:0005759, GO:0017133, GO:0043231, GO:0070062, GO:0009055, GO:0009055	110826
Cyba	cytochrome b-245, alpha polypeptide	chr8:122424770-122432940	-	OK	-0.480906	0.178864	-2.68866	0.00717388	0.159092	no	161.398	201.226	121.57	247.626	219.185	136.866	105.852	158.213	100.646	NM_001301284, NM_007806, NP_001288213, NP_031832	GO:0001938, GO:0003106, GO:0006801, GO:0006810, GO:0006954, GO:0008217, GO:0014895, GO:0017004, GO:0030307, GO:0032755, GO:0032760, GO:0032930, GO:0033864, GO:0034137, GO:0042554, GO:0042554, GO:0045087, GO:0045730, GO:0048661, GO:0050665, GO:0050766, GO:0051279, GO:0055114, GO:0070257, GO:0071310, GO:0072593, GO:1900426, GO:1903428, GO:0001725, GO:0005634, GO:0005737, GO:0005739, GO:0005768, GO:…	13057
Hells	helicase, lymphoid specific	chr19:38930989-38968277	+	OK	-0.401349	0.149307	-2.68807	0.00718654	0.159137	no	362.043	424.142	299.944	415.885	426.884	429.657	379.218	247.979	272.636	NM_008234, NP_032260, XM_006526699, XM_006526700, XP_006526762, XP_006526763	GO:0001655, GO:0006306, GO:0006342, GO:0006346, GO:0006351, GO:0006355, GO:0007049, GO:0007067, GO:0007275, GO:0010216, GO:0030098, GO:0031508, GO:0043066, GO:0046651, GO:0051301, GO:2001243, GO:0000775, GO:0005634, GO:0005721, GO:0000166, GO:0003682, GO:0004386, GO:0005515, GO:0005524, GO:0016787	15201
Cotl1	coactosin-like 1 (Dictyostelium)	chr8:119809213-119840579	-	OK	-0.377908	0.140644	-2.68698	0.00721022	0.159425	no	1085.47	1254.56	916.388	1442.9	1287.35	1033.43	893.063	1054.75	801.347	NM_028071, NP_082347	GO:0050832, GO:0005622, GO:0005634, GO:0005737, GO:0005856, GO:0070062, GO:0003779, GO:0003779, GO:0005515, GO:0019899, GO:0019899	72042
Gmpr	guanosine monophosphate reductase	chr13:45507443-45546386	+	OK	-0.444081	0.165384	-2.68515	0.00724974	0.160062	no	157.387	189.509	125.266	218.26	203.87	146.395	110.991	142.504	122.304	NM_025508, NP_079784, XM_017315561, XM_017315562, XP_017171050, XP_017171051	GO:0006144, GO:0009117, GO:0015951, GO:0055114, GO:0005737, GO:1902560, GO:0003824, GO:0003920, GO:0016491, GO:0046872	66355
Anln	anillin, actin binding protein	chr9:22331213-22389206	-	OK	-0.43585	0.162664	-2.67946	0.00737421	0.161144	no	551.699	660.949	442.45	601.605	625.011	756.23	604.282	352.333	370.734	NM_028390, NP_082666, XM_006510581, XM_006510582, XM_011242594, XP_006510644, XP_006510645, XP_011240896	GO:0000281, GO:0002244, GO:0007049, GO:0007067, GO:0051301, GO:0090521, GO:0098609, GO:0005634, GO:0005654, GO:0005737, GO:0005826, GO:0005856, GO:0005913, GO:0015629, GO:0043231, GO:0003779, GO:0098641	68743
Anxa3	annexin A3	chr5:96793384-96845968	+	OK	-0.404676	0.150986	-2.68023	0.00735724	0.161144	no	1110.61	1303.12	918.101	1469.09	1469.21	971.059	854.011	1067.1	833.197	NM_013470, NP_038498	GO:0006909, GO:0010595, GO:0042742, GO:0043312, GO:0045766, GO:0051054, GO:0051091, GO:0005737, GO:0005886, GO:0016020, GO:0030424, GO:0030425, GO:0030670, GO:0042581, GO:0043025, GO:0070062, GO:0004859, GO:0005509, GO:0005544, GO:0019834, GO:0048306	11745
Flt4	FMS-like tyrosine kinase 4	chr11:49609678-49652739	+	OK	-0.462255	0.172364	-2.68185	0.00732166	0.161144	no	857.161	1048.83	665.491	1024.63	989.681	1132.18	994.805	534.109	467.558	NM_008029, NP_032055	GO:0001525, GO:0001934, GO:0001938, GO:0001944, GO:0001945, GO:0001945, GO:0001946, GO:0001946, GO:0002040, GO:0003016, GO:0006468, GO:0007169, GO:0007585, GO:0008284, GO:0008284, GO:0010575, GO:0010595, GO:0016310, GO:0018108, GO:0030307, GO:0035924, GO:0043066, GO:0043410, GO:0046330, GO:0046777, GO:0048010, GO:0048286, GO:0048514, GO:0060312, GO:0070374, GO:0090037, GO:0005634, GO:0005737, GO:…	14257
Gimap9	GTPase, IMAP family member 9	chr6:48676134-48678704	+	OK	-0.46692	0.174249	-2.6796	0.00737091	0.161144	no	106.814	131.242	82.3857	143.655	152.185	97.8855	70.9107	90.8883	85.3581	NM_174960, NP_777620, XR_868861, XR_868862	GO:0008150, GO:0005575, GO:0003674	317758
Pnp	purine-nucleoside phosphorylase	chr14:50944302-50953412	+	OK	-0.471577	0.175881	-2.68123	0.00733521	0.161144	no	310.933	384.124	237.742	377.789	521.64	252.943	247.673	278.275	187.278	NM_013632, NP_038660	GO:0001916, GO:0006139, GO:0006148, GO:0006148, GO:0006149, GO:0006161, GO:0006183, GO:0008630, GO:0008637, GO:0009116, GO:0010332, GO:0034418, GO:0034418, GO:0042102, GO:0042102, GO:0042278, GO:0042278, GO:0042278, GO:0043101, GO:0045579, GO:0045739, GO:0046070, GO:0046115, GO:0046638, GO:0046638, GO:0070233, GO:0005576, GO:0005622, GO:0005634, GO:0005737, GO:0005829, GO:0005856, GO:0070062, GO:…	18950
Rgs5	regulator of G-protein signaling 5	chr1:169655500-169683946	+	OK	-0.464443	0.17333	-2.67953	0.00737252	0.161144	no	720.91	883.993	557.827	1152.42	739.868	759.695	653.611	663.148	356.72	NM_001313705, NM_009063, NP_001300634, NP_033089	GO:0007165, GO:0007186, GO:0009968, GO:0045744, GO:0005737, GO:0005737, GO:0005886, GO:0016020, GO:0005096	19737
Uhrf1	ubiquitin-like, containing PHD and RING finger domains, 1	chr17:56303336-56323486	+	OK	-0.477718	0.178262	-2.67986	0.0073652	0.161144	no	340.476	423.551	257.4	442.87	388.598	439.185	390.523	163.823	217.854	NM_001111078, NM_001111079, NM_001111080, NM_010931, NP_001104548, NP_001104549, NP_001104550, NP_035061, XM_006523799, XM_006523800, XP_006523862, XP_006523863	GO:0000122, GO:0000122, GO:0006281, GO:0006351, GO:0006355, GO:0006974, GO:0007049, GO:0008283, GO:0010216, GO:0010216, GO:0010390, GO:0016569, GO:0016574, GO:0032270, GO:0042787, GO:0051865, GO:0051865, GO:0090308, GO:0000790, GO:0000790, GO:0000791, GO:0000792, GO:0000792, GO:0005634, GO:0005634, GO:0005634, GO:0005657, GO:0005657, GO:0005720, GO:0005886, GO:0016363, GO:0031410, GO:0000987, GO:…	18140
Aqp11	aquaporin 11	chr7:97726378-97738247	-	OK	-0.479117	0.179065	-2.67566	0.00745829	0.162743	no	71.2184	88.7467	53.6901	101.59	91.8853	72.7644	47.2738	62.8364	50.96	NM_175105, NP_780314	GO:0001822, GO:0006810, GO:0006833, GO:0048388, GO:0051260, GO:0072014, GO:0005737, GO:0005783, GO:0005829, GO:0009986, GO:0016020, GO:0016021, GO:0030425, GO:0005215, GO:0015250, GO:0015250	66333
Dusp27	dual specificity phosphatase 27 (putative)	chr1:166098147-166127898	-	OK	-0.493954	0.184701	-2.67434	0.0074877	0.163147	no	101.901	129.999	73.8034	159.529	146.442	84.0256	68.8553	96.4987	56.056	NM_001033344, NM_001160049, NP_001028516, NP_001153521	GO:0006470, GO:0016311, GO:0005575, GO:0008138, GO:0016791	240892
Cox6b1	cytochrome c oxidase, subunit VIb polypeptide 1	chr7:30616973-30626151	-	OK	-0.424007	0.158729	-2.67127	0.00755655	0.164407	no	792.253	941.239	643.267	1176.23	947.567	699.925	585.784	771.99	572.026	NM_025628, NP_079904	GO:0005739, GO:0005739, GO:0005743, GO:0004129	110323
Csnk2b	casein kinase 2, beta polypeptide	chr17:35116194-35121429	-	OK	-0.351203	0.131513	-2.67048	0.00757423	0.164552	no	623.068	710.774	535.362	800.024	702.54	629.759	528.233	592.457	485.394	NM_001303445, NM_001303446, NM_001303476, NM_009975, NP_001290374, NP_001290375, NP_001290405, NP_034105	GO:0006468, GO:0007165, GO:0010862, GO:0016055, GO:0032927, GO:0033211, GO:0043537, GO:0061154, GO:0080163, GO:0005634, GO:0005634, GO:0005737, GO:0005737, GO:0005886, GO:0005956, GO:0031519, GO:0070062, GO:0003682, GO:0005102, GO:0005515, GO:0008134, GO:0019887, GO:0019904, GO:0042802, GO:0046872	13001
Foxp1	forkhead box P1	chr6:98925341-99435345	-	OK	-0.312123	0.116915	-2.66965	0.007593	0.164721	no	1119.05	1254.16	983.934	1190.51	1323.72	1248.26	1080.1	883.076	988.625	NM_001197321, NM_001197322, NM_053202, NP_001184250, NP_001184251, NP_444432, XM_006505308, XM_006505310, XM_006505311, XM_006505312, XM_006505313, XM_006505314, XM_006505315, XM_006505316, XM_006505317, XM_006505318, XM_006505319, XM_006505320, XM_006505321, XM_006505322, XM_006505323, XM_006505324, XM_017321301, XM_017321302, XM_017321303, XM_017321304, XM_017321305, XM_017321306, XP_006505371,…	GO:0000122, GO:0000122, GO:0001701, GO:0002053, GO:0002329, GO:0002639, GO:0006351, GO:0006355, GO:0007507, GO:0007519, GO:0008045, GO:0009790, GO:0009790, GO:0021517, GO:0030324, GO:0033152, GO:0045214, GO:0045892, GO:0045893, GO:0045944, GO:0048745, GO:0050679, GO:0055007, GO:0060043, GO:0060043, GO:0061140, GO:0061470, GO:0072358, GO:0072358, GO:0072619, GO:1901249, GO:1901250, GO:2000727, GO:…	108655
Snora23	small nucleolar RNA, H/ACA box 23	chr7:110046363-110046547	+	OK	0.38339	0.143679	2.66839	0.00762166	0.165103	no	1921.25	1614.66	2227.83	1461.95	1388.81	1993.23	2222.9	2538.14	1922.47	NR_033336	GO:0008150, GO:0005575, GO:0003674	100379145
6530418L21Rik	family with sequence similarity 212, member B	chr3:105705457-105720842	+	OK	0.349239	0.130965	2.66667	0.00766079	0.165471	no	533.674	459.117	608.231	400.012	494.841	482.498	564.202	589.091	671.398	NM_001163356, NM_175398, NP_001156828, NP_780607, XM_006500859, XP_006500922	GO:0008150, GO:0005575, GO:0003674	109050
Emcn	endomucin	chr3:137341077-137431069	+	OK	-0.392198	0.147068	-2.66678	0.00765807	0.165471	no	1002.01	1167.71	836.317	1307.18	1340.95	854.982	831.402	830.338	847.211	NM_001163522, NM_016885, NP_001156994, NP_058581, XM_006501842, XP_006501905	GO:0016020, GO:0016021, GO:0016021	59308
Myl6	myosin, light polypeptide 6, alkali, smooth muscle and non-muscle	chr10:128490858-128493009	-	OK	-0.442597	0.166051	-2.66542	0.00768921	0.165845	no	521.027	627.464	414.59	765.102	700.625	416.663	352.498	455.564	435.708	NM_001317217, NM_001317218, NM_001317219, NM_001317220, NM_010860, NP_001304146, NP_001304147, NP_001304148, NP_001304149, NP_034990, XM_006513323, XP_006513386	GO:0006936, GO:0007519, GO:0030049, GO:0005903, GO:0016020, GO:0016459, GO:0016461, GO:0031012, GO:0031982, GO:0070062, GO:0003774, GO:0005509, GO:0005515, GO:0008307, GO:0008307	17904
Rpl37	ribosomal protein L37	chr15:5116612-5119140	+	OK	-0.434799	0.163285	-2.66282	0.00774882	0.16665	no	507.087	607.279	406.895	727.006	637.454	457.376	340.166	516.156	364.364	NM_026069, NP_080345	GO:0006412, GO:0022625, GO:0022625, GO:0003723, GO:0003735, GO:0019838	67281
Ttk	Ttk protein kinase	chr9:83834688-83869493	+	OK	-0.488081	0.183281	-2.66302	0.00774424	0.16665	no	177.913	225.31	130.517	192.863	224.928	258.141	198.344	78.5455	114.66	NM_001110265, NM_001284272, NM_009445, NP_001103735, NP_001271201, NP_033471, XM_006511058, XM_006511059, XM_006511060, XP_006511121, XP_006511122, XP_006511123	GO:0006468, GO:0007093, GO:0016310, GO:0016321, GO:0018105, GO:0018107, GO:0018108, GO:0033316, GO:0034501, GO:0034502, GO:0046777, GO:0051304, GO:0098768, GO:1903096, GO:0000776, GO:0005737, GO:0016020, GO:0000166, GO:0004672, GO:0004674, GO:0004712, GO:0004713, GO:0005524, GO:0016301, GO:0016740, GO:0042803	22137
Elovl5	ELOVL family member 5, elongation of long chain fatty acids (yeast)	chr9:77917364-77984519	+	OK	-0.330752	0.124373	-2.65937	0.00782879	0.168128	no	1043.05	1178.99	907.112	1226.23	1136.12	1174.63	987.611	970.598	763.127	NM_134255, NP_599016, XM_006511400, XM_011242807, XP_006511463, XP_011241109	GO:0006629, GO:0006631, GO:0006633, GO:0019367, GO:0030148, GO:0034625, GO:0034625, GO:0034626, GO:0034626, GO:0042761, GO:0042761, GO:0005783, GO:0016020, GO:0016021, GO:0030176, GO:0042995, GO:0043025, GO:0097447, GO:0009922, GO:0009922, GO:0016740, GO:0102336, GO:0102337, GO:0102338	68801
Wnt5a	wingless-type MMTV integration site family, member 5A	chr14:28505472-28525515	+	OK	0.459706	0.172977	2.6576	0.00786982	0.168766	no	105.353	81.6831	129.022	101.59	60.2997	83.1594	124.351	139.138	123.578	NM_001256224, NM_009524, NP_001243153, NP_033550, XM_006518923, XM_006518924, XM_006518925, XM_006518926, XP_006518986, XP_006518987, XP_006518988, XP_006518989	GO:0000187, GO:0001667, GO:0001736, GO:0001756, GO:0001819, GO:0001843, GO:0001934, GO:0001938, GO:0001947, GO:0002009, GO:0002053, GO:0002741, GO:0003323, GO:0003344, GO:0003401, GO:0003402, GO:0003402, GO:0006468, GO:0007165, GO:0007223, GO:0007223, GO:0007223, GO:0007254, GO:0007257, GO:0007267, GO:0007275, GO:0007368, GO:0007409, GO:0007411, GO:0007413, GO:0007442, GO:0007494, GO:0008284, GO:…	22418
A130022J15Rik	EGF domain-specific O-linked N-acetylglucosamine (GlcNAc) transferase	chr6:97110943-97148883	-	OK	-0.365445	0.13767	-2.6545	0.00794265	0.169598	no	1979.57	2275.2	1683.94	2380.23	2424.43	2020.95	2062.58	1530.51	1458.73	NM_175313, NP_780522, XM_006505258, XM_011241108, XP_006505321, XP_011239410, XR_377399	GO:0006493, GO:0008152, GO:0005575, GO:0005783, GO:0016262, GO:0016740, GO:0016757	101351
Capns1	calpain, small subunit 1	chr7:30186941-30195048	-	OK	-0.385375	0.14517	-2.65464	0.00793938	0.169598	no	955.534	1109.67	801.394	1292.9	1208.87	827.262	797.488	807.896	798.799	NM_009795, NP_033925, XM_006539488, XM_011250419, XM_011250420, XP_006539551, XP_011248721, XP_011248722	GO:0006508, GO:0005737, GO:0005829, GO:0005886, GO:0016020, GO:0070062, GO:0004198, GO:0004198, GO:0005509, GO:0046872, GO:0046982	12336
Meox1	mesenchyme homeobox 1	chr11:101877509-101894354	-	OK	-0.396496	0.14933	-2.65517	0.00792689	0.169598	no	446.536	521.907	371.164	588.906	571.412	405.402	353.526	418.535	341.432	NM_010791, NP_034921	GO:0001757, GO:0006351, GO:0006355, GO:0007275, GO:0045944, GO:0045944, GO:0061053, GO:0061056, GO:0005634, GO:0005737, GO:0000978, GO:0001046, GO:0001077, GO:0003677, GO:0003682, GO:0003700, GO:0043565, GO:0071837	17285
Crip2	cysteine rich protein 2	chr12:113140235-113145506	+	OK	-0.366231	0.138142	-2.65112	0.00802263	0.17102	no	874.427	1005.19	743.659	1127.81	1060.51	827.262	659.778	834.826	736.372	NM_024223, NP_077185, XM_006516186, XP_006516249	GO:0008284, GO:0030097, GO:0005938, GO:0005515, GO:0008270, GO:0046872	68337
Rpl13	ribosomal protein L13	chr8:123102349-123105242	+	OK	-0.38993	0.147104	-2.65072	0.0080321	0.17102	no	444.438	517.407	371.468	545.254	514.94	492.026	299.058	461.174	354.172	NM_016738, NP_058018	GO:0006412, GO:0005622, GO:0005634, GO:0005840, GO:0016020, GO:0022625, GO:0022625, GO:0030529, GO:0003723, GO:0003735, GO:0044822	270106
Dpp4	dipeptidylpeptidase 4	chr2:62330072-62412231	-	OK	-0.450544	0.170069	-2.64919	0.00806861	0.171553	no	101.258	123.039	79.4778	120.639	144.528	103.949	76.0491	89.7663	72.618	NM_001159543, NM_010074, NP_001153015, NP_034204, XM_006498691, XM_006498692, XM_011239274, XP_006498754, XP_006498755, XP_011237576, XR_001780739	GO:0001662, GO:0001666, GO:0002709, GO:0006508, GO:0007155, GO:0008284, GO:0010716, GO:0031295, GO:0033632, GO:0035641, GO:0036343, GO:0042110, GO:0043542, GO:0051234, GO:0005576, GO:0005765, GO:0005783, GO:0005794, GO:0005886, GO:0005925, GO:0009986, GO:0016020, GO:0016021, GO:0016324, GO:0030027, GO:0030054, GO:0030139, GO:0042995, GO:0046581, GO:0070062, GO:0071438, GO:0001618, GO:0002020, GO:…	13482
Slc2a9	solute carrier family 2 (facilitated glucose transporter), member 9	chr5:38349272-38480306	-	OK	0.473215	0.178672	2.64852	0.00808451	0.171647	no	65.5127	49.6357	81.3897	57.1446	44.9855	46.7771	93.5199	72.9351	77.7141	NM_001012363, NM_001102414, NM_001102415, NM_145559, NP_001012363, NP_001095884, NP_001095885, NP_663534, XM_006503683, XM_006503684, XM_006503685, XM_006503686, XM_006503687, XM_011240688, XM_011240689, XM_011240690, XM_011240691, XP_006503746, XP_006503747, XP_006503748, XP_006503749, XP_006503750, XP_011238990, XP_011238991, XP_011238992, XP_011238993	GO:0015758, GO:0046415, GO:0005635, GO:0005886, GO:0005887, GO:0005355, GO:0015143	117591
Exo1	exonuclease 1	chr1:175880777-175911396	+	OK	-0.460929	0.174079	-2.64781	0.00810145	0.171762	no	125.626	154.108	97.1435	156.354	138.785	167.185	127.434	68.4468	95.5501	NM_012012, NP_036142, XM_006496862, XM_006496863, XP_006496925, XP_006496926	GO:0002376, GO:0002455, GO:0006139, GO:0006259, GO:0006281, GO:0006298, GO:0006310, GO:0006974, GO:0016446, GO:0045190, GO:0051321, GO:0090305, GO:0005634, GO:0005654, GO:0005737, GO:0003677, GO:0003682, GO:0003824, GO:0004518, GO:0004519, GO:0004527, GO:0008409, GO:0016787, GO:0016788, GO:0035312, GO:0042578, GO:0043765, GO:0044824, GO:0045145, GO:0046872, GO:0048256, GO:0051908	26909
Anxa7	annexin A7	chr14:20455260-20480133	-	OK	-0.342003	0.129314	-2.64476	0.00817493	0.173075	no	534.939	608.043	461.835	619.066	667.126	537.937	473.765	492.592	419.146	NM_001110794, NM_009674, NP_001104264, NP_033804, XM_006518452, XM_006518453, XP_006518515, XP_006518516	GO:0006874, GO:0006914, GO:0007599, GO:0008283, GO:0008360, GO:0009651, GO:0009992, GO:0010629, GO:0014070, GO:0051592, GO:0061025, GO:0005634, GO:0005634, GO:0005635, GO:0005789, GO:0005829, GO:0005886, GO:0016020, GO:0031982, GO:0042584, GO:0070062, GO:0005178, GO:0005509, GO:0005515, GO:0005544, GO:0044822, GO:0048306	11750
Tmem165	transmembrane protein 165	chr5:76183879-76209244	+	OK	-0.29728	0.112472	-2.64316	0.00821365	0.173648	no	868.954	967.953	769.954	1011.14	984.895	907.823	793.377	796.676	719.81	NM_011626, NP_035756	GO:0006487, GO:0006874, GO:0032472, GO:0035751, GO:0005764, GO:0005765, GO:0005768, GO:0005794, GO:0010008, GO:0016020, GO:0016021, GO:0032588, GO:0043231, GO:0003674	21982
Fbn1	fibrillin 1	chr2:125300593-125506438	-	OK	0.40584	0.15359	2.64236	0.00823305	0.173813	no	577.794	476.432	679.155	546.048	452.726	430.523	856.066	646.317	535.08	NM_007993, NP_032019, XM_006498747, XM_011239290, XP_006498810, XP_011237592, XR_866221	GO:0001501, GO:0001656, GO:0001822, GO:0007507, GO:0009653, GO:0035582, GO:0035583, GO:0001527, GO:0001527, GO:0001527, GO:0005576, GO:0005578, GO:0005578, GO:0005604, GO:0005615, GO:0031012, GO:0031012, GO:0070062, GO:0005178, GO:0005179, GO:0005201, GO:0005201, GO:0005509, GO:0005515, GO:0032403	14118
Cyth4	cytohesin 4	chr15:78597046-78622019	+	OK	-0.459936	0.174172	-2.6407	0.00827338	0.174223	no	152.923	187.413	118.433	230.166	203.87	128.204	109.963	135.771	109.564	NM_028195, NP_082471, XM_006521446, XP_006521509	GO:0032012, GO:0005886, GO:0016020, GO:0005085, GO:0005086, GO:0008289	72318
Trpc6	transient receptor potential cation channel, subfamily C, member 6	chr9:8544141-8628582	+	OK	-0.46501	0.1761	-2.64061	0.00827579	0.174223	no	81.1169	100.001	62.2331	118.258	98.5853	83.1594	64.7445	68.4468	53.508	NM_001282086, NM_001282087, NM_013838, NP_001269015, NP_001269016, NP_038866, XM_006509849, XM_006509850, XM_011242359, XM_011242360, XP_006509912, XP_006509913, XP_011240661, XP_011240662	GO:0006810, GO:0006811, GO:0006816, GO:0006828, GO:0007204, GO:0007204, GO:0007338, GO:0010800, GO:0032414, GO:0045666, GO:0050774, GO:0051928, GO:0055085, GO:0070301, GO:0070588, GO:0005737, GO:0005886, GO:0005886, GO:0005887, GO:0005887, GO:0016020, GO:0016021, GO:0036057, GO:0003779, GO:0005216, GO:0005261, GO:0005262, GO:0005515, GO:0015279, GO:0030276, GO:0042805, GO:0051117, GO:0070679	22068
Cyr61	cysteine rich protein 61	chr3:145646970-145649985	-	OK	0.372637	0.141459	2.63423	0.0084328	0.177279	no	646.869	547.434	746.303	459.538	523.555	659.211	827.291	686.712	724.906	NM_010516, NP_034646	GO:0001558, GO:0001649, GO:0001934, GO:0002041, GO:0003181, GO:0003278, GO:0003281, GO:0006935, GO:0007155, GO:0007155, GO:0007165, GO:0007267, GO:0010518, GO:0010811, GO:0016337, GO:0030198, GO:0030335, GO:0030335, GO:0030513, GO:0033690, GO:0043065, GO:0043066, GO:0043280, GO:0044319, GO:0045597, GO:0045669, GO:0045860, GO:0045944, GO:0060413, GO:0060591, GO:0060710, GO:0060716, GO:0061036, GO:…	16007
Txn1	thioredoxin 1	chr4:57943372-57956411	-	OK	-0.441319	0.167567	-2.63368	0.00844642	0.177315	no	764.969	922.402	607.536	1138.92	991.595	636.689	474.793	743.938	603.876	NM_011660, NP_035790	GO:0000103, GO:0000122, GO:0006351, GO:0006355, GO:0006457, GO:0006662, GO:0006810, GO:0009314, GO:0033138, GO:0033158, GO:0034599, GO:0043388, GO:0045454, GO:0046826, GO:0055114, GO:1903206, GO:0005576, GO:0005634, GO:0005634, GO:0005737, GO:0005737, GO:0005739, GO:0005829, GO:0005829, GO:0030424, GO:0030425, GO:0043025, GO:0070062, GO:0005515, GO:0015035, GO:0015037, GO:0016671, GO:0019899, GO:…	22166
Amotl1	angiomotin-like 1	chr9:14541966-14615000	-	OK	-0.320227	0.121627	-2.63286	0.00846699	0.177425	no	1875	2109.84	1640.16	2141.33	2169.83	2018.35	1912.53	1514.81	1493.13	NM_001081395, NP_001074864, XM_006510666, XM_006510667, XM_006510668, XM_006510669, XM_006510670, XP_006510729, XP_006510730, XP_006510731, XP_006510732, XP_006510733	GO:0003365, GO:0016055, GO:0035329, GO:0043536, GO:0005737, GO:0005923, GO:0005923, GO:0008180, GO:0016324, GO:0030027, GO:0030054, GO:0031410, GO:0005515, GO:0042802	75723
Ddx58	DEAD (Asp-Glu-Ala-Asp) box polypeptide 58	chr4:40203776-40239825	-	OK	-0.411655	0.156373	-2.63252	0.00847539	0.177425	no	336.769	397.973	275.565	357.154	382.855	453.911	345.304	264.81	216.58	NM_172689, NP_766277	GO:0002230, GO:0002376, GO:0009597, GO:0009615, GO:0010628, GO:0030334, GO:0032725, GO:0032727, GO:0032728, GO:0032728, GO:0032755, GO:0032757, GO:0039529, GO:0042993, GO:0043330, GO:0045087, GO:0045087, GO:0045944, GO:0051607, GO:0005737, GO:0005856, GO:0005886, GO:0005923, GO:0015629, GO:0016020, GO:0030054, GO:0032587, GO:0042995, GO:0000166, GO:0003677, GO:0003690, GO:0003723, GO:0003725, GO:…	230073
Gstt2	glutathione S-transferase, theta 2	chr10:75831844-75834881	-	OK	-0.484955	0.184605	-2.62699	0.00861434	0.180082	no	56.9401	72.2932	41.587	86.5105	77.5282	52.8408	40.0799	42.639	42.042	NM_010361, NP_034491, XM_006513240, XM_006513241, XM_011243373, XM_017313805, XP_006513303, XP_006513304, XP_011241675, XP_017169294	GO:0006749, GO:0006749, GO:0005634, GO:0005634, GO:0005737, GO:0005829, GO:0005829, GO:0070062, GO:0004364, GO:0004364, GO:0004602, GO:0016740	14872
Hist1h1d	histone cluster 1, H1d	chr13:23555031-23555807	+	OK	-0.407009	0.154968	-2.62641	0.00862903	0.180137	no	1567.92	1845.73	1290.12	2235.78	1625.22	1676.18	967.057	1563.05	1340.25	NM_145713, NP_663759	GO:0000122, GO:0006334, GO:0006357, GO:0016584, GO:0080182, GO:0098532, GO:0000786, GO:0000790, GO:0005634, GO:0005694, GO:0005719, GO:0003677, GO:0005515, GO:0031490, GO:0044822	14957
Arhgdib	Rho, GDP dissociation inhibitor (GDI) beta	chr6:136923660-136939527	-	OK	-0.46531	0.177357	-2.62358	0.00870101	0.181187	no	112.924	139.592	86.2559	152.386	159.842	106.548	80.1599	111.086	67.522	NM_001301301, NM_001301303, NM_001301305, NM_001301308, NM_001301309, NM_007486, NP_001288230, NP_001288232, NP_001288234, NP_001288237, NP_001288238, NP_031512, XM_006505404, XP_006505467	GO:0035023, GO:1901164, GO:2000249, GO:0005737, GO:0005829, GO:0016020, GO:0070062, GO:0003924, GO:0005094, GO:0005096, GO:0048365	11857
Plekhg5	pleckstrin homology domain containing, family G (with RhoGef domain) member 5	chr4:152096718-152115404	+	OK	-0.332124	0.126597	-2.62348	0.00870357	0.181187	no	591.661	669.66	513.663	669.068	700.625	639.288	587.839	469.029	484.12	NM_001004156, NM_001285999, NP_001272928, NR_104381, XM_006538923, XM_006538925, XM_006538926, XM_006538927, XM_006538928, XM_011250266, XP_006538986, XP_006538988, XP_006538989, XP_006538990, XP_006538991, XP_011248568	GO:0035023, GO:0035767, GO:0043123, GO:0043542, GO:0005737, GO:0005886, GO:0005911, GO:0016020, GO:0030027, GO:0030054, GO:0030139, GO:0042995, GO:0004871, GO:0005089, GO:0005515	269608
Gpr116	adhesion G protein-coupled receptor F5	chr17:43389465-43459557	+	OK	-0.416161	0.158736	-2.62173	0.00874854	0.18187	no	4069.52	4821.55	3317.49	4678.71	5007.75	4778.2	4631.8	2725.53	2595.14	NM_001081178, NP_001074647, XM_006524124, XM_006524125, XM_006524126, XM_006524127, XM_006524128, XM_006524129, XM_017317437, XP_006524187, XP_006524188, XP_006524189, XP_006524190, XP_006524191, XP_006524192, XP_017172926	GO:0006112, GO:0007166, GO:0007186, GO:0019216, GO:0042593, GO:0043031, GO:0043129, GO:0045444, GO:0071073, GO:0005886, GO:0009986, GO:0016020, GO:0016021, GO:0031410, GO:0045177, GO:0003674, GO:0004888, GO:0004930	224792
Cdc6	cell division cycle 6	chr11:98908150-98923942	+	OK	-0.464814	0.177339	-2.62105	0.00876605	0.181981	no	86.4715	106.909	66.0343	121.432	110.071	89.2231	83.243	54.9818	59.878	NM_001025779, NM_011799, NP_001020950, NP_035929, XM_017314546, XM_017314547, XP_017170035, XP_017170036, XR_001780004, XR_879651	GO:0006260, GO:0006270, GO:0007049, GO:0007067, GO:0030071, GO:0032467, GO:0045737, GO:0048146, GO:0051301, GO:0051984, GO:0000922, GO:0005634, GO:0005654, GO:0005737, GO:0005737, GO:0005794, GO:0005819, GO:0051233, GO:0000166, GO:0003682, GO:0005524, GO:0019900	23834
Eif3i	eukaryotic translation initiation factor 3, subunit I	chr4:129591973-129600648	-	OK	-0.384098	0.146764	-2.61712	0.00886747	0.183831	no	837.144	972.641	701.647	1152.42	1013.61	751.899	688.553	783.211	633.178	NM_018799, NP_061269	GO:0006412, GO:0006413, GO:0006413, GO:0005737, GO:0005852, GO:0005852, GO:0070062, GO:0071541, GO:0003743, GO:0003743, GO:0005515, GO:0019899	54709
Fam108a	abhydrolase domain containing 17A	chr10:80583648-80590341	-	OK	-0.33182	0.126814	-2.61659	0.0088814	0.183865	no	972.941	1100.27	845.614	1202.42	970.538	1127.85	745.076	908.883	882.883	NM_145421, NP_663396, XM_006513504, XM_017313894, XP_006513567, XP_017169383	GO:0008150, GO:0005576, GO:0016020, GO:0003674, GO:0003923, GO:0016787, GO:0052770, GO:0052771	216169
Dctpp1	dCTP pyrophosphatase 1	chr7:127256958-127260667	-	OK	-0.437961	0.167599	-2.61315	0.00897128	0.185469	no	125.814	151.523	100.104	187.307	141.656	125.605	100.714	106.597	93.0021	NM_023203, NP_075692	GO:0009143, GO:0051289, GO:0005737, GO:0005829, GO:0000166, GO:0000287, GO:0016462, GO:0016787, GO:0032556, GO:0042802, GO:0046872, GO:0047429, GO:0047840	66422
Cdc25c	cell division cycle 25C	chr18:34732994-34751533	-	OK	-0.449756	0.172316	-2.61007	0.00905239	0.186372	no	82.9292	101.1	64.7584	93.6536	100.5	109.147	76.0491	58.3481	59.878	NM_009860, NP_033990, XM_006525551, XM_011246819, XP_006525614, XP_011245121	GO:0000086, GO:0000087, GO:0006470, GO:0007049, GO:0007067, GO:0051301, GO:0005622, GO:0005634, GO:0005634, GO:0005737, GO:0048471, GO:0004721, GO:0004725, GO:0005515, GO:0016787, GO:0019901, GO:0050699	12532
Gimap8	GTPase, IMAP family member 8	chr6:48647233-48660873	+	OK	-0.378423	0.144965	-2.61044	0.00904264	0.186372	no	271.468	314.615	228.321	338.899	340.741	264.204	249.729	219.927	215.306	NM_001077410, NM_001286629, NM_212486, NP_001070878, NP_001273558, NP_997651, XM_006506079, XP_006506142	GO:0070232, GO:0005654, GO:0005737, GO:0005739, GO:0005783, GO:0005794, GO:0000166, GO:0003674, GO:0005525	243374
Impg1	interphotoreceptor matrix proteoglycan 1	chr9:80313329-80465438	-	OK	0.357436	0.136937	2.61023	0.00904825	0.186372	no	670.702	572.785	768.619	553.985	594.383	569.988	662.861	709.153	933.843	NM_022016, NP_071299, XM_006511328, XP_006511391	GO:0005576	63859
BC028528	cDNA sequence BC028528	chr3:95884972-95891930	-	OK	-0.476771	0.182725	-2.60923	0.00907455	0.186571	no	85.8849	107.856	63.9139	122.226	122.514	78.8281	45.2184	75.1792	71.344	NM_153513, NP_705733, XM_006501376, XM_006501377, XM_006501379, XM_006501380, XM_006501381, XM_011240095, XM_011240096, XP_006501439, XP_006501440, XP_006501442, XP_006501443, XP_006501444, XP_011238397, XP_011238398	GO:0008150, GO:0005575, GO:0005576, GO:0003674	229600
Mvk	mevalonate kinase	chr5:114444268-114460590	+	OK	-0.356616	0.136721	-2.60835	0.00909809	0.186798	no	277.279	317.607	236.951	342.074	301.499	309.249	262.061	223.294	225.498	NM_001306205, NM_023556, NP_001293134, NP_076045, XM_006530183, XM_006530185, XP_006530246, XP_006530248	GO:0006629, GO:0006694, GO:0006695, GO:0008152, GO:0008202, GO:0008203, GO:0008299, GO:0016126, GO:0016310, GO:0017148, GO:0019287, GO:0050728, GO:0005737, GO:0005777, GO:0005829, GO:0070062, GO:0000166, GO:0003729, GO:0004496, GO:0004496, GO:0005524, GO:0016301, GO:0016740, GO:0016773, GO:0042802	17855
Tram1	nuclear receptor coactivator 3	chr2:165992636-166073242	+	OK	-0.33842	0.129893	-2.60538	0.00917733	0.188167	no	1596.13	1812.1	1380.16	1827.04	1875.03	1734.22	1603.2	1405.96	1131.31	NM_008679, NP_032705, XM_006498888, XM_017316178, XP_006498951, XP_017171667	GO:0006351, GO:0006355, GO:0010628, GO:0010628, GO:0030307, GO:0030522, GO:0032870, GO:0033145, GO:0033148, GO:0035264, GO:0043066, GO:0045618, GO:0045944, GO:0048589, GO:0051091, GO:0060068, GO:0060713, GO:0060744, GO:0071392, GO:0072091, GO:2000035, GO:2000036, GO:2000737, GO:2001141, GO:0000790, GO:0005634, GO:0005634, GO:0005654, GO:0005737, GO:0005794, GO:0048471, GO:0070062, GO:0090575, GO:…	17979
Dpm3	dolichyl-phosphate mannosyltransferase polypeptide 3	chr3:89266460-89267079	+	OK	-0.462801	0.177783	-2.60318	0.00923624	0.189115	no	97.4188	120.257	74.5806	143.655	124.428	92.688	61.6615	92.0104	70.07	NM_026767, NP_081043, XM_006501983, XP_006502046	GO:0006506, GO:0006506, GO:0031647, GO:0035269, GO:0005783, GO:0005789, GO:0016020, GO:0016021, GO:0030176, GO:0033185, GO:0033185, GO:0004582, GO:0004582	68563
Col8a1	collagen, type VIII, alpha 1	chr16:57624255-57754737	-	OK	0.471749	0.18145	2.59989	0.00932546	0.190637	no	63.2183	47.5193	78.9172	50.7952	44.9855	46.7771	88.3814	89.7663	58.604	NM_007739, NP_031765	GO:0001525, GO:0007155, GO:0010811, GO:0048593, GO:0050673, GO:0005576, GO:0005578, GO:0005581, GO:0005604, GO:0031012, GO:0043231, GO:0070062	12837
Slc24a6	solute carrier family 8 (sodium/lithium/calcium exchanger), member B1	chr5:120511191-120534024	+	OK	-0.449996	0.173109	-2.5995	0.00933609	0.190637	no	82.7497	100.897	64.6028	104.765	113.899	84.0256	61.6615	68.4468	63.7	NM_001177594, NM_001177595, NM_133221, NP_001171065, NP_001171066, NP_573484, XM_006530174, XM_006530175, XM_017320692, XP_006530237, XP_006530238, XP_017176181	GO:0006810, GO:0006811, GO:0006814, GO:0006816, GO:0006851, GO:0006851, GO:0035725, GO:0035725, GO:0042593, GO:0050796, GO:0050896, GO:0051480, GO:0051480, GO:0051560, GO:0051560, GO:0055085, GO:0070588, GO:0070588, GO:0086036, GO:0005739, GO:0005739, GO:0005743, GO:0005783, GO:0005886, GO:0016020, GO:0016021, GO:0030061, GO:0030061, GO:0032592, GO:0042383, GO:0005432, GO:0005432, GO:0015297, GO:…	170756
Map4k2	mitogen-activated protein kinase kinase kinase kinase 2	chr19:6341159-6355619	+	OK	-0.322265	0.124012	-2.59867	0.00935856	0.190835	no	975.768	1099.4	852.135	1138.92	1183.02	976.256	925.949	764.135	866.321	NM_001291787, NM_009006, NP_001278716, NP_033032, NR_117093, XM_006531755, XM_006531756, XM_006531757, XM_006531758, XM_006531760, XM_017318211, XM_017318212, XP_006531818, XP_006531819, XP_006531820, XP_006531821, XP_006531823, XP_017173700, XP_017173701, XR_001782591	GO:0002376, GO:0006468, GO:0006903, GO:0007257, GO:0016310, GO:0035556, GO:0045087, GO:0046330, GO:0005737, GO:0005794, GO:0005886, GO:0016020, GO:0000166, GO:0004672, GO:0004674, GO:0004702, GO:0005524, GO:0008349, GO:0016301, GO:0016740, GO:0031435	26412
Gatsl3	GATS protein-like 3	chr11:4218250-4222409	+	OK	-0.479462	0.184648	-2.59663	0.00941433	0.191711	no	51.0269	64.5324	37.5215	71.4307	64.1283	58.0383	32.8861	32.5403	47.138	NM_028022, NP_082298, XM_011243752, XP_011242054	GO:1903577, GO:1904262, GO:0005737, GO:0005829, GO:0061700, GO:0034618, GO:0042802	71962
Armc10	armadillo repeat containing 10	chr5:21645983-21662592	+	OK	-0.31511	0.121434	-2.5949	0.00946187	0.192129	no	476.177	534.878	417.477	554.778	556.097	493.759	436.769	411.803	403.858	NM_026034, NP_080310	GO:0008150, GO:0040008, GO:0005739, GO:0005783, GO:0016020, GO:0016021, GO:0003674	67211
Gm5441	predicted gene 5441	chr12:117234520-117337012	-	OK	0.435736	0.167947	2.59448	0.00947343	0.192129	no	11.5142	5.3958	17.6325	7.93675	4.78569	3.46497	17.4707	11.2208	24.206	NR_044987	GO:0008150, GO:0005575, GO:0003674	432713
Hist1h2bb	histone cluster 1, H2bb	chr13:23746733-23747223	+	OK	-0.3665	0.141245	-2.59479	0.00946488	0.192129	no	813.791	936.781	690.802	1077.02	848.025	885.301	588.867	823.605	659.932	NM_175664, NP_783595	GO:0006334, GO:0000784, GO:0000786, GO:0000788, GO:0005634, GO:0005654, GO:0005694, GO:0005737, GO:0003677, GO:0046982	319178
Tspan6	tetraspanin 6	chrX:133891069-133898429	-	OK	-0.376064	0.144994	-2.59365	0.00949636	0.192333	no	1091.2	1263.04	919.368	1441.31	1325.64	1022.17	867.371	1090.66	800.073	NM_019656, NP_062630, XM_017318578, XP_017174067	GO:0007166, GO:0039532, GO:0043123, GO:1901223, GO:0005887, GO:0016020, GO:0016021, GO:0070062, GO:0004871	56496
Banf1	barrier to autointegration factor 1	chr19:5364632-5366363	-	OK	-0.422726	0.163106	-2.59173	0.00954951	0.193148	no	296.22	353.052	239.387	434.934	370.413	253.809	216.843	268.177	233.142	NM_001038231, NM_001286608, NM_011793, NP_001033320, NP_001273537, NP_035923, NR_104482	GO:0015074, GO:0075713, GO:0000793, GO:0005634, GO:0005654, GO:0005694, GO:0005737, GO:0070062, GO:0003677, GO:0003677, GO:0042803	23825
Pdlim5	PDZ and LIM domain 5	chr3:142239584-142391850	-	OK	-0.289841	0.111878	-2.59068	0.00957863	0.193475	no	1647.9	1830.74	1465.06	1845.29	1970.75	1676.18	1524.07	1509.2	1361.91	NM_001190852, NM_001190853, NM_001190854, NM_001190855, NM_001190856, NM_001190857, NM_019808, NM_019809, NM_022554, NP_001177781, NP_001177782, NP_001177783, NP_001177784, NP_001177785, NP_001177786, NP_062782, NP_062783, NP_072048, XM_006501738, XM_006501739, XM_006501740, XM_006501741, XM_006501742, XM_006501743, XM_006501744, XM_006501745, XM_006501746, XM_006501748, XM_006501750, XM_00650175…	GO:0051963, GO:0061001, GO:0061049, GO:0098609, GO:0005737, GO:0005829, GO:0005886, GO:0005913, GO:0014069, GO:0015629, GO:0016020, GO:0030018, GO:0030054, GO:0043005, GO:0045202, GO:0045211, GO:0003779, GO:0005080, GO:0005515, GO:0008270, GO:0042805, GO:0046872, GO:0047485, GO:0098641	56376
Pold1	polymerase (DNA directed), delta 1, catalytic subunit	chr7:44532743-44548815	-	OK	-0.379857	0.14667	-2.58987	0.00960117	0.193669	no	290.036	336.669	243.404	307.946	323.513	378.548	286.726	215.439	228.046	NM_011131, NP_035261	GO:0000731, GO:0006260, GO:0006261, GO:0006287, GO:0006287, GO:0006297, GO:0006297, GO:0034644, GO:0045004, GO:0055089, GO:0071897, GO:0000109, GO:0000784, GO:0005634, GO:0005654, GO:0005737, GO:0016020, GO:0016235, GO:0043625, GO:0043625, GO:0000166, GO:0003676, GO:0003677, GO:0003682, GO:0003684, GO:0003887, GO:0004518, GO:0004527, GO:0008296, GO:0008408, GO:0016740, GO:0016779, GO:0016787, GO:…	18971
Dusp2	dual specificity phosphatase 2	chr2:127336158-127338377	+	OK	-0.418572	0.161658	-2.58924	0.00961889	0.193765	no	141.299	167.841	114.757	202.387	142.614	158.523	116.129	112.208	115.934	NM_010090, NP_034220	GO:0001706, GO:0006470, GO:0016311, GO:0005634, GO:0004721, GO:0004725, GO:0005515, GO:0008138, GO:0016787, GO:0016791, GO:0017017, GO:0051019	13537
Nes	nestin	chr3:87971092-87980451	+	OK	-0.329365	0.127341	-2.58648	0.00969626	0.19506	no	2855.5	3228.55	2482.45	3254.07	3061.89	3369.69	2882.67	2503.36	2061.33	NM_016701, NP_057910	GO:0007275, GO:0007399, GO:0043524, GO:0048858, GO:0005737, GO:0005882, GO:0005882, GO:0005198, GO:0005515, GO:0019215, GO:0031730	18008
Eif3h	eukaryotic translation initiation factor 3, subunit H	chr15:51786562-51865461	-	OK	-0.299094	0.115716	-2.58473	0.00974561	0.19579	no	819.928	914.65	725.205	908.757	944.696	890.498	723.494	792.187	659.932	NM_080635, NP_542366	GO:0006412, GO:0006413, GO:0006413, GO:0005737, GO:0005852, GO:0005852, GO:0016020, GO:0070062, GO:0071541, GO:0003743, GO:0003743, GO:0044822	68135
Snord16a	small nucleolar RNA, C/D box 16A	chr9:64175431-64175522	+	OK	0.460388	0.178356	2.58129	0.00984324	0.197486	no	79.3358	60.5134	98.1581	58.7319	52.6426	70.1657	80.1599	92.0104	122.304	NR_028548	GO:0008150, GO:0005575, GO:0003674	100217453
Adcy4	adenylate cyclase 4	chr14:55769091-55784019	-	OK	-0.351556	0.136329	-2.57873	0.00991635	0.198686	no	411.243	470.337	352.15	481.76	453.684	475.568	415.187	335.501	305.76	NM_080435, NP_536683, XM_006518323, XM_006518324, XM_006518325, XM_006518326, XP_006518386, XP_006518387, XP_006518388, XP_006518389	GO:0006171, GO:0006171, GO:0007188, GO:0007189, GO:0007190, GO:0007193, GO:0009190, GO:0019933, GO:0035556, GO:0005622, GO:0005737, GO:0005886, GO:0016020, GO:0016021, GO:0030425, GO:0043234, GO:0000166, GO:0004016, GO:0004016, GO:0005524, GO:0016829, GO:0016849, GO:0031683, GO:0046872	104110
Slc19a2	solute carrier family 19 (thiamine transporter), member 2	chr1:164249045-164265385	+	OK	0.411744	0.159867	2.57555	0.0100081	0.200256	no	172.364	140.732	203.995	140.48	138.785	142.93	243.563	158.213	210.21	NM_001276455, NM_054087, NP_001263384, NP_473428	GO:0015888, GO:0005886, GO:0005886, GO:0005886, GO:0005887, GO:0015234, GO:0015403, GO:0015403	116914
Gpd2	glucose-6-phosphate dehydrogenase 2	chr5:61808842-61810477	+	OK	-0.34508	0.134073	-2.57382	0.0100583	0.200817	no	738.393	841.583	635.203	921.456	865.253	738.039	718.356	640.707	546.546	NM_019468, NP_062341	GO:0005975, GO:0006006, GO:0055114, GO:0004345, GO:0016491, GO:0050661	14380
Pde6a	phosphodiesterase 6A, cGMP-specific, rod, alpha	chr18:61220498-61289718	+	OK	0.334654	0.130036	2.57355	0.0100661	0.200817	no	469.75	406.668	532.832	437.315	397.212	385.478	473.765	528.499	596.232	NM_146086, NP_666198, XM_006525880, XP_006525943	GO:0007165, GO:0007601, GO:0045494, GO:0046037, GO:0050896, GO:0051480, GO:0060041, GO:0005886, GO:0016020, GO:0004112, GO:0004114, GO:0004115, GO:0004117, GO:0004118, GO:0004119, GO:0004120, GO:0008081, GO:0016787, GO:0044688, GO:0046872, GO:0047555, GO:0052712, GO:0052713, GO:0052714, GO:0052715	225600
Stard8	START domain containing 8	chrX:99042580-99074728	+	OK	-0.403505	0.156811	-2.57319	0.0100764	0.200817	no	286.234	337.312	235.155	370.646	312.984	328.306	302.141	210.951	192.374	NM_199018, NP_950183, XM_006527998, XM_006527999, XM_006528002, XM_006528003, XM_006528004, XM_006528005, XM_006528006, XM_006528007, XP_006528061, XP_006528062, XP_006528065, XP_006528066, XP_006528067, XP_006528068, XP_006528069, XP_006528070	GO:0007165, GO:0030054, GO:0003674, GO:0005096, GO:0008289	236920
Tpst2	protein-tyrosine sulfotransferase 2	chr5:112276690-112315361	+	OK	-0.374654	0.145635	-2.57255	0.0100951	0.200921	no	293.711	339.833	247.59	349.217	326.384	343.899	212.732	300.717	229.32	NM_001326590, NM_009419, NP_001313519, NP_033445, XM_006534849, XM_006534850, XM_017320800, XP_006534912, XP_006534913, XP_017176289, XR_389265	GO:0006478, GO:0007342, GO:0060468, GO:0005783, GO:0005794, GO:0016020, GO:0016021, GO:0070062, GO:0008476, GO:0016740	22022
Gchfr	GTP cyclohydrolase I feedback regulator	chr2:119167787-119172389	+	OK	-0.48614	0.189136	-2.57032	0.0101606	0.201955	no	36.8985	48.6142	25.1829	58.7319	50.7283	36.3822	18.4984	30.2961	26.754	NM_177157, NP_796131	GO:0006461, GO:0009890, GO:0043105, GO:0051291, GO:0005634, GO:0005737, GO:0016020, GO:0030425, GO:0031965, GO:0042470, GO:0043234, GO:0004857, GO:0016597, GO:0019899, GO:0030742, GO:0044549	320415
Higd1b	HIG1 domain family, member 1B	chr11:102836295-102838039	+	OK	-0.486164	0.189204	-2.56952	0.010184	0.20201	no	37.3541	49.7088	24.9995	62.7003	52.6426	33.7835	19.5261	32.5403	22.932	NM_080846, NP_543122, XM_006534396, XM_006534397, XM_011249295, XM_011249296, XP_006534459, XP_006534460, XP_011247597, XP_011247598	GO:0008150, GO:0005575, GO:0016020, GO:0016021, GO:0003674	75689
Vsig10	V-set and immunoglobulin domain containing 10	chr5:117319265-117355006	+	OK	-0.389955	0.151775	-2.5693	0.0101904	0.20201	no	179.108	209.179	149.036	197.625	212.485	217.427	164.431	123.429	159.25	NM_001033311, NP_001028483, XR_001784682	GO:0008150, GO:0005575, GO:0016020, GO:0016021, GO:0003674	231668
Fignl1	fidgetin-like 1	chr11:11800287-11808962	-	OK	-0.434084	0.168991	-2.56868	0.0102085	0.202102	no	229.578	276.881	182.276	289.691	287.142	253.809	253.84	141.382	151.606	NM_001163359, NM_001163360, NM_021891, NP_001156831, NP_001156832, NP_068691, XM_006514767, XM_011243737, XM_011243738, XP_006514830, XP_011242039, XP_011242040	GO:0001649, GO:0010569, GO:0010569, GO:0031122, GO:0033687, GO:0043066, GO:0051726, GO:0071479, GO:2001243, GO:0000228, GO:0005634, GO:0005737, GO:0070062, GO:0000166, GO:0005524, GO:0008568, GO:0016787, GO:0046872	60530
Hlx	H2.0-like homeobox	chr1:184727144-184732493	-	OK	-0.450722	0.175638	-2.5662	0.010282	0.203288	no	74.8728	91.817	57.9285	84.1295	89.971	101.35	62.6891	63.9585	47.138	NM_008250, NP_032276	GO:0001889, GO:0006351, GO:0006355, GO:0007519, GO:0008284, GO:0030154, GO:0045627, GO:0045627, GO:0045629, GO:0045629, GO:0046622, GO:0048484, GO:0048513, GO:0048557, GO:0005634, GO:0003677, GO:0043565	15284
Xpnpep1	X-prolyl aminopeptidase (aminopeptidase P) 1, soluble	chr19:52991179-53038654	-	OK	-0.28504	0.111141	-2.56468	0.010327	0.203908	no	1042.58	1155.96	929.204	1246.86	1158.14	1062.88	939.309	933.569	914.733	NM_133216, NP_573479, XM_011247158, XM_011247159, XM_011247160, XM_017318075, XP_011245460, XP_011245461, XP_011245462, XP_017173564	GO:0006508, GO:0010815, GO:0005737, GO:0005829, GO:0070062, GO:0004177, GO:0008233, GO:0008237, GO:0016787, GO:0030145, GO:0042803, GO:0046872, GO:0070006	170750
2810408M09Rik	transformation related protein 53 regulating kinase A	chr2:165490111-165493314	-	OK	-0.407131	0.158835	-2.56324	0.01037	0.204439	no	123.462	145.976	100.949	134.925	153.142	149.86	104.824	108.842	89.1801	NM_001007581, NP_001007582	GO:0070525, GO:0000408, GO:0005634, GO:0005634, GO:0005829, GO:0002039, GO:0004674, GO:0004674	381406
Cyb5	cytochrome b5 type A (microsomal)	chr18:84851413-84879863	+	OK	-0.383046	0.149503	-2.56214	0.010403	0.204439	no	335.401	389.964	280.837	446.839	407.741	315.313	244.59	307.449	290.472	NM_025797, NP_080073, XM_017317803, XP_017173292	GO:0006631, GO:0006810, GO:0055114, GO:0005737, GO:0005739, GO:0005783, GO:0005789, GO:0016020, GO:0016021, GO:0043231, GO:0070062, GO:0004768, GO:0019899, GO:0020037, GO:0046872	109672
Hist1h3a	histone cluster 1, H3a	chr13:23761884-23762386	-	OK	-0.441247	0.17223	-2.56197	0.0104082	0.204439	no	227.744	276.096	179.393	344.455	260.342	223.491	129.489	227.782	180.908	NM_013550, NP_038578	GO:0002230, GO:0006334, GO:0006334, GO:0006335, GO:0051290, GO:0060968, GO:0098792, GO:0000228, GO:0000784, GO:0000786, GO:0000786, GO:0000788, GO:0005634, GO:0005634, GO:0005913, GO:0016020, GO:0043234, GO:0070062, GO:0031492, GO:0042393, GO:0098641	360198
Magix	MAGI family member, X-linked	chrX:7673165-7681251	-	OK	-0.478939	0.186951	-2.56184	0.010412	0.204439	no	30.4598	42.1942	18.7254	40.4774	58.3854	27.7198	24.6646	21.3195	10.192	NM_018832, NP_061302, NR_037581	GO:0008150, GO:0005575, GO:0003674	54634
Rplp2	ribosomal protein, large P2	chr7:141447649-141451342	+	OK	-0.383863	0.149859	-2.56149	0.0104224	0.204439	no	622.052	723.707	520.398	829.39	719.768	621.963	414.159	627.242	519.792	NM_026020, NP_080296, XM_006536229, XP_006536292	GO:0002181, GO:0006414, GO:0005622, GO:0005840, GO:0005925, GO:0016020, GO:0022625, GO:0022625, GO:0030529, GO:0030687, GO:0070062, GO:0003735, GO:0003735, GO:0070180	67186
Tle6	transducin-like enhancer of split 6	chr10:81590904-81600900	-	OK	0.41677	0.16318	2.55404	0.010648	0.208592	no	104.69	84.7516	124.628	84.1295	76.5711	93.5543	122.295	117.818	133.77	NM_053254, NP_444484, XM_006513081, XM_006513083, XM_006513085, XM_006513086, XM_006513088, XM_006513089, XM_017313766, XP_006513144, XP_006513146, XP_006513148, XP_006513149, XP_006513151, XP_006513152, XP_017169255	GO:0045666, GO:0050769, GO:0005634, GO:0005737, GO:0005829, GO:0005938, GO:0043234, GO:0005515	114606
Wdr17	WD repeat domain 17	chr8:54629615-54724368	-	OK	0.339951	0.133131	2.55351	0.0106642	0.208636	no	944.192	814.684	1073.7	761.134	791.553	891.364	1009.19	939.179	1272.73	NM_001172152, NM_028220, NP_001165623, NP_082496, XM_006509426, XM_006509427, XM_006509428, XM_006509429, XM_006509430, XM_006509431, XM_006509432, XM_006509433, XM_006509434, XM_017312812, XM_017312813, XP_006509489, XP_006509490, XP_006509491, XP_006509492, XP_006509493, XP_006509494, XP_006509495, XP_006509496, XP_006509497, XP_017168301, XP_017168302, XR_001778439	GO:0008150, GO:0005575, GO:0003674	244484
Clec14a	C-type lectin domain family 14, member a	chr12:58264719-58269258	-	OK	-0.382992	0.150156	-2.55063	0.0107528	0.210095	no	1496.47	1741.29	1251.64	1911.96	2036.79	1275.11	1334.97	1096.27	1323.69	NM_025809, NP_080085	GO:0008150, GO:0016020, GO:0016021, GO:0031012, GO:0070062, GO:0030246	66864
Nudt9	nudix (nucleoside diphosphate linked moiety X)-type motif 9	chr5:104046863-104065378	+	OK	-0.352643	0.138298	-2.54989	0.0107758	0.210268	no	290.105	332.096	248.114	362.709	332.127	301.453	258.978	263.688	221.676	NM_028794, NP_083070, XM_006535256, XM_006535257, XP_006535319, XP_006535320	GO:0046032, GO:0046709, GO:0005739, GO:0005739, GO:0070062, GO:0016787, GO:0043262, GO:0047631	74167
Sema6d	sema domain, transmembrane domain (TM), and cytoplasmic domain, (semaphorin) 6D	chr2:124610295-124667789	+	OK	-0.34367	0.134889	-2.5478	0.0108404	0.211254	no	2126.53	2422.81	1830.26	2504.04	2417.73	2346.65	2260.92	1673.02	1556.83	NM_001290997, NM_001291000, NM_172537, NM_199238, NM_199239, NM_199240, NM_199241, NP_001277926, NP_001277929, NP_766125, NP_954708, NP_954709, NP_954710, NP_954711, XM_006499111, XM_006499112, XM_006499113, XM_006499114, XM_011239427, XM_017316995, XM_017317001, XM_017317010, XM_017317012, XM_017317014, XM_017317019, XM_017317021, XM_017317026, XM_017317028, XP_006499174, XP_006499175, XP_006499…	GO:0001755, GO:0007275, GO:0007399, GO:0014911, GO:0014912, GO:0021591, GO:0021591, GO:0030154, GO:0048843, GO:0071526, GO:0005886, GO:0005887, GO:0016020, GO:0016021, GO:0005515, GO:0030215, GO:0045499	214968
Plp2	proteolipid protein 2	chrX:7667940-7671390	-	OK	-0.480947	0.188847	-2.54675	0.0108732	0.211616	no	42.8259	55.9528	29.6991	72.2244	58.3854	37.2485	29.803	32.5403	26.754	NM_019755, NP_062729	GO:0005886, GO:0070062, GO:0019956	18824
Rnu11	U11 small nuclear RNA	chr4:132270078-132270186	-	OK	0.345317	0.135623	2.54615	0.0108917	0.211701	no	514.835	443.055	586.615	373.027	499.626	456.51	594.005	629.486	536.354	NR_002865	GO:0008150, GO:0005575, GO:0003674	353373
Ostc	osteocrin	chr16:27307640-27351209	+	OK	-0.3723	0.146503	-2.54124	0.011046	0.214422	no	637.225	737.178	537.272	829.39	807.825	574.319	510.762	609.288	491.764	NM_198112, NP_932780	GO:0001503, GO:0003416, GO:0007166, GO:0007275, GO:0030154, GO:0030500, GO:0030828, GO:0045668, GO:0046325, GO:0005576, GO:0005615, GO:0005102, GO:0005179	239790
Calr	calreticulin	chr8:84842087-84846931	-	OK	-0.294331	0.115868	-2.54022	0.0110783	0.214769	no	5331.3	5936.49	4726.11	6340.67	5862.47	5606.33	5211.42	4832.79	4134.13	NM_007591, NP_031617	GO:0000122, GO:0002502, GO:0006457, GO:0006611, GO:0007050, GO:0008284, GO:0010628, GO:0017148, GO:0030866, GO:0033144, GO:0034504, GO:0034504, GO:0040020, GO:0045665, GO:0045740, GO:0045787, GO:0045787, GO:0045892, GO:0048387, GO:0050766, GO:0050821, GO:0061077, GO:0090398, GO:0090398, GO:1900026, GO:1901224, GO:2000510, GO:0001669, GO:0005615, GO:0005615, GO:0005634, GO:0005737, GO:0005783, GO:…	12317
Arhgap19	Rho GTPase activating protein 19	chr19:41766587-41802084	-	OK	-0.363838	0.143337	-2.53835	0.0111377	0.215642	no	323.917	373.262	274.571	362.709	364.67	392.408	331.944	244.613	247.156	NM_001163495, NM_027667, NP_001156967, NP_081943, XM_011247341, XM_011247342, XM_011247343, XM_011247344, XP_011245643, XP_011245644, XP_011245645, XP_011245646	GO:0007165, GO:0003674, GO:0005096	71085
Glt25d1	collagen beta(1-O)galactosyltransferase 1	chr8:71611023-71624911	+	OK	-0.267668	0.105487	-2.53745	0.0111663	0.215915	no	1538.49	1694.17	1382.8	1708.78	1666.38	1707.37	1495.29	1340.88	1312.22	NM_146211, NP_666323, XM_011242301, XP_011240603	GO:0005783, GO:0005788, GO:0016020, GO:0003674, GO:0016740, GO:0016757, GO:0050211	234407
Myl12a	myosin, light chain 12A, regulatory, non-sarcomeric	chr17:70993792-71002533	-	OK	-0.327008	0.129115	-2.53269	0.0113192	0.218589	no	943.412	1066.29	820.532	1164.32	1128.47	906.09	785.156	904.395	772.045	NM_026064, NP_080340, XM_006524822, XP_006524885	GO:0008360, GO:0072661, GO:0001725, GO:0005622, GO:0005623, GO:0016460, GO:0030018, GO:0043234, GO:0070062, GO:0005515, GO:0035254	67268
Cenpm	centromere protein M	chr15:82233775-82244336	-	OK	-0.478465	0.189044	-2.53097	0.0113747	0.219378	no	34.1053	44.7752	23.4354	51.5888	41.157	41.5797	25.6923	28.052	16.562	NM_001080158, NM_025639, NM_178269, NP_001073627, NP_079915, NP_840000, XM_006521260, XM_011245710, XM_017316722, XP_006521323, XP_011244012, XP_017172211	GO:0008150, GO:0000775, GO:0000776, GO:0005575, GO:0005634, GO:0005694, GO:0005737, GO:0003674	66570
Kcnj15	potassium inwardly-rectifying channel, subfamily J, member 15	chr16:95257557-95300258	+	OK	-0.478478	0.189099	-2.5303	0.0113966	0.219517	no	27.5391	36.8669	18.2113	33.3343	38.2855	38.9809	23.6369	15.7091	15.288	NM_001039056, NM_001039057, NM_001271687, NM_001271689, NM_001271690, NM_001271691, NM_001271692, NM_001271693, NM_001271694, NM_001271695, NM_019664, NP_001034145, NP_001034146, NP_001258616, NP_001258618, NP_001258619, NP_001258620, NP_001258621, NP_001258622, NP_001258623, NP_001258624, NP_062638, NR_073406, XM_006522942, XM_006522944, XM_006522945, XM_006522946, XM_006522947, XM_006522950, XM…	GO:0006810, GO:0006811, GO:0006813, GO:0010107, GO:0034765, GO:0005886, GO:0005887, GO:0016020, GO:0016021, GO:0005242, GO:0005242, GO:0005244, GO:0005267, GO:0005515	16516
Surf4	surfeit gene 4	chr2:26920040-26933511	-	OK	-0.30356	0.120107	-2.52741	0.0114906	0.221042	no	1777.6	1987.99	1567.22	2089.75	2065.5	1808.72	1704.94	1625.89	1370.82	NM_011512, NP_035642, XM_006497828, XP_006497891	GO:0007030, GO:0010638, GO:0005783, GO:0005793, GO:0005794, GO:0016020, GO:0016021	20932
Fth1	ferritin heavy polypeptide 1	chr19:9982645-9985111	+	OK	-0.347438	0.137616	-2.52469	0.0115802	0.221939	no	1207.54	1379.07	1036.01	1423.85	1225.14	1488.21	1083.19	1191.65	833.197	NM_010239, NP_034369, NR_073181	GO:0006826, GO:0006879, GO:0006880, GO:0006880, GO:0048147, GO:0055114, GO:0097286, GO:0005634, GO:0005739, GO:0044754, GO:0070062, GO:0004322, GO:0005506, GO:0008199, GO:0016491, GO:0046872	14319
Snora20	small nucleolar RNA, H/ACA box 20	chr17:12922856-12922917	+	OK	0.460325	0.182333	2.52464	0.0115817	0.221939	no	16.0295	9.3858	22.6732	7.14307	11.4857	9.52868	20.5538	25.8078	21.658	NR_028479	GO:0008150, GO:0005575, GO:0003674	100303746
Vegfc	vascular endothelial growth factor C	chr8:54077531-54186454	+	OK	0.379467	0.150266	2.5253	0.0115598	0.221939	no	224.8	188.293	261.308	223.816	179.942	161.121	268.227	274.909	240.786	NM_009506, NP_033532	GO:0001525, GO:0001666, GO:0001938, GO:0001954, GO:0002052, GO:0007275, GO:0008284, GO:0008284, GO:0008284, GO:0008285, GO:0009887, GO:0016331, GO:0030154, GO:0030947, GO:0031954, GO:0043536, GO:0045766, GO:0045776, GO:0048010, GO:0048010, GO:0050679, GO:0050714, GO:0050731, GO:0050930, GO:0050930, GO:0051781, GO:0060754, GO:0060754, GO:1901492, GO:0005576, GO:0005615, GO:0016020, GO:0005515, GO:…	22341
Sh3d19	SH3 domain protein D19	chr3:86084433-86130521	+	OK	-0.33429	0.132495	-2.52304	0.0116345	0.222664	no	348.712	395.405	302.018	434.934	385.727	365.555	279.532	322.036	304.486	NM_001082414, NM_012059, NP_001075883, XM_006501546, XM_006501547, XM_006501548, XM_006501549, XM_006501550, XM_011240135, XM_011240136, XM_017319605, XP_006501609, XP_006501610, XP_006501611, XP_006501612, XP_006501613, XP_011238437, XP_011238438, XP_017175094	GO:0007010, GO:0022604, GO:0051044, GO:0005654, GO:0005737, GO:0005794, GO:0005886, GO:0005515	27059
Cast	calpastatin	chr13:74693293-74808760	-	OK	-0.388272	0.153971	-2.52173	0.011678	0.223212	no	365.03	426.853	303.207	434.934	485.269	360.357	373.052	252.468	284.102	NM_001301153, NM_001301155, NM_001301156, NM_001301157, NM_001301158, NM_001301160, NM_001301181, NM_009817, NP_001288082, NP_001288084, NP_001288085, NP_001288086, NP_001288087, NP_001288089, NP_001288110, NP_033947, XM_006517056, XM_006517059, XM_011244466, XM_011244467, XM_011244469, XM_017315374, XP_006517119, XP_006517122, XP_011242768, XP_011242769, XP_011242771, XP_017170863	GO:0007343, GO:0010466, GO:0030163, GO:0043086, GO:0071157, GO:2000675, GO:0005634, GO:0005737, GO:0005783, GO:0005829, GO:0005913, GO:0016020, GO:0016020, GO:0002020, GO:0004869, GO:0010859, GO:0030414, GO:0044822, GO:0098641	12380
Gng11	guanine nucleotide binding protein (G protein), gamma 11	chr6:4003986-4008446	+	OK	-0.440601	0.174941	-2.51856	0.0117835	0.224939	no	644.963	785.316	504.611	969.87	913.11	472.969	401.827	603.678	508.326	NM_025331, NP_079607	GO:0007165, GO:0007186, GO:0005834, GO:0005886, GO:0016020, GO:0004871	66066
Mecom	MDS1 and EVI1 complex locus	chr3:30236568-30013204	-	OK	-0.347845	0.138258	-2.51591	0.0118724	0.226348	no	834.241	953.399	715.084	927.012	1046.15	887.033	870.454	633.974	640.822	NM_007963, NM_021442, NP_031989, NP_067417, XM_006535387, XM_006535393, XM_006535394, XM_011249656, XM_011249657, XM_011249658, XM_011249659, XM_011249660, XM_011249661, XM_011249662, XM_011249663, XM_011249664, XM_017319454, XP_006535450, XP_006535456, XP_006535457, XP_011247958, XP_011247959, XP_011247960, XP_011247961, XP_011247962, XP_011247963, XP_011247964, XP_011247965, XP_011247966, XP_01…	GO:0001701, GO:0001780, GO:0006954, GO:0009617, GO:0009791, GO:0030900, GO:0035115, GO:0035116, GO:0042127, GO:0043069, GO:0045892, GO:0045892, GO:0045893, GO:0045944, GO:0046329, GO:0051726, GO:0060039, GO:0071425, GO:0072001, GO:0090336, GO:0098727, GO:0000118, GO:0005634, GO:0005634, GO:0005654, GO:0005737, GO:0005794, GO:0016235, GO:0016607, GO:0043231, GO:0003677, GO:0003700, GO:0003700, GO:…	14013
Kdm6b	KDM1 lysine (K)-specific demethylase 6B	chr11:69398517-69413675	-	OK	0.264154	0.105012	2.51546	0.0118876	0.22635	no	2643.68	2379.96	2907.39	2405.63	2365.09	2369.18	2668.91	2903.94	3149.33	NM_001017426, NP_001017426, XM_006532898, XM_011248919, XM_011248920, XM_011248921, XM_011248922, XM_011248923, XP_006532961, XP_011247221, XP_011247222, XP_011247223, XP_011247224, XP_011247225	GO:0006954, GO:0010468, GO:0016569, GO:0016577, GO:0021766, GO:0045165, GO:0045446, GO:0045944, GO:0045944, GO:0048333, GO:0055007, GO:0055114, GO:0070301, GO:0071557, GO:0071557, GO:0071557, GO:0005634, GO:0005634, GO:0000907, GO:0003682, GO:0008013, GO:0016491, GO:0018602, GO:0019798, GO:0034792, GO:0043565, GO:0043734, GO:0046872, GO:0051213, GO:0052634, GO:0052635, GO:0071558, GO:0071558	216850
Lman1l	complexin 3	chr9:57599991-57606281	-	OK	0.388765	0.154659	2.5137	0.0119472	0.227194	no	197.752	164.25	231.253	142.068	180.899	169.784	225.064	198.608	270.088	NM_146223, NP_666335	GO:0006810, GO:0006836, GO:0006887, GO:0016079, GO:0030073, GO:0046928, GO:0005829, GO:0005886, GO:0016020, GO:0030054, GO:0045202, GO:0000149, GO:0005326, GO:0019905	235415
Vamp8	vesicle-associated membrane protein 8	chr6:72385220-72390667	-	OK	-0.456855	0.18188	-2.51185	0.0120099	0.228097	no	169.187	210.349	128.026	242.864	256.513	131.669	93.5199	159.335	131.222	NM_016794, NP_058074	GO:0006461, GO:0006810, GO:0006906, GO:0006906, GO:0006914, GO:0015031, GO:0016192, GO:0030100, GO:0035493, GO:0046718, GO:0061025, GO:0070254, GO:0070254, GO:0070625, GO:0097352, GO:1902278, GO:1903076, GO:1903531, GO:1903595, GO:0005737, GO:0005739, GO:0005764, GO:0005765, GO:0005768, GO:0005769, GO:0005829, GO:0005829, GO:0005886, GO:0009986, GO:0016020, GO:0016021, GO:0016323, GO:0030141, GO:…	22320
Samd1	sterile alpha motif domain containing 1	chr8:83997671-84000386	+	OK	-0.360696	0.14372	-2.50972	0.0120827	0.228992	no	281.687	323.962	239.413	379.376	310.113	282.395	248.701	230.026	239.512	NM_001081415, NP_001074884	GO:0008150, GO:0005575, GO:0005576, GO:0005737, GO:0003674	666704
Tapbp	TAP binding protein	chr17:33919477-33929290	+	OK	-0.295382	0.117723	-2.50913	0.012103	0.228992	no	538.003	599.769	476.236	578.589	603.954	616.765	497.402	489.226	442.078	NM_001025313, NM_009318, NP_001020484, NP_033344	GO:0002479, GO:0006952, GO:0010468, GO:0019885, GO:0050823, GO:0061635, GO:0000139, GO:0005783, GO:0005789, GO:0005887, GO:0016020, GO:0016021, GO:0042824, GO:0042825, GO:0005515, GO:0046978, GO:0046979	21356
Tifa	TRAF-interacting protein with forkhead-associated domain	chr3:127789912-127798389	+	OK	-0.444223	0.177023	-2.50941	0.0120933	0.228992	no	73.2388	89.8057	56.6719	77.7801	102.414	89.2231	56.523	65.0805	48.412	NM_145133, NP_660115, XM_006501236, XM_006501237, XM_006501238, XM_006501239, XP_006501299, XP_006501300, XP_006501301, XP_006501302	GO:0007249, GO:0005622, GO:0005515	211550
Hist1h4f	histone cluster 1, H4f	chr13:23551285-23551643	-	OK	-0.447112	0.17826	-2.5082	0.0121347	0.229301	no	336.708	413.289	260.128	549.223	385.727	304.918	168.541	317.548	294.294	NM_175655, NP_783586	GO:0006334, GO:0006335, GO:0006336, GO:0045653, GO:0051290, GO:0000228, GO:0000784, GO:0000786, GO:0005634, GO:0016020, GO:0031012, GO:0043234, GO:0070062, GO:0019904, GO:0042393, GO:0044822	319157
Rhod	ras homolog family member D	chr19:4423471-4439443	-	OK	-0.43915	0.175443	-2.5031	0.0123112	0.232343	no	81.8835	99.8178	63.9491	91.2726	121.557	86.6243	58.5784	69.5688	63.7	NM_001329989, NM_007485, NP_001316918, NP_031511, XM_006531644, XP_006531707	GO:0006605, GO:0007264, GO:0030032, GO:0030335, GO:0045785, GO:0048041, GO:0051017, GO:0051893, GO:2000249, GO:0005768, GO:0005886, GO:0016020, GO:0000166, GO:0005525, GO:0019901	11854
Ccdc23	small vasohibin binding protein	chr4:119195309-119201298	+	OK	-0.406975	0.162819	-2.49956	0.0124347	0.234377	no	156.815	185.635	127.996	204.768	196.213	155.924	102.769	143.626	137.592	NM_001038998, NM_024462, NP_001034087, NP_077782	GO:0009306, GO:0010596, GO:0031397, GO:0005576, GO:0045177, GO:0003674	69216
Snora16a	small nucleolar RNA, H/ACA box 16A	chr4:132309464-132309600	+	OK	0.46269	0.185257	2.49756	0.0125053	0.235411	no	50.078	37.0182	63.1378	29.366	39.2427	42.4459	61.6615	53.8598	73.892	NR_029412	GO:0008150, GO:0005575, GO:0003674	100310813
Haus4	HAUS augmin-like complex, subunit 4	chr14:54541784-54554361	-	OK	-0.404264	0.161895	-2.49707	0.0125224	0.235438	no	151.302	178.806	123.798	219.054	149.314	168.051	122.295	126.795	122.304	NM_145462, NP_663437, XM_006518845, XM_017315965, XP_006518908, XP_017171454	GO:0007049, GO:0007067, GO:0051225, GO:0051297, GO:0051301, GO:0005737, GO:0005813, GO:0005856, GO:0005874, GO:0070652, GO:0003674	219072
Snora3	small nucleolar RNA, H/ACA box 3	chr7:109520131-109520251	+	OK	0.442941	0.177485	2.49565	0.0125727	0.236086	no	126.297	97.9306	154.662	73.0181	89.971	130.803	123.323	175.044	165.62	NR_028079	GO:0008150, GO:0005575, GO:0003674	100302499
Rrm1	ribonucleotide reductase M1	chr7:102441694-102469771	+	OK	-0.320333	0.128534	-2.49222	0.0126949	0.238039	no	1439.19	1622.88	1255.5	1611.16	1563.96	1693.51	1501.46	1149.01	1116.02	NM_009103, NP_033129	GO:0006260, GO:0008152, GO:0009263, GO:0051259, GO:0051290, GO:0055114, GO:0005635, GO:0005737, GO:0005971, GO:0042995, GO:0043025, GO:0070062, GO:0000166, GO:0003824, GO:0004748, GO:0005515, GO:0005524, GO:0016491, GO:0017076	20133
Slc35a4	solute carrier family 35, member A4	chr18:36679214-36683862	+	OK	-0.343128	0.137701	-2.49183	0.0127086	0.238039	no	291.522	332.648	250.397	338.105	334.998	324.841	288.781	235.636	226.772	NM_001083317, NM_026404, NP_001076786, NP_080680, XM_011246986, XP_011245288	GO:0006810, GO:0008150, GO:0008643, GO:0000139, GO:0005575, GO:0005794, GO:0016020, GO:0016021, GO:0003674, GO:0005351	67843
Tmem14c	transmembrane protein 14C	chr13:41016249-41022582	+	OK	-0.380426	0.153021	-2.4861	0.0129151	0.241604	no	307.677	358.22	257.134	426.997	343.613	304.051	230.203	302.961	238.238	NM_025387, NP_079663, XM_006516937, XM_006516938, XM_006516939, XP_006517000, XP_006517001, XP_006517002	GO:0006783, GO:0006839, GO:0030218, GO:0070453, GO:0005739, GO:0005743, GO:0016020, GO:0016021, GO:0003674	66154
Snora15	small nucleolar RNA, H/ACA box 15	chr5:129794560-129794676	+	OK	0.407518	0.164175	2.48222	0.0130568	0.243951	no	254.167	206.859	301.474	161.116	195.256	264.204	342.221	251.346	310.856	NR_003681	GO:0008150, GO:0005575, GO:0003674	100113364
Igtp	interferon gamma induced GTPase	chr11:58199555-58207592	+	OK	-0.465603	0.187678	-2.48085	0.0131068	0.244273	no	52.1029	66.7523	37.4535	44.4458	71.7854	84.0256	39.0523	32.5403	40.768	NM_018738, NP_061208	GO:0006952, GO:0035458, GO:0005789, GO:0005829, GO:0003924	16145
Trim34a	tripartite motif-containing 34A	chr7:104244456-104262236	+	OK	-0.46721	0.188298	-2.48123	0.013093	0.244273	no	42.0617	54.3142	29.8091	53.1762	61.2569	48.5096	40.0799	21.3195	28.028	NM_030684, NP_109609, XM_006508367, XM_006508368, XM_006508369, XP_006508430, XP_006508431, XP_006508432, XR_001778020	GO:0051607, GO:0005622, GO:0005737, GO:0008270, GO:0046872	94094
Sgol2	shugoshin-like 2a (S. pombe)	chr1:57985339-58026277	+	OK	-0.40022	0.161444	-2.479	0.013175	0.244934	no	258.578	305.554	211.601	299.215	308.199	309.249	283.643	172.8	178.36	NM_001177867, NM_199007, NP_001171338, NP_950172	GO:0007049, GO:0007059, GO:0007140, GO:0007143, GO:0008104, GO:0010789, GO:0051301, GO:0051321, GO:0051754, GO:2000711, GO:0000775, GO:0000775, GO:0000776, GO:0000779, GO:0000780, GO:0005634, GO:0005654, GO:0005694, GO:0030892, GO:0005515	68549
Tap2	transporter 2, ATP-binding cassette, sub-family B (MDR/TAP)	chr17:34204478-34216321	+	OK	-0.418549	0.168825	-2.47919	0.013168	0.244934	no	115.632	138.495	92.7685	115.083	153.142	147.261	98.6583	75.1792	104.468	NM_011530, NP_035660	GO:0001916, GO:0001916, GO:0001916, GO:0002237, GO:0002250, GO:0002376, GO:0002481, GO:0002485, GO:0002489, GO:0002489, GO:0002591, GO:0002591, GO:0006461, GO:0006810, GO:0015031, GO:0015833, GO:0019060, GO:0019885, GO:0042270, GO:0046967, GO:0046968, GO:0055085, GO:0005783, GO:0016020, GO:0016021, GO:0016021, GO:0030176, GO:0042824, GO:0042825, GO:0043231, GO:0000166, GO:0005515, GO:0005524, GO:…	21355
Mcm2	modifier of chinchilla-mottled 2	NA	NA	OK	-0.383232	0.154754	-2.4764	0.0132716	0.246423	no	535.395	624.979	445.811	657.162	545.569	672.205	567.285	343.356	426.79	NA		107572
Syk	spleen tyrosine kinase	chr13:52583436-52648792	+	OK	-0.427689	0.172932	-2.47316	0.0133923	0.248356	no	131.346	158.944	103.747	153.179	160.799	162.854	142.849	83.0338	85.3581	NM_001198977, NM_011518, NP_001185906, NP_035648, XM_006516895, XM_006516896, XM_006516897, XM_017315470, XM_017315471, XP_006516958, XP_006516959, XP_006516960, XP_017170959, XP_017170960	GO:0000187, GO:0000187, GO:0001525, GO:0001820, GO:0001945, GO:0002092, GO:0002250, GO:0002281, GO:0002283, GO:0002366, GO:0002376, GO:0002554, GO:0006468, GO:0007159, GO:0007166, GO:0007166, GO:0007167, GO:0007169, GO:0007186, GO:0007229, GO:0007257, GO:0010543, GO:0010803, GO:0016310, GO:0018105, GO:0018108, GO:0018108, GO:0019370, GO:0030593, GO:0031623, GO:0032481, GO:0032928, GO:0033630, GO:…	20963
Aurka	aurora kinase A	chr2:172356189-172370570	-	OK	-0.374208	0.151335	-2.47271	0.0134094	0.248365	no	199.788	232.022	167.554	256.357	233.542	206.166	193.206	151.481	157.976	NM_001291185, NM_011497, NP_001278114, NP_035627, XM_006499075, XP_006499138	GO:0000212, GO:0000226, GO:0000278, GO:0006468, GO:0006468, GO:0007049, GO:0007051, GO:0007052, GO:0007057, GO:0007067, GO:0007100, GO:0007100, GO:0007126, GO:0009611, GO:0009948, GO:0016310, GO:0030030, GO:0031647, GO:0032091, GO:0032436, GO:0032465, GO:0043066, GO:0051297, GO:0051301, GO:0051321, GO:0051642, GO:0071539, GO:0090233, GO:0097421, GO:1900195, GO:1990138, GO:0000780, GO:0005634, GO:…	20878
1110018J18Rik	AhpC/TSA antioxidant enzyme domain containing 1	chr13:64291835-64312710	-	OK	-0.370298	0.14984	-2.47128	0.013463	0.248599	no	189.321	219.457	159.186	188.895	245.985	223.491	163.403	163.823	150.332	NM_025370, NP_079646	GO:0055114, GO:0005575, GO:0016209	66129
B2m	beta-2 microglobulin	chr2:122147686-122153082	+	OK	-0.343937	0.139167	-2.47141	0.0134583	0.248599	no	866.481	988.778	744.184	995.268	1071.04	900.027	621.753	899.907	710.892	NM_009735, NP_033865	GO:0001916, GO:0002237, GO:0002376, GO:0002474, GO:0002481, GO:0002726, GO:0003254, GO:0006826, GO:0006955, GO:0006968, GO:0010977, GO:0019731, GO:0019885, GO:0032092, GO:0033077, GO:0033216, GO:0042026, GO:0045087, GO:0045646, GO:0048260, GO:0050829, GO:0050830, GO:0055072, GO:0071222, GO:0071281, GO:0071283, GO:1900121, GO:1900122, GO:1903991, GO:1904434, GO:1904437, GO:0005576, GO:0005615, GO:…	12010
Tmem204	transmembrane protein 204	chr17:25057701-25081114	-	OK	-0.350053	0.141662	-2.47104	0.0134719	0.248599	no	669.415	766.659	572.172	785.738	903.539	610.702	610.448	572.26	533.806	NM_001001183, NP_001001183, XM_006524578, XP_006524641	GO:0001945, GO:0001945, GO:0030947, GO:0051145, GO:0005886, GO:0016020, GO:0016021, GO:0030054, GO:0005515	407831
Uqcrh	ubiquinol-cytochrome c reductase hinge protein	chr4:116066964-116075070	-	OK	-0.374179	0.1515	-2.46982	0.0135181	0.249142	no	726.331	843.08	609.581	1019.87	879.61	629.759	570.368	679.979	578.396	NM_025641, NP_079917	GO:0006122, GO:0006810, GO:0051291, GO:0055114, GO:0005739, GO:0005743, GO:0005750, GO:0016020, GO:0070469, GO:0008121, GO:0032403	66576
Fam46b	family with sequence similarity 46, member B	chr4:133480132-133487940	+	OK	0.386232	0.15646	2.46857	0.0135656	0.24971	no	10.2859	4.39817	16.1736	4.76205	6.69997	1.73249	10.2769	28.052	10.192	NM_175307, NP_780516	GO:0008150, GO:0005575, GO:0003674	100342
9430020K01Rik	RIKEN cDNA 9430020K01 gene	chr18:4634928-4682869	+	OK	-0.384559	0.155936	-2.46614	0.0136578	0.250229	no	2363.72	2762.67	1964.76	2522.3	3046.57	2719.14	2655.55	1692.09	1546.64	NM_001081963, NP_001075432, XM_006525903, XM_006525904, XP_006525966, XP_006525967	GO:0007155, GO:0008150, GO:0005911, GO:0030054, GO:0003674	240185
Chmp6	charged multivesicular body protein 6	chr11:119913809-119919552	+	OK	-0.350085	0.141961	-2.46606	0.0136607	0.250229	no	399.858	457.857	341.858	522.238	463.255	388.077	324.75	384.873	315.952	NM_001085498, NP_001078967, XM_006532718, XP_006532781	GO:0000920, GO:0006810, GO:0006997, GO:0007034, GO:0007080, GO:0015031, GO:0039702, GO:0000815, GO:0005768, GO:0010008, GO:0016020, GO:0070062, GO:0047485	208092
Med21	mediator complex subunit 21	chr6:146642578-146650600	+	OK	-0.378258	0.153375	-2.46623	0.0136545	0.250229	no	175.687	204.629	146.746	218.26	216.313	179.312	149.015	163.823	127.4	NM_025315, NP_079591	GO:0001824, GO:0006351, GO:0006355, GO:0006366, GO:0016567, GO:0019827, GO:0045944, GO:0000151, GO:0005634, GO:0016592, GO:0016592, GO:0001104, GO:0003713, GO:0005515, GO:0061630	108098
Sema3c	sema domain, immunoglobulin domain (Ig), short basic domain, secreted, (semaphorin) 3C	chr5:17574815-17730267	+	OK	-0.462255	0.187388	-2.46683	0.0136315	0.250229	no	28.3463	38.5671	18.1255	29.366	51.6855	34.6497	10.2769	22.4416	21.658	NM_013657, NP_038685	GO:0001755, GO:0001756, GO:0001974, GO:0003151, GO:0003215, GO:0003350, GO:0007275, GO:0007399, GO:0007411, GO:0007507, GO:0009791, GO:0021915, GO:0030154, GO:0030335, GO:0048843, GO:0050919, GO:0060174, GO:0060666, GO:0071526, GO:0005576, GO:0005615, GO:0070062, GO:0030215, GO:0038191, GO:0045499	20348
[truncated: 22,521 more rows]
