# Supplementary material for: FOXC1 regulates endothelial CD98 (LAT1/4F2hc) expression in retinal angiogenesis and blood-retina barrier formation
Source: Nat Commun. 2024 May 16;15:4097. doi: 10.1038/s41467-024-48134-2 (PMC11099035; doi:10.1038/s41467-024-48134-2)
Supplement: Supplementary file 5 — Source Data [file 41467_2024_48134_MOESM5_ESM.xlsx]

## Sheet: Figure 1
M			Quantification of retina vessel outgrowth length					N		Quantification of vascular density						O	Quantification of branching index
	Foxc1fl/fl	EC-Foxc1-KO	Foxc2fl/fl	EC-Foxc2-KO	Foxc1fl/fl; Foxc2fl/fl	EC-Foxc1; Foxc2-DKO			Foxc1fl/fl	EC-Foxc1-KO	Foxc2fl/fl	EC-Foxc2-KO	Foxc1fl/fl; Foxc2fl/fl	EC-Foxc1; Foxc2-DKO			Foxc1fl/fl	EC-Foxc1-KO	Foxc2fl/fl	EC-Foxc2-KO	Foxc1fl/fl; Foxc2fl/fl	EC-Foxc1; Foxc2-DKO
	1.94475	1.62613	1.836	1.622	1.77537	1.6385			1.01822	0.749933	1.06639	1.04964	0.930962	0.863444			0.851978	0.543593	1.0099	1.10648	0.972575	0.586134
	1.94725	1.5305	1.60813	1.6845	1.876	1.63512			0.961483	0.823268	1.05476	0.899201	1.02732	0.833256			1.0215	0.514615	1.03209	0.808343	1.0043	0.662364
	1.8205	1.51238	1.972	1.78825	2.08887	1.65987			0.925357	0.72748	0.933345	0.992816	0.925368	0.739879			0.847801	0.509136	0.972146	0.974159	0.981162	0.614307
	1.7245	1.51725	1.75775	1.98825	2.05437	1.80387			1.16825	0.893284	0.99425	0.92931	0.913914	0.746102			1.19702	0.772196	1.21237	0.861212	0.84403	0.444905
	1.84275	1.54337	1.88675	1.74287	2.16637	1.79062			0.985501	0.606431	1.12384	0.982447	1.11287	0.700085			1.05899	0.386461	1.2174	0.883671	1.03781	0.363487
	2.16237	1.63387	2.11675	1.80563	1.8755	1.54075			0.989449	0.691807	0.893339	0.957106	1.05611	0.71582			0.964685	0.485411	0.837874	0.962558	1.02351	0.433822
		1.81563	1.86675	2.1915	2.14737	1.99188			0.951731	0.673419	0.917338	0.887935	1.03346	0.957383			1.05802	0.436368	0.793793	0.850395	1.13661	0.700473
		1.59225	2.0175	1.9375		1.58587				0.860336	1.01674	0.910465		0.807499				0.707029	0.924432	0.862164		0.513611
		1.7925				1.64375								0.709549								0.449656
														0.80758								0.537977
		Two-tailed unpaired t-test			Summary	P value								0.771208								0.515546
		EC-Foxc1-KO vs. Foxc1fl/fl			***	0.001
		EC-Foxc2-KO vs. Foxc2fl/fl			ns	0.6683				Two-tailed unpaired t-test			Summary	P value				Two-tailed unpaired t-test			Summary	P value
		EC-Foxc1; Foxc2-DKO vs. Foxc1fl/fl ; Foxc2fl/fl			**	0.0011				EC-Foxc1-KO vs. Foxc1fl/fl			***	0.0002				EC-Foxc1-KO vs. Foxc1fl/fl			****	<0.0001
										EC-Foxc2-KO vs. Foxc2fl/fl			ns	0.1794				EC-Foxc2-KO vs. Foxc2fl/fl			ns	0.2022
										EC-Foxc1; Foxc2-DKO vs. Foxc1fl/fl ; Foxc2fl/fl			****	<0.0001				EC-Foxc1; Foxc2-DKO vs. Foxc1fl/fl ; Foxc2fl/fl			****	<0.0001

## Sheet: Figure 2
C		Quantification of Foxc1 + cells per vascular area					D	Quantification of % mean PDGFRβ fluorescent intensity per vascular area
	Endothelial cells (Foxc1fl/fl)	Endothelial cells (EC-Foxc1-KO)	Pericytes (Foxc1fl/fl)	Pericytes (EC-Foxc1-KO)				Foxc1fl/fl	EC-Foxc1-KO
	104.225	10.4638	128.45	67.6386				100.155	86.8464
	108.586	11.35	96.7065	71.3099				85.8154	78.7046
	86.161	12.2824	84.238	81.3498				104.965	70.3295
	101.028		90.6051					109.065
		Two-tailed unpaired t-test	Summary	P value				Two-tailed unpaired t-test	Summary	P value
		Foxc1 + endothealial cells in EC-Foxc1-KO vs. Foxc1fl/fl	****	<0.0001				EC-Foxc1-KO vs. Foxc1fl/fl	*	0.0312
		Foxc1 + pericytes in EC-Foxc1-KO vs. Foxc1fl/fl	ns	0.0798

## Sheet: Figure 3
C	Quantification of vascular density in superficial plexus (P12)						E	Quantification of vascular density in deep plexus (P12)					I	Quantification of vascular density in superficial plexus (P21)						K	Quantification of vascular density in deep plexus (P21)						O	Quantification of extravascular area of dextran (%) (P6)
		Foxc1fl/fl	EC-Foxc1-KO						Foxc1fl/fl	EC-Foxc1-KO					Foxc1fl/fl	EC-Foxc1-KO						Foxc1fl/fl	EC-Foxc1-KO						Foxc1fl/fl	EC-Foxc1-KO
		1.02681	0.949772						0.997368	0.921697					0.895934	0.781494						0.709132	0.807631						3.58912	14.2184
		1.11397	1.07404						1.01048	0.792781					0.84325	0.782157						0.987742	0.750106						2.2128	14.1433
		0.975733	0.921087						0.929978	0.977598					0.703671	0.88432						0.870327	0.904458						1.77427	36.3106
		1.03359	0.981523						1.0713	0.642705					0.780213	0.874639						0.987742	0.889212						2.11487	24.4783
		0.926667	0.965463						1.01519	0.988252					1.2261	0.678809						1.21145	1.37244						8.70766	6.40764
		0.92323	0.914611						0.975678	0.835339					1.55083	1.11354						1.23361	1.32268						1.74636	45.5282
																1.29181													16.7603
	Two-tailed unpaired t-test			Summary	P-value			Two-tailed unpaired t-test			Summary	P-value									Two-tailed unpaired t-test			Summary	P value
	EC-Foxc1-KO vs. Foxc1fl/fl			ns	0.4169			EC-Foxc1-KO vs. Foxc1fl/fl			*	0.0335		Two-tailed unpaired t-test			Summary	P value			EC-Foxc1-KO vs. Foxc1fl/fl			ns	0.956			Two-tailed unpaired t-test			Summary	P value
														EC-Foxc1-KO vs. Foxc1fl/fl			ns	0.5838										EC-Foxc1-KO vs. Foxc1fl/fl			*	0.0119
D	Quantification of branching index in superficial plexus (P12)						F	Quantification of branching index in deep plexus (P12)					J	Quantification of branching index in superficial plexus (P21)						L	Quantification of branching index in deep plexus (P21)
		Foxc1fl/fl	EC-Foxc1-KO						Foxc1fl/fl	EC-Foxc1-KO					Foxc1fl/fl	EC-Foxc1-KO						Foxc1fl/fl	EC-Foxc1-KO
		1.08212	0.830084						1.03485	0.808932					0.653744	0.591962						0.530548	0.661974
		1.12486	0.828437						0.974278	0.602902					0.46	0.435633						0.93547	0.575975
		0.946684	0.784756						0.850119	0.914104					0.384432	0.733855						0.635318	0.7485
		0.846337	0.858824						1.14075	0.486713					0.430027	0.786098						0.93547	0.813465
		1.07912	0.969247						1.05805	0.968637					1.5626	0.462183						1.35735	1.88249
		0.920883	0.836835						0.941952	0.749638					2.50919	1.67371						1.60584	1.68086
																2.33128
	Two-tailed unpaired t-test			Summary	P-value			Two-tailed unpaired t-test			Summary	P-value									Two-tailed unpaired t-test			Summary	P value
	EC-Foxc1-KO vs. Foxc1fl/fl			*	0.0169			EC-Foxc1-KO vs. Foxc1fl/fl			*	0.017		Two-tailed unpaired t-test			Summary	P value			EC-Foxc1-KO vs. Foxc1fl/fl			ns	0.8371
														EC-Foxc1-KO vs. Foxc1fl/fl			ns	0.9963

## Sheet: Figure 4
A	Volcano plot showing DEGs between EC-Foxc1-KO and littermate controls (P6)					B	Subsets of GO gene sets dwonregulated log2 < 1			C	Western blot							D	GSEA results summary						E	Quantification of % mean pS6 fluroscence intensity					F	Quantification of % mean pS6 fluroscence intensity					G	Quantification of % mean pS6 fluroscence intensity					H	Quantification of % mean pS6 fluroscence intensity
		log2 (fold change)	-log (FDR adjusted p-value)				SLC-mediated transmembrane transport	10.1043											Dataset	Retina_RNAseq_collapsed_to_symbols.Retina_RNAseq_phenotypes.cls.txt						Foxc1fl/fl	EC-Foxc1-KO					Foxc2fl/fl	EC-Foxc2-KO					Foxc1fl/fl; Foxc2fl/fl	EC-Foxc1; Foxc2-DKO					Foxc1fl/+; Slc3a2fl/+; Slc7a5fl/+	EC-Foxc1fl/+; Slc3a2fl/+; Slc7a5fl/+-KO
	Eda2r	2.72694	48.9949				Ferroptosis	4.40853												#EC-Foxc1-KO_versus_Control						100	78.9986					144.001	126.767					116.964	87.293					98.3963	99.8114
	Foxc1	-2.46136	48.4432				tissue homeostasis	4.40332											Phenotype	Retina_RNAseq_phenotypes.cls.txt#EC-Foxc1-KO_versus_Control						76.5403	55.6736					55.999	61.3699					94.8906	65.3852					120.628	110.779
	Slc16a1	-1.76447	47.816				Transport of bile salts and organic acids, metal ions and amine compounds	3.57397											Upregulated in class	Control						123.46	45.9151					81.7718	77.2014					84.8019	79.6787					80.976	79.2748
	Apod	-2.29176	39.8322				hair follicle development	3.17431											GeneSet	HALLMARK_MTORC1_SIGNALING						133.065	33.2864					118.228	92.3415					116.193	83.3426					100.804	90.8063
	Slco1c1	-1.94324	26.3176				bone development	2.19996											Enrichment Score (ES)	-0.486218						66.9353	53.8536						84.7191					87.1507	81.86					99.1965	84.4416
	Ctsh	-1.86606	25.1186																Normalized Enrichment Score (NES)	-1.81728						100	55.9041											100	64.1755					58.129	50.0021
	Slc3a2	-1.38307	25.1093																Nominal p-value	0							35.0156					Two-tailed unpaired t-test			Summary	P value			77.1403					148.723	49.2406
	E030010A14Rik	-1.76366	23.1136																FDR q-value	0.000299832												EC-Foxc2-KO vs. Foxc2fl/fl			ns	0.6012								93.1479	39.8204
	Hmgcs2	-1.70219	22.0439																FWER p-Value	0.003						Two-tailed unpaired t-test			Summary	P value								Two-tailed unpaired t-test			Summary	P value			36.5766
	Slc7a5	-1.65577	21.9666																							EC-Foxc1-KO vs. Foxc1fl/fl			**	0.0014								EC-Foxc1; Foxc2-DKO vs. Foxc1fl/fl; Foxc2fl/fl			**	0.0041
	Ephx1	1.81192	20.3834																Profile of the Running ES Score & Positions of GeneSet Members on the Rank Ordered List																									Two-tailed unpaired t-test			Summary	P value
	Nampt	-1.29332	16.5328																SYMBOL	TITLE	RANK IN GENE LIST	RANK METRIC SCORE	RUNNING ES	CORE ENRICHMENT																				EC-Foxc1fl/+; Slc3a2fl/+; Slc7a5fl/+-KO vs. Foxc1fl/+; Slc3a2fl/+; Slc7a5fl/+			*	0.0456
	Cldn5	-1.14926	15.8833															1	CDKN1A	cyclin dependent kinase inhibitor 1A [Source:HGNC Symbol;Acc:HGNC:1784]	21	1.757	0.0227	No
	Ocln	-1.44423	15.7636															2	CCNG1	cyclin G1 [Source:HGNC Symbol;Acc:HGNC:1592]	34	1.477	0.0421	No
	Slc39a8	-1.15885	14.6827															3	HK2	hexokinase 2 [Source:HGNC Symbol;Acc:HGNC:4923]	189	0.914	0.0457	No
	Esr1	1.57389	13.6255															4	AK4	adenylate kinase 4 [Source:HGNC Symbol;Acc:HGNC:363]	643	0.587	0.028	No
	Fli1	-1.12649	13.1982															5	NFIL3	"nuclear factor, interleukin 3 regulated [Source:HGNC Symbol;Acc:HGNC:7787]"	1200	0.469	0.0028	No
	Slc1a4	-1.05152	12.6194								Rabbit anti-FoxC1 (CST, 8758S, 1:500)				Mouse anti-LAT1 (sc-374232, 1:500)			6	IFI30	IFI30 lysosomal thiol reductase [Source:HGNC Symbol;Acc:HGNC:5398]	1251	0.462	0.0062	No
	AU021092	-1.19625	12.6036															7	PSPH	phosphoserine phosphatase [Source:HGNC Symbol;Acc:HGNC:9577]	1383	0.445	0.0048	No
	Sepp1	-1.12039	11.3099															8	STC1	stanniocalcin 1 [Source:HGNC Symbol;Acc:HGNC:11373]	1493	0.439	0.0046	No
	Pgm5	-1.43417	10.8031															9	PLOD2	"procollagen-lysine,2-oxoglutarate 5-dioxygenase 2 [Source:HGNC Symbol;Acc:HGNC:9082]"	1614	0.429	0.0036	No
	Itm2a	-1.15756	10.3993															10	ME1	malic enzyme 1 [Source:HGNC Symbol;Acc:HGNC:6983]	1687	0.419	0.0052	No
	Tnfrsf19	-1.21306	10.3728															11	VLDLR	very low density lipoprotein receptor [Source:HGNC Symbol;Acc:HGNC:12698]	1711	0.417	0.0095	No
	Apcdd1	-1.03888	10.1876															12	SLC2A3	solute carrier family 2 member 3 [Source:HGNC Symbol;Acc:HGNC:11007]	1943	0.389	0.0017	No
	Zic3	-1.10044	9.83481															13	PDK1	pyruvate dehydrogenase kinase 1 [Source:HGNC Symbol;Acc:HGNC:8809]	2085	0.378	-0.0012	No
	Tgfbi	-1.15119	9.65004															14	GSK3B	glycogen synthase kinase 3 beta [Source:HGNC Symbol;Acc:HGNC:4617]	2561	0.337	-0.0236	No
	Slc22a8	-1.31821	9.37066															15	USO1	USO1 vesicle transport factor [Source:HGNC Symbol;Acc:HGNC:30904]	2711	0.326	-0.0276	No
	Fam101b	-0.934557	9.30688															16	ERO1A	endoplasmic reticulum oxidoreductase 1 alpha [Source:HGNC Symbol;Acc:HGNC:13280]	2821	0.319	-0.0295	No
	Slc38a5	-1.09214	9.25748															17	ACACA	acetyl-CoA carboxylase alpha [Source:HGNC Symbol;Acc:HGNC:84]	3173	0.299	-0.0454	No
	Fzd6	-1.07596	9.17802															18	BCAT1	branched chain amino acid transaminase 1 [Source:HGNC Symbol;Acc:HGNC:976]	3473	0.283	-0.0585	No
	Mfsd2a	-0.9027	9.15859															19	DDIT4	DNA damage inducible transcript 4 [Source:HGNC Symbol;Acc:HGNC:24944]	3660	0.272	-0.0654	No
	Trf	-1.07755	9.15536															20	IGFBP5	insulin like growth factor binding protein 5 [Source:HGNC Symbol;Acc:HGNC:5474]	3990	0.253	-0.0807	No
	Bgn	-1.05006	8.7547															21	PGK1	phosphoglycerate kinase 1 [Source:HGNC Symbol;Acc:HGNC:8896]	4134	0.246	-0.0854	No
	Phlda3	1.28477	8.72122															22	CYP51A1	cytochrome P450 family 51 subfamily A member 1 [Source:HGNC Symbol;Acc:HGNC:2649]	4327	0.236	-0.0931	No
	Slco2b1	-0.975061	8.66509															23	MTHFD2L	methylenetetrahydrofolate dehydrogenase (NADP+ dependent) 2 like [Source:HGNC Symbol;Acc:HGNC:31865]	4543	0.226	-0.1023	No
	Nostrin	-1.02273	8.35235															24	GAPDH	glyceraldehyde-3-phosphate dehydrogenase [Source:HGNC Symbol;Acc:HGNC:4141]	4696	0.218	-0.108	No
	Htra3	-0.944329	8.0246															25	SRD5A1	steroid 5 alpha-reductase 1 [Source:HGNC Symbol;Acc:HGNC:11284]	5121	0.197	-0.1294	No
	Cat	-0.791724	7.27579															26	PSME3	proteasome activator subunit 3 [Source:HGNC Symbol;Acc:HGNC:9570]	5233	0.192	-0.1331	No
	Lmo2	-0.874662	7.20854															27	DHCR7	7-dehydrocholesterol reductase [Source:HGNC Symbol;Acc:HGNC:2860]	5274	0.191	-0.1327	No
	Slc29a1	-0.865704	7.1374															28	DDIT3	DNA damage inducible transcript 3 [Source:HGNC Symbol;Acc:HGNC:2726]	5361	0.186	-0.1351	No
	Ramp2	-0.840201	7.1374															29	LDHA	lactate dehydrogenase A [Source:HGNC Symbol;Acc:HGNC:6535]	5531	0.179	-0.1423	No
	2610019F03Rik	-0.892814	7.12939										Mouse anti-b-actin (Proteintech, 66009-1-Ig, 1:10000)					30	BTG2	BTG anti-proliferation factor 2 [Source:HGNC Symbol;Acc:HGNC:1131]	5691	0.171	-0.149	No
	Synm	-0.659043	7.07805															31	NFYC	nuclear transcription factor Y subunit gamma [Source:HGNC Symbol;Acc:HGNC:7806]	5706	0.17	-0.1475	No
	Tek	-0.956831	7.03677															32	ACSL3	acyl-CoA synthetase long chain family member 3 [Source:HGNC Symbol;Acc:HGNC:3570]	5852	0.164	-0.1535	No
	Cdk1	-0.816912	7.03677															33	HMGCS1	3-hydroxy-3-methylglutaryl-CoA synthase 1 [Source:HGNC Symbol;Acc:HGNC:5007]	5967	0.16	-0.1578	No
	Vwa1	-0.75804	7.03082															34	CFP	complement factor properdin [Source:HGNC Symbol;Acc:HGNC:8864]	6347	0.142	-0.1774	No
	Slc40a1	-0.961959	7.00485															35	P4HA1	prolyl 4-hydroxylase subunit alpha 1 [Source:HGNC Symbol;Acc:HGNC:8546]	6372	0.142	-0.1768	No
	Elovl7	-1.16748	6.89472															36	TBK1	TANK binding kinase 1 [Source:HGNC Symbol;Acc:HGNC:11584]	6506	0.135	-0.1825	No
	Fcgrt	-0.966098	6.86779															37	LGMN	legumain [Source:HGNC Symbol;Acc:HGNC:9472]	6549	0.134	-0.1831	No
	Bambi	-0.904532	6.86779															38	GTF2H1	general transcription factor IIH subunit 1 [Source:HGNC Symbol;Acc:HGNC:4655]	6667	0.128	-0.188	No
	Rassf3	-0.838719	6.79006															39	UFM1	ubiquitin fold modifier 1 [Source:HGNC Symbol;Acc:HGNC:20597]	6684	0.127	-0.1872	No
	Tm6sf1	-0.816741	6.72711															40	ATP2A2	ATPase sarcoplasmic/endoplasmic reticulum Ca2+ transporting 2 [Source:HGNC Symbol;Acc:HGNC:812]	6812	0.121	-0.1928	No
	C130074G19Rik	-0.88536	6.67044															41	PITPNB	phosphatidylinositol transfer protein beta [Source:HGNC Symbol;Acc:HGNC:9002]	6848	0.12	-0.1931	No
	Marveld2	-1.05106	6.60393															42	GMPS	guanine monophosphate synthase [Source:HGNC Symbol;Acc:HGNC:4378]	7228	0.103	-0.2133	No
	Lcp1	-0.871094	6.43031															43	TM7SF2	transmembrane 7 superfamily member 2 [Source:HGNC Symbol;Acc:HGNC:11863]	7236	0.103	-0.2123	No
	Cnn2	-0.794533	6.40925															44	PIK3R3	phosphoinositide-3-kinase regulatory subunit 3 [Source:HGNC Symbol;Acc:HGNC:8981]	7303	0.1	-0.2147	No
	Cdkn1a	0.873224	6.40465															45	HMGCR	3-hydroxy-3-methylglutaryl-CoA reductase [Source:HGNC Symbol;Acc:HGNC:5006]	7403	0.097	-0.219	No
	Csrp1	-0.793224	6.3786															46	MLLT11	MLLT11 transcription factor 7 cofactor [Source:HGNC Symbol;Acc:HGNC:16997]	7424	0.096	-0.2188	No
	Bsg	-0.741381	6.3786															47	GOT1	glutamic-oxaloacetic transaminase 1 [Source:HGNC Symbol;Acc:HGNC:4432]	7806	0.078	-0.2394	No
	Esm1	0.924584	6.34486															48	TPI1	triosephosphate isomerase 1 [Source:HGNC Symbol;Acc:HGNC:12009]	8037	0.068	-0.2515	No
	Ushbp1	-0.865979	6.28178															49	NUFIP1	nuclear FMR1 interacting protein 1 [Source:HGNC Symbol;Acc:HGNC:8057]	8062	0.067	-0.252	No
	Snora81	0.614349	6.28178															50	ELOVL6	ELOVL fatty acid elongase 6 [Source:HGNC Symbol;Acc:HGNC:15829]	8108	0.065	-0.2537	No
	Ptgfrn	-0.820133	6.27603															51	SCD	stearoyl-CoA desaturase [Source:HGNC Symbol;Acc:HGNC:10571]	8365	0.051	-0.2675	No
	Ccng1	0.76347	6.26705															52	ACLY	ATP citrate lyase [Source:HGNC Symbol;Acc:HGNC:115]	8463	0.048	-0.2724	No
	Itga1	-0.876749	6.16727															53	SLC7A11	solute carrier family 7 member 11 [Source:HGNC Symbol;Acc:HGNC:11059]	8629	0.04	-0.2812	No
	Shroom1	-1.02054	6.0955															54	TUBA4A	tubulin alpha 4a [Source:HGNC Symbol;Acc:HGNC:12407]	8742	0.034	-0.2871	No
	Angptl4	-0.898536	6.09451															55	TCEA1	transcription elongation factor A1 [Source:HGNC Symbol;Acc:HGNC:11612]	8782	0.032	-0.2889	No
	Tril	-0.648346	6.04288															56	FADS2	fatty acid desaturase 2 [Source:HGNC Symbol;Acc:HGNC:3575]	8823	0.031	-0.2907	No
	Lsr	-0.652523	5.95943															57	PFKL	"phosphofructokinase, liver type [Source:HGNC Symbol;Acc:HGNC:8876]"	8835	0.03	-0.291	No
	Msrb3	-0.81296	5.74641															58	SLC37A4	solute carrier family 37 member 4 [Source:HGNC Symbol;Acc:HGNC:4061]	8878	0.027	-0.293	No
	Slc35f2	-0.855008	5.71581															59	SLC9A3R1	SLC9A3 regulator 1 [Source:HGNC Symbol;Acc:HGNC:11075]	8913	0.025	-0.2946	No
	N4bp3	-0.701669	5.29318															60	CTH	cystathionine gamma-lyase [Source:HGNC Symbol;Acc:HGNC:2501]	9036	0.019	-0.3013	No
	Cthrc1	-0.973331	5.26469															61	ENO1	enolase 1 [Source:HGNC Symbol;Acc:HGNC:3350]	9070	0.017	-0.3029	No
	Mal	-1.02069	5.2438															62	UBE2D3	ubiquitin conjugating enzyme E2 D3 [Source:HGNC Symbol;Acc:HGNC:12476]	9125	0.013	-0.3058	No
	Tmem37	-0.986052	5.18325															63	CTSC	cathepsin C [Source:HGNC Symbol;Acc:HGNC:2528]	9134	0.013	-0.3061	No
	Wls	-0.88747	5.17913															64	FADS1	fatty acid desaturase 1 [Source:HGNC Symbol;Acc:HGNC:3574]	10478	-0.002	-0.3824	No
	Ube2c	-0.808842	5.13804															65	GBE1	"1,4-alpha-glucan branching enzyme 1 [Source:HGNC Symbol;Acc:HGNC:4180]"	10578	-0.008	-0.3879	No
	Pde2a	-0.785457	5.12442															66	DHCR24	24-dehydrocholesterol reductase [Source:HGNC Symbol;Acc:HGNC:2859]	10648	-0.011	-0.3917	No
	Bmf	-0.848892	5.08312															67	IFRD1	interferon related developmental regulator 1 [Source:HGNC Symbol;Acc:HGNC:5456]	10655	-0.011	-0.3918	No
	Ldlrad3	-0.757407	4.98668															68	EEF1E1	eukaryotic translation elongation factor 1 epsilon 1 [Source:HGNC Symbol;Acc:HGNC:3212]	10739	-0.016	-0.3963	No
	Tmem173	-0.829225	4.85244															69	SHMT2	serine hydroxymethyltransferase 2 [Source:HGNC Symbol;Acc:HGNC:10852]	10758	-0.017	-0.3971	No
	Colec12	-1.01521	4.84115															70	FDXR	ferredoxin reductase [Source:HGNC Symbol;Acc:HGNC:3642]	10998	-0.032	-0.4103	No
	Foxq1	-0.787869	4.84115															71	CACYBP	calcyclin binding protein [Source:HGNC Symbol;Acc:HGNC:30423]	11103	-0.038	-0.4157	No
	Csrp2	-0.752159	4.84115															72	ALDOA	"aldolase, fructose-bisphosphate A [Source:HGNC Symbol;Acc:HGNC:414]"	11157	-0.041	-0.4181	No
	Abcg2	-0.731748	4.84115															73	DAPP1	dual adaptor of phosphotyrosine and 3-phosphoinositides 1 [Source:HGNC Symbol;Acc:HGNC:16500]	11239	-0.047	-0.4221	No
	Fam43a	-0.621775	4.84115															74	ATP6V1D	ATPase H+ transporting V1 subunit D [Source:HGNC Symbol;Acc:HGNC:13527]	11248	-0.047	-0.4219	No
	Egfl8	-0.812108	4.81802															75	PSMA3	proteasome 20S subunit alpha 3 [Source:HGNC Symbol;Acc:HGNC:9532]	11275	-0.049	-0.4227	No
	Ifitm3	-0.764572	4.79706															76	INSIG1	insulin induced gene 1 [Source:HGNC Symbol;Acc:HGNC:6083]	11363	-0.054	-0.4269	No
	Sipa1	-0.675575	4.75877															77	GGA2	"golgi associated, gamma adaptin ear containing, ARF binding protein 2 [Source:HGNC Symbol;Acc:HGNC:16064]"	11466	-0.06	-0.4319	No
	Igfbp4	-0.64344	4.75739															78	GCLC	glutamate-cysteine ligase catalytic subunit [Source:HGNC Symbol;Acc:HGNC:4311]	11516	-0.063	-0.4338	No
	Rhoj	-0.626892	4.75739															79	EDEM1	ER degradation enhancing alpha-mannosidase like protein 1 [Source:HGNC Symbol;Acc:HGNC:18967]	11678	-0.074	-0.442	No
	Aplnr	-0.84073	4.75668															80	SQLE	squalene epoxidase [Source:HGNC Symbol;Acc:HGNC:11279]	12062	-0.1	-0.4624	No
	Lrp10	-0.620679	4.50739															81	SQSTM1	sequestosome 1 [Source:HGNC Symbol;Acc:HGNC:11280]	12075	-0.101	-0.4617	No
	Lipc	-0.980328	4.45733															82	NUP205	nucleoporin 205 [Source:HGNC Symbol;Acc:HGNC:18658]	12144	-0.107	-0.4641	No
	Grrp1	-0.816414	4.38297															83	RAB1A	"RAB1A, member RAS oncogene family [Source:HGNC Symbol;Acc:HGNC:9758]"	12146	-0.107	-0.4627	No
	Chst2	-0.693451	4.37055															84	TOMM40	translocase of outer mitochondrial membrane 40 [Source:HGNC Symbol;Acc:HGNC:18001]	12226	-0.114	-0.4656	No
	Arpc1b	-0.668379	4.36312															85	IDI1	isopentenyl-diphosphate delta isomerase 1 [Source:HGNC Symbol;Acc:HGNC:5387]	12230	-0.114	-0.4643	No
	Ostf1	-0.73114	4.30694															86	HSPA9	heat shock protein family A (Hsp70) member 9 [Source:HGNC Symbol;Acc:HGNC:5244]	12271	-0.117	-0.4649	No
	Nod1	-0.836363	4.28215															87	GPI	glucose-6-phosphate isomerase [Source:HGNC Symbol;Acc:HGNC:4458]	12454	-0.13	-0.4735	No
	Enpp3	-0.931967	4.25934															88	SC5D	sterol-C5-desaturase [Source:HGNC Symbol;Acc:HGNC:10547]	12479	-0.132	-0.4731	No
	Ggta1	-0.702996	4.24959															89	EPRS1	glutamyl-prolyl-tRNA synthetase 1 [Source:HGNC Symbol;Acc:HGNC:3418]	12599	-0.144	-0.4779	No
	Klhl4	-0.773178	4.17245															90	ACTR2	actin related protein 2 [Source:HGNC Symbol;Acc:HGNC:169]	12676	-0.148	-0.4802	No
	Gbp3	-0.809691	4.16104															91	RDH11	retinol dehydrogenase 11 [Source:HGNC Symbol;Acc:HGNC:17964]	12678	-0.148	-0.4782	No
	Fam55d	-0.766253	4.14096															92	CANX	calnexin [Source:HGNC Symbol;Acc:HGNC:1473]	12687	-0.149	-0.4767	No
	Tbx1	-0.861208	4.13127															93	ADD3	adducin 3 [Source:HGNC Symbol;Acc:HGNC:245]	12732	-0.152	-0.4771	No
	Mdfi	-0.858517	4.13127															94	PSMC6	"proteasome 26S subunit, ATPase 6 [Source:HGNC Symbol;Acc:HGNC:9553]"	12777	-0.156	-0.4775	No
	Tie1	-0.71977	4.13127															95	PSMC2	"proteasome 26S subunit, ATPase 2 [Source:HGNC Symbol;Acc:HGNC:9548]"	12884	-0.166	-0.4813	No
	Slc38a3	-0.523134	4.13127															96	IDH1	isocitrate dehydrogenase (NADP(+)) 1 [Source:HGNC Symbol;Acc:HGNC:5382]	12885	-0.166	-0.479	No
	Mfsd7c	-0.831779	4.1293															97	G6PD	glucose-6-phosphate dehydrogenase [Source:HGNC Symbol;Acc:HGNC:4057]	12887	-0.166	-0.4768	No
	Spock2	-0.666718	4.12912															98	NMT1	N-myristoyltransferase 1 [Source:HGNC Symbol;Acc:HGNC:7857]	12907	-0.167	-0.4756	No
	Igfbp7	-0.656062	4.11475															99	TUBG1	tubulin gamma 1 [Source:HGNC Symbol;Acc:HGNC:12417]	12909	-0.168	-0.4734	No
	Osmr	-0.866643	4.07515															100	SSR1	signal sequence receptor subunit 1 [Source:HGNC Symbol;Acc:HGNC:11323]	12918	-0.168	-0.4716	No
	Ptgis	-0.791862	4.0503															101	WARS1	tryptophanyl-tRNA synthetase 1 [Source:HGNC Symbol;Acc:HGNC:12729]	12928	-0.17	-0.4698	No
	Emp1	-0.693919	4.02468															102	CCT6A	chaperonin containing TCP1 subunit 6A [Source:HGNC Symbol;Acc:HGNC:1620]	12935	-0.171	-0.4678	No
	Lipa	-0.689027	3.94754															103	STIP1	stress induced phosphoprotein 1 [Source:HGNC Symbol;Acc:HGNC:11387]	12939	-0.172	-0.4656	No
	Arhgap18	-0.668537	3.94754															104	STARD4	StAR related lipid transfer domain containing 4 [Source:HGNC Symbol;Acc:HGNC:18058]	12994	-0.175	-0.4663	No
	Ccnd2	0.7222	3.94754															105	RRP9	"ribosomal RNA processing 9, U3 small nucleolar RNA binding protein [Source:HGNC Symbol;Acc:HGNC:16829]"	13083	-0.183	-0.4688	No
	Swap70	-0.665704	3.9407															106	YKT6	YKT6 v-SNARE homolog [Source:HGNC Symbol;Acc:HGNC:16959]	13086	-0.183	-0.4665	No
	Fam198b	0.742947	3.9407															107	HSP90B1	heat shock protein 90 beta family member 1 [Source:HGNC Symbol;Acc:HGNC:12028]	13094	-0.185	-0.4643	No
	Adora2a	-0.777273	3.86353															108	ASNS	asparagine synthetase (glutamine-hydrolyzing) [Source:HGNC Symbol;Acc:HGNC:753]	13318	-0.203	-0.4743	No
	Vasp	-0.599963	3.83751															109	COPS5	COP9 signalosome subunit 5 [Source:HGNC Symbol;Acc:HGNC:2240]	13321	-0.204	-0.4716	No
	Prkcdbp	-0.740402	3.79453															110	HSPA4	heat shock protein family A (Hsp70) member 4 [Source:HGNC Symbol;Acc:HGNC:5237]	13372	-0.208	-0.4716	No
	4632428N05Rik	-0.733078	3.79453															111	SERP1	stress associated endoplasmic reticulum protein 1 [Source:HGNC Symbol;Acc:HGNC:10759]	13404	-0.211	-0.4705	No
	X99384	-0.72199	3.78493															112	ABCF2	ATP binding cassette subfamily F member 2 [Source:HGNC Symbol;Acc:HGNC:71]	13657	-0.237	-0.4816	No
	Itgb4	0.838816	3.76141															113	PSMD12	"proteasome 26S subunit, non-ATPase 12 [Source:HGNC Symbol;Acc:HGNC:9557]"	13690	-0.241	-0.4802	No
	Arl4a	-0.631142	3.75279															114	PNO1	partner of NOB1 homolog [Source:HGNC Symbol;Acc:HGNC:32790]	13735	-0.245	-0.4793	No
	Def6	-0.64995	3.71699															115	SKAP2	src kinase associated phosphoprotein 2 [Source:HGNC Symbol;Acc:HGNC:15687]	13810	-0.255	-0.4801	No
	Serpinh1	-0.564465	3.71225															116	SLC6A6	solute carrier family 6 member 6 [Source:HGNC Symbol;Acc:HGNC:11052]	13919	-0.267	-0.4826	Yes
	Sparc	-0.634428	3.69807															117	TXNRD1	thioredoxin reductase 1 [Source:HGNC Symbol;Acc:HGNC:12437]	13958	-0.271	-0.4811	Yes
	Tubb6	-0.68029	3.68132															118	QDPR	quinoid dihydropteridine reductase [Source:HGNC Symbol;Acc:HGNC:9752]	13974	-0.273	-0.4782	Yes
	Exoc3l	-0.611718	3.68132															119	NFKBIB	NFKB inhibitor beta [Source:HGNC Symbol;Acc:HGNC:7798]	14012	-0.278	-0.4765	Yes
	Gas6	0.530687	3.61382															120	CD9	CD9 molecule [Source:HGNC Symbol;Acc:HGNC:1709]	14068	-0.285	-0.4758	Yes
	Irx3	-0.810793	3.57125															121	TRIB3	tribbles pseudokinase 3 [Source:HGNC Symbol;Acc:HGNC:16228]	14086	-0.286	-0.4729	Yes
	Tpm4	-0.553929	3.57125															122	PSMD14	"proteasome 26S subunit, non-ATPase 14 [Source:HGNC Symbol;Acc:HGNC:16889]"	14090	-0.286	-0.4691	Yes
	Tinagl1	0.805426	3.57125															123	PSMC4	"proteasome 26S subunit, ATPase 4 [Source:HGNC Symbol;Acc:HGNC:9551]"	14105	-0.288	-0.466	Yes
	Afap1l2	-0.797352	3.55225															124	ETF1	eukaryotic translation termination factor 1 [Source:HGNC Symbol;Acc:HGNC:3477]	14112	-0.289	-0.4624	Yes
	Pglyrp1	-0.751571	3.54909															125	IMMT	inner membrane mitochondrial protein [Source:HGNC Symbol;Acc:HGNC:6047]	14152	-0.293	-0.4607	Yes
	Plod1	-0.624865	3.50289															126	RIT1	Ras like without CAAX 1 [Source:HGNC Symbol;Acc:HGNC:10023]	14243	-0.304	-0.4617	Yes
	Mogat2	-0.881703	3.47039															127	PPP1R15A	protein phosphatase 1 regulatory subunit 15A [Source:HGNC Symbol;Acc:HGNC:14375]	14317	-0.312	-0.4616	Yes
	Ccbp2	-0.688982	3.46806															128	LDLR	low density lipoprotein receptor [Source:HGNC Symbol;Acc:HGNC:6547]	14324	-0.313	-0.4576	Yes
	Tnfrsf1a	-0.648768	3.46806															129	HSPD1	heat shock protein family D (Hsp60) member 1 [Source:HGNC Symbol;Acc:HGNC:5261]	14337	-0.315	-0.454	Yes
	Il27ra	-0.854222	3.43251															130	CYB5B	cytochrome b5 type B [Source:HGNC Symbol;Acc:HGNC:24374]	14353	-0.317	-0.4506	Yes
	Casp8	-0.701684	3.41645															131	SYTL2	synaptotagmin like 2 [Source:HGNC Symbol;Acc:HGNC:15585]	14363	-0.318	-0.4468	Yes
	Sox17	-0.536752	3.4099															132	UCHL5	ubiquitin C-terminal hydrolase L5 [Source:HGNC Symbol;Acc:HGNC:19678]	14436	-0.327	-0.4464	Yes
	Zkscan4	-0.758116	3.40393															133	PDAP1	PDGFA associated protein 1 [Source:HGNC Symbol;Acc:HGNC:14634]	14458	-0.328	-0.4432	Yes
	Birc5	-0.741388	3.40393															134	BHLHE40	basic helix-loop-helix family member e40 [Source:HGNC Symbol;Acc:HGNC:1046]	14575	-0.345	-0.4451	Yes
	Blvrb	-0.796204	3.3684															135	UNG	uracil DNA glycosylase [Source:HGNC Symbol;Acc:HGNC:12572]	14614	-0.351	-0.4425	Yes
	Esam	-0.644279	3.3684															136	TMEM97	transmembrane protein 97 [Source:HGNC Symbol;Acc:HGNC:28106]	14622	-0.352	-0.4381	Yes
	Rasip1	-0.577802	3.36732															137	RPA1	replication protein A1 [Source:HGNC Symbol;Acc:HGNC:10289]	14668	-0.359	-0.4357	Yes
	Dok4	-0.591631	3.35764															138	EGLN3	egl-9 family hypoxia inducible factor 3 [Source:HGNC Symbol;Acc:HGNC:14661]	14679	-0.362	-0.4314	Yes
	St3gal6	-0.647877	3.33958															139	HSPA5	heat shock protein family A (Hsp70) member 5 [Source:HGNC Symbol;Acc:HGNC:5238]	14707	-0.366	-0.4279	Yes
	Grap	-0.712471	3.3253															140	ITGB2	integrin subunit beta 2 [Source:HGNC Symbol;Acc:HGNC:6155]	14806	-0.382	-0.4283	Yes
	Unc93b1	-0.718993	3.32027															141	MTHFD2	"methylenetetrahydrofolate dehydrogenase (NADP+ dependent) 2, methenyltetrahydrofolate cyclohydrolase [Source:HGNC Symbol;Acc:HGNC:7434]"	14868	-0.388	-0.4265	Yes
	Tagln2	-0.592558	3.31706															142	HMBS	hydroxymethylbilane synthase [Source:HGNC Symbol;Acc:HGNC:4982]	14906	-0.393	-0.4233	Yes
	Pear1	-0.744093	3.30751															143	SLC1A5	solute carrier family 1 member 5 [Source:HGNC Symbol;Acc:HGNC:10943]	14908	-0.394	-0.418	Yes
	Rgl1	-0.584394	3.29189															144	ARPC5L	actin related protein 2/3 complex subunit 5 like [Source:HGNC Symbol;Acc:HGNC:23366]	15121	-0.409	-0.4245	Yes
	Enpp2	-0.621655	3.24584															145	PSAT1	phosphoserine aminotransferase 1 [Source:HGNC Symbol;Acc:HGNC:19129]	15125	-0.409	-0.4191	Yes
	Ifnar2	-0.555302	3.24568															146	CCNF	cyclin F [Source:HGNC Symbol;Acc:HGNC:1591]	15339	-0.424	-0.4254	Yes
	Gatm	-0.600342	3.24279															147	ADIPOR2	adiponectin receptor 2 [Source:HGNC Symbol;Acc:HGNC:24041]	15341	-0.424	-0.4197	Yes
	Csf1	-0.648469	3.24143															148	PSMD13	"proteasome 26S subunit, non-ATPase 13 [Source:HGNC Symbol;Acc:HGNC:9558]"	15373	-0.429	-0.4157	Yes
	Nos3	-0.625392	3.23802															149	ACTR3	actin related protein 3 [Source:HGNC Symbol;Acc:HGNC:170]	15406	-0.435	-0.4116	Yes
	Sparcl1	-0.625957	3.21884															150	CXCR4	C-X-C motif chemokine receptor 4 [Source:HGNC Symbol;Acc:HGNC:2561]	15412	-0.436	-0.4059	Yes
	Erg	-0.643401	3.21387															151	POLR3G	RNA polymerase III subunit G [Source:HGNC Symbol;Acc:HGNC:30075]	15420	-0.438	-0.4004	Yes
	Kank2	-0.649425	3.16605															152	GLA	galactosidase alpha [Source:HGNC Symbol;Acc:HGNC:4296]	15423	-0.438	-0.3945	Yes
	Nmi	-0.74051	3.12814															153	SDF2L1	stromal cell derived factor 2 like 1 [Source:HGNC Symbol;Acc:HGNC:10676]	15701	-0.483	-0.4037	Yes
	Clec1a	-0.715649	3.12814															154	RPN1	ribophorin I [Source:HGNC Symbol;Acc:HGNC:10381]	15760	-0.493	-0.4003	Yes
	Gmnn	-0.790448	3.11466															155	PPA1	inorganic pyrophosphatase 1 [Source:HGNC Symbol;Acc:HGNC:9226]	15768	-0.496	-0.3939	Yes
	Pik3r6	-0.707955	3.11466															156	MAP2K3	mitogen-activated protein kinase kinase 3 [Source:HGNC Symbol;Acc:HGNC:6843]	15792	-0.5	-0.3885	Yes
	Ly6c1	-0.681497	3.11466															157	ATP5MC1	ATP synthase membrane subunit c locus 1 [Source:HGNC Symbol;Acc:HGNC:841]	15862	-0.514	-0.3854	Yes
	Slc2a1	-0.505916	3.11237															158	LTA4H	leukotriene A4 hydrolase [Source:HGNC Symbol;Acc:HGNC:6710]	15885	-0.518	-0.3796	Yes
	Arhgef5	-0.686893	3.08339															159	TES	testin LIM domain protein [Source:HGNC Symbol;Acc:HGNC:14620]	15903	-0.522	-0.3735	Yes
	Scarf1	-0.685296	3.08339															160	PSMG1	proteasome assembly chaperone 1 [Source:HGNC Symbol;Acc:HGNC:3043]	15940	-0.529	-0.3683	Yes
	Mcm3	-0.68156	3.08176															161	XBP1	X-box binding protein 1 [Source:HGNC Symbol;Acc:HGNC:12801]	15954	-0.533	-0.3618	Yes
	Rassf9	-0.655039	3.06681															162	SEC11A	"SEC11 homolog A, signal peptidase complex subunit [Source:HGNC Symbol;Acc:HGNC:17718]"	15959	-0.533	-0.3548	Yes
	Prcp	-0.643886	3.05012															163	SLA	Src like adaptor [Source:HGNC Symbol;Acc:HGNC:10902]	15960	-0.534	-0.3476	Yes
	Il10rb	-0.656574	3.03509															164	EIF2S2	eukaryotic translation initiation factor 2 subunit beta [Source:HGNC Symbol;Acc:HGNC:3266]	15988	-0.539	-0.3418	Yes
	Esyt1	-0.552708	3.03509															165	HPRT1	hypoxanthine phosphoribosyltransferase 1 [Source:HGNC Symbol;Acc:HGNC:5157]	16003	-0.541	-0.3352	Yes
	Abcc4	-0.644563	3.03255															166	SORD	sorbitol dehydrogenase [Source:HGNC Symbol;Acc:HGNC:11184]	16032	-0.546	-0.3294	Yes
	Erf	-0.570387	3.02951															167	CALR	calreticulin [Source:HGNC Symbol;Acc:HGNC:1455]	16135	-0.568	-0.3275	Yes
	Rell1	-0.572346	3.02616															168	PPIA	peptidylprolyl isomerase A [Source:HGNC Symbol;Acc:HGNC:9253]	16141	-0.569	-0.32	Yes
	M6pr	-0.516521	2.99072															169	FGL2	fibrinogen like 2 [Source:HGNC Symbol;Acc:HGNC:3696]	16197	-0.582	-0.3152	Yes
	Acadl	-0.675535	2.97159															170	PSMA4	proteasome 20S subunit alpha 4 [Source:HGNC Symbol;Acc:HGNC:9533]	16208	-0.585	-0.3079	Yes
	Sgk3	-0.589001	2.97159															171	NUPR1	"nuclear protein 1, transcriptional regulator [Source:HGNC Symbol;Acc:HGNC:29990]"	16241	-0.592	-0.3016	Yes
	Gusb	-0.570566	2.93889															172	PSMB5	proteasome 20S subunit beta 5 [Source:HGNC Symbol;Acc:HGNC:9542]	16309	-0.613	-0.2971	Yes
	Cysltr1	0.776343	2.92357															173	ELOVL5	ELOVL fatty acid elongase 5 [Source:HGNC Symbol;Acc:HGNC:21308]	16427	-0.652	-0.2949	Yes
	Cdk2	-0.595138	2.90165															174	PRDX1	peroxiredoxin 1 [Source:HGNC Symbol;Acc:HGNC:9352]	16571	-0.701	-0.2935	Yes
	Rnf125	-0.815963	2.89459															175	CORO1A	coronin 1A [Source:HGNC Symbol;Acc:HGNC:2252]	16659	-0.731	-0.2885	Yes
	Mmp25	-0.777827	2.8808															176	FKBP2	FKBP prolyl isomerase 2 [Source:HGNC Symbol;Acc:HGNC:3718]	16675	-0.737	-0.2793	Yes
	Egfl7	-0.619499	2.87593															177	HSPE1	heat shock protein family E (Hsp10) member 1 [Source:HGNC Symbol;Acc:HGNC:5269]	16684	-0.74	-0.2697	Yes
	Ralb	-0.54367	2.86															178	BUB1	BUB1 mitotic checkpoint serine/threonine kinase [Source:HGNC Symbol;Acc:HGNC:1148]	16712	-0.752	-0.261	Yes
	Trim47	-0.674772	2.85127															179	MCM2	minichromosome maintenance complex component 2 [Source:HGNC Symbol;Acc:HGNC:6944]	16713	-0.752	-0.2508	Yes
	Ccdc102a	-0.722116	2.83041															180	PGM1	phosphoglucomutase 1 [Source:HGNC Symbol;Acc:HGNC:8905]	16731	-0.757	-0.2415	Yes
	Gnai2	-0.528543	2.83041															181	CDC25A	cell division cycle 25A [Source:HGNC Symbol;Acc:HGNC:1725]	16747	-0.763	-0.232	Yes
	Pvrl2	-0.535737	2.76761															182	EBP	EBP cholestenol delta-isomerase [Source:HGNC Symbol;Acc:HGNC:3133]	16792	-0.782	-0.2238	Yes
	Slco2a1	0.743548	2.76761															183	DDX39A	DExD-box helicase 39A [Source:HGNC Symbol;Acc:HGNC:17821]	16807	-0.787	-0.214	Yes
	Clic1	-0.620026	2.76617															184	PNP	purine nucleoside phosphorylase [Source:HGNC Symbol;Acc:HGNC:7892]	16864	-0.804	-0.2062	Yes
	Pls3	-0.573194	2.75867															185	AURKA	aurora kinase A [Source:HGNC Symbol;Acc:HGNC:11393]	16874	-0.807	-0.1957	Yes
	Tspan5	-0.535884	2.75867															186	GLRX	glutaredoxin [Source:HGNC Symbol;Acc:HGNC:4330]	16886	-0.811	-0.1853	Yes
	9030617O03Rik	0.673753	2.75867															187	MCM4	minichromosome maintenance complex component 4 [Source:HGNC Symbol;Acc:HGNC:6947]	16954	-0.824	-0.178	Yes
	Tnfrsf1b	-0.701191	2.73394															188	RRM2	ribonucleotide reductase regulatory subunit M2 [Source:HGNC Symbol;Acc:HGNC:10452]	16960	-0.827	-0.167	Yes
	Arhgap27	-0.56601	2.73177															189	GSR	glutathione-disulfide reductase [Source:HGNC Symbol;Acc:HGNC:4623]	16996	-0.839	-0.1576	Yes
	Kank3	-0.600065	2.72038															190	SLC2A1	solute carrier family 2 member 1 [Source:HGNC Symbol;Acc:HGNC:11005]	17195	-0.963	-0.1557	Yes
	Cd34	-0.545436	2.7															191	M6PR	"mannose-6-phosphate receptor, cation dependent [Source:HGNC Symbol;Acc:HGNC:6752]"	17238	-0.993	-0.1446	Yes
	Bub1b	-0.71294	2.69797															192	SERPINH1	serpin family H member 1 [Source:HGNC Symbol;Acc:HGNC:1546]	17341	-1.081	-0.1357	Yes
	Stard13	-0.581285	2.69797															193	TFRC	transferrin receptor [Source:HGNC Symbol;Acc:HGNC:11763]	17348	-1.084	-0.1214	Yes
	Tcf19	-0.637078	2.68601															194	PLK1	polo like kinase 1 [Source:HGNC Symbol;Acc:HGNC:9077]	17362	-1.097	-0.1072	Yes
	Tmem123	-0.486528	2.68601															195	PHGDH	phosphoglycerate dehydrogenase [Source:HGNC Symbol;Acc:HGNC:8923]	17451	-1.175	-0.0962	Yes
	Lepr	-0.625612	2.67404															196	NIBAN1	niban apoptosis regulator 1 [Source:HGNC Symbol;Acc:HGNC:16784]	17514	-1.246	-0.0828	Yes
	Ccnb2	-0.600268	2.66586															197	SLC1A4	solute carrier family 1 member 4 [Source:HGNC Symbol;Acc:HGNC:10942]	17750	-1.988	-0.0691	Yes
	Snord15a	0.514115	2.66318															198	NAMPT	nicotinamide phosphoribosyltransferase [Source:HGNC Symbol;Acc:HGNC:30092]	17782	-2.451	-0.0376	Yes
	Arhgap25	-0.641253	2.66023															199	SLC7A5	solute carrier family 7 member 5 [Source:HGNC Symbol;Acc:HGNC:11063]
	Pde8a	-0.572119	2.66023
	Fam129a	-0.627803	2.65796
	Eltd1	-0.542002	2.65796
	Atp10a	-0.752436	2.6505
	Gpr124	-0.565402	2.62318
	Tpx2	-0.625567	2.61103
	Shcbp1	-0.623073	2.6091
	Fam57a	-0.618633	2.5851
	Fkbp10	-0.560848	2.58451
	Cdc20	-0.5961	2.57335
	Net1	-0.629004	2.57058
	Ces2e	0.736078	2.55587
	Pcx	-0.51338	2.53981
	Efna1	-0.646929	2.53658
	Tspan2	-0.590608	2.52421
	Pqlc1	-0.546292	2.51513
	Hist1h3b	-0.62997	2.50679
	Npr1	-0.598463	2.50679
	Ephb4	-0.549851	2.50679
	Prr5l	-0.535344	2.50679
	Ets1	-0.621255	2.49611
	Il16	-0.741747	2.47735
	Hmcn1	-0.650663	2.47735
	Gimap1	-0.655258	2.46216
	Gnb4	-0.57411	2.46216
	Prkch	-0.53001	2.46216
	Cgnl1	-0.464783	2.46216
	Ncaph	-0.603103	2.44502
	Cd82	-0.617968	2.44446
	F11r	-0.565726	2.444
	Pdgfb	-0.488244	2.444
	Ppfibp1	-0.430835	2.444
	Uaca	-0.51313	2.44087
	Lama4	-0.571254	2.41437
	Apobec3	-0.640819	2.40483
	Bak1	-0.528899	2.39667
	Stap2	-0.605718	2.39594
	Tspan18	-0.581733	2.39321
	Mxd3	-0.694214	2.39287
	Sept10	-0.55636	2.39193
	Tsc22d1	-0.546544	2.38676
	Stard5	-0.66266	2.37713
	Myo1b	-0.486773	2.36941
	Rhoc	-0.546055	2.35115
	Plcb3	-0.477708	2.35115
	She	-0.608892	2.35098
	Hadh	-0.590906	2.35098
	Ptk7	0.480201	2.34003
	Zfp69	-0.664175	2.31767
	Crtap	-0.573285	2.31158
	Pik3cg	-0.67632	2.30623
	Bok	-0.553956	2.29065
	Trp53i11	-0.487842	2.25886
	Mmp28	-0.594293	2.25765
	Ablim1	-0.48232	2.25765
	Kcp	-0.605901	2.2559
	Cd320	-0.536366	2.2559
	Rad51ap1	-0.637177	2.25196
	Gm20594	0.61877	2.25163
	Selm	-0.668738	2.24043
	Lef1	-0.644379	2.24039
	Klhl6	-0.612927	2.24033
	4930523C07Rik	-0.680462	2.23935
	Smtn	-0.571533	2.23935
	Frmd6	-0.63549	2.23719
	Gimap6	-0.538642	2.21646
	Isyna1	-0.492379	2.21494
	Pltp	-0.569216	2.19198
	Ccdc125	-0.656104	2.1857
	Tm4sf1	-0.600468	2.1857
	Hist1h1a	-0.625064	2.18291
	Mcm5	-0.546354	2.18056
	Mtap	-0.501406	2.18056
	Tfrc	-0.532974	2.16707
	Slc25a45	-0.673749	2.16539
	Arpc3	-0.582239	2.16539
	Rpl4	-0.472714	2.16539
	Gbp7	-0.627457	2.15534
	Gcnt1	-0.635748	2.12841
	2810417H13Rik	-0.555155	2.1258
	Samd9l	-0.538473	2.1258
	Hist2h2bb	-0.621615	2.12474
	Ces2g	0.632505	2.12435
	Actb	-0.496855	2.11846
	Ltbr	-0.529659	2.10751
	Fen1	-0.510954	2.09471
	Fam111a	-0.549468	2.08153
	Mpp1	-0.518077	2.08153
	Slc7a1	-0.64258	2.07445
	Necap2	-0.526732	2.06763
	Lyn	-0.522455	2.05922
	Ecscr	-0.605117	2.03787
	Fkbp9	-0.483335	2.02725
	Lgals9	-0.544382	2.0208
	Rps6ka1	-0.510765	2.0208
	Mosc2	-0.542848	2.02
	Casp12	-0.700108	2.01456
	Rcn3	-0.516945	2.01456
	Fam176a	-0.661275	2.00192
	Tmsb4x	-0.613963	1.99384
	Nde1	-0.507062	1.99047
	Foxf2	-0.512121	1.98837
	Rgnef	-0.462079	1.9883
	Thsd1	-0.553489	1.97753
	Ccna2	-0.540118	1.97593
	Slc7a7	-0.591707	1.97289
	Hist1h1b	-0.596557	1.9623
	Flrt2	-0.466154	1.95836
	Prnp	-0.410255	1.95742
	S100a16	-0.629253	1.94899
	Slco1a4	0.618149	1.94032
	Chst7	-0.592756	1.93645
	Fam167b	-0.691093	1.93342
	Racgap1	-0.510633	1.93342
	Vamp5	-0.67408	1.93339
	Slc16a9	-0.589617	1.93339
	Ly6e	-0.536992	1.92604
	Palmd	-0.503927	1.9196
	Gbp2	-0.641682	1.90917
	Mfng	-0.476029	1.90917
	Fam176b	-0.613422	1.90551
	Tspan4	-0.59944	1.89242
	Ctnnb1	-0.420844	1.89242
	Steap3	-0.642351	1.88873
	Eln	-0.608386	1.87009
	Mlkl	-0.628874	1.85288
	Sh3tc1	-0.520117	1.85288
	Plat	-0.446568	1.85288
	Mcm6	-0.555753	1.85105
	Myzap	-0.563972	1.8492
	Syngr2	-0.485007	1.84867
	Cdca3	-0.545869	1.84214
	Gja4	-0.493771	1.83493
	Jup	-0.418184	1.8313
	Ndc80	-0.602665	1.83122
	Stat6	-0.55436	1.81258
	Cep55	-0.566052	1.80672
	Gas2l3	-0.600382	1.8049
	Cd83	-0.622879	1.77586
	Snx20	0.660758	1.77241
	Pcdh12	-0.535799	1.77035
	Acaa2	-0.56157	1.76061
	Sh3bgrl3	-0.53001	1.76061
	Nfkb1	-0.401927	1.75471
	Map3k11	-0.41164	1.75447
	Tuba1c	-0.651286	1.7517
	Kif2c	-0.590164	1.73396
	Bcl6b	-0.496365	1.73288
	Cdc45	-0.597277	1.73138
	Pamr1	-0.663282	1.7304
	Hapln3	-0.663193	1.72899
	Ets2	-0.52096	1.72806
	Tmod3	-0.407554	1.72704
	Kif4	-0.572311	1.72632
	Tacc3	-0.487154	1.72226
	Sqrdl	-0.590591	1.72018
	Aqp1	0.616677	1.72018
	Nos2	-0.640328	1.71579
	Rsu1	-0.457804	1.70991
	Aurkb	-0.609253	1.70717
	Cdca8	-0.535568	1.69456
	Chek2	-0.573125	1.69069
	Pon2	-0.436471	1.69069
	Kcnq1	-0.538795	1.69029
	1700020L24Rik	-0.601748	1.67024
	Cd151	-0.482501	1.67024
	Thbs1	0.601788	1.67024
	Tfpi	-0.499469	1.66532
	1200009I06Rik	-0.619186	1.66366
	Cd40	-0.55984	1.65936
	Slc39a10	-0.495279	1.65936
	2700094K13Rik	-0.483015	1.65936
	Gxylt2	0.615284	1.64575
	Ulbp1	-0.594461	1.64053
	Plin3	-0.546095	1.64053
	Slc31a1	-0.384752	1.64053
	Igfbp3	-0.380818	1.63781
	Shc1	-0.43464	1.63744
	Kank4	-0.547792	1.63686
	Hhex	-0.618632	1.62379
	Cks1b	-0.526856	1.61132
	Dcxr	0.633791	1.60876
	Zfp36	-0.577703	1.60864
	Bche	-0.546909	1.60864
	Itm2b	-0.406289	1.60539
	Hk2	0.455333	1.60539
	Tgfbr2	-0.508376	1.60419
	Gsr	-0.426225	1.60038
	Rgs3	-0.468505	1.60028
	Sult5a1	-0.59319	1.59726
	Lims1	-0.438583	1.59726
	Sox18	-0.439075	1.58762
	Nuf2	-0.564559	1.58089
	Paqr7	-0.572404	1.58035
	Grn	-0.447753	1.57456
	Dusp6	-0.468589	1.5561
	Hmmr	-0.550996	1.54848
	Tspan12	-0.512475	1.54802
	Zmat3	0.430296	1.54802
	Tmem98	-0.514419	1.54478
	Hebp1	-0.628951	1.53804
	Megf6	-0.46781	1.53077
	Lhfpl2	-0.435936	1.53077
	Fgd5	-0.543388	1.52742
	Rplp0	-0.462144	1.52383
	Anxa6	-0.551491	1.52163
	Gja1	-0.482821	1.52055
	Kif20a	-0.540103	1.50754
	Spc24	-0.561906	1.48341
	Ace	0.472769	1.47479
	Frmd8	-0.47137	1.47204
	Jub	-0.418869	1.46383
	Melk	-0.539702	1.46353
	Alg14	-0.528593	1.45992
	Sdcbp	-0.422167	1.4516
	Rps11	-0.515946	1.44789
	Lbr	-0.429191	1.44789
	Eef1a1	-0.439007	1.44688
	Btd	-0.495351	1.44562
	Erap1	-0.507579	1.43396
	Vamp3	-0.395185	1.43239
	Ercc6l	-0.525219	1.42515
	Acsl5	-0.475525	1.42496
	Vat1	-0.375423	1.41721
	Flnc	0.611664	1.41682
	Tbc1d4	-0.392411	1.41635
	Vegfa	0.386147	1.40916
	Anxa5	-0.457581	1.40742
	Trp53inp1	0.440284	1.40349
	Lrrc32	-0.613525	1.40148
	Afap1l1	-0.412994	1.40009
	Ckap2l	-0.565349	1.39418
	Layn	-0.578784	1.38861
	Rpl32	-0.523666	1.38473
	Grasp	-0.473267	1.37749
	Slc30a1	-0.378309	1.36792
	Rhbdl2	-0.601009	1.35965
	Abcb1a	-0.428794	1.33998
	Gimap4	-0.473125	1.33868
	Fmnl3	-0.375796	1.33868
	Rps3	-0.457949	1.33503
	Gins2	-0.57807	1.32951
	Nrarp	-0.375596	1.32817
	Raly	-0.323168	1.32151
	Actn1	-0.409342	1.30976
	Lbp	-0.599854	1.30958
	Eif3l	-0.380467	1.30958
	Gnb2l1	-0.431113	1.30883
	Plk1	-0.526917	1.29943
	Aprt	-0.524259	1.29943
	Gipr	0.597808	1.29943
	Rps21	-0.533003	1.29812
	Ak2	-0.422381	1.2937
	Mgp	-0.596376	1.2916
	9930012K11Rik	-0.553638	1.28733
	Ccne1	-0.54904	1.28443
	Kcne3	-0.53499	1.28318
	Kctd10	-0.356262	1.27939
	Cenpa	-0.483913	1.27774
	Fes	-0.448161	1.26926
	Fam83d	-0.540894	1.25838
	D2Ertd750e	-0.534976	1.23442
	Ctnna1	-0.364614	1.23268
	Lcp2	-0.55286	1.22935
	Nagpa	-0.481256	1.22935
	Pmf1	-0.504515	1.22804
	Inpp5d	-0.497195	1.22448
	Rdh12	0.406527	1.22164
	Tk1	-0.494719	1.21651
	Itga6	-0.397438	1.20656
	Plcd3	0.530049	1.20536
	Chaf1b	-0.517553	1.20357
	Kctd12b	-0.48414	1.20357
	Cmtm6	-0.406484	1.1993
	Dcbld1	-0.403939	1.1993
	Rbbp7	-0.35815	1.1993
	Mir5109	0.470742	1.19795
	2810025M15Rik	-0.509017	1.19698
	Grb7	-0.546269	1.19591
	Ptbp1	-0.349986	1.19452
	Cfh	-0.580922	1.19057
	Ptrf	-0.358162	1.19031
	Gng12	-0.380537	1.18908
	Pttg1ip	-0.347821	1.18748
	Cnga1	0.452128	1.18673
	Ctsz	-0.410985	1.18665
	Tjp1	-0.385036	1.18665
	Cap1	-0.370742	1.18665
	Litaf	-0.450328	1.18299
	Lrrc33	-0.47385	1.17594
	Icam2	-0.469592	1.17404
	Dtx3l	-0.514163	1.1729
	Pgm1	-0.383666	1.16884
	Eif3k	-0.407973	1.16733
	Tpd52l1	-0.576582	1.16707
	Mapk12	-0.479343	1.16697
	Tal1	-0.459675	1.16681
	Srgn	-0.502734	1.16448
	Serpinb6a	-0.448407	1.15847
	Rpl14	-0.470377	1.15673
	Tmem88	-0.490049	1.15603
	Hsp90ab1	-0.381221	1.15603
	BC020535	-0.500553	1.15235
	Hist1h2bh	-0.478294	1.14277
	Fhl3	-0.534822	1.14217
	Perp	0.567951	1.14217
	Prickle3	-0.571674	1.14183
	Tmem63a	-0.488662	1.14183
	Dock9	-0.358855	1.14183
	Cln5	-0.41808	1.13868
	Abhd2	-0.407361	1.13868
	Kdelc2	-0.455	1.1363
	Asap3	-0.422533	1.13344
	Ddx39	-0.393621	1.13344
	Npc2	-0.374794	1.12988
	Slc52a2	-0.388992	1.12483
	Clic4	-0.357922	1.12483
	Efcab4a	-0.522056	1.1182
	Bmp2	0.567588	1.1182
	Gsta4	-0.529919	1.11019
	Arap3	-0.483024	1.11019
	Fam129b	-0.403544	1.11019
	Mknk2	-0.36527	1.11019
	Slfn5	-0.40353	1.10924
	Rps9	-0.417343	1.10692
	Epor	-0.548458	1.10133
	Myct1	-0.456507	1.09563
	Cited2	0.352588	1.09093
	Mospd1	-0.411669	1.08862
	Efr3b	-0.366368	1.0846
	Lrrk1	-0.530442	1.0834
	Anxa2	-0.441026	1.0834
	Kdelr1	-0.34884	1.0834
	Cr1l	-0.370296	1.08226
	Arf6	-0.389395	1.06289
	Rhog	-0.486147	1.06143
	Ppic	-0.432883	1.06143
	Shkbp1	-0.41435	1.06074
	Rpl6	-0.455105	1.05521
	Naa10	-0.420631	1.05521
	Yap1	-0.38901	1.05418
	Hn1l	-0.387564	1.05336
	A330023F24Rik	0.360891	1.04794
	Top2a	-0.505104	1.04666
	Ech1	-0.394913	1.04382
	Rps5	-0.442475	1.04087
	Sgk1	-0.384716	1.04087
	Jak3	-0.472275	1.04032
	Uba7	-0.50998	1.03984
	Tcirg1	-0.422972	1.0269
	AI467606	-0.496204	1.02378
	Pvt1	0.524974	1.01881
	Id3	-0.442696	1.01732
	2700060E02Rik	-0.369481	1.01103
	Plin2	-0.431234	1.00412
	Cox7a2l	-0.430058	1.00314
	Fam124b	-0.534137	1.00029
	Tpst1	-0.357953	1.00029
	Hexa	-0.352812	0.993526
	Tmem154	-0.536837	0.988228
	Kif26a	-0.362319	0.988228
	Foxs1	-0.487217	0.98382
	Abcc9	-0.526677	0.979121
	Cdc42se1	-0.382525	0.97619
	Impa2	-0.539014	0.975731
	Blvra	-0.468398	0.971884
	Dennd2c	-0.475465	0.961451
	Sft2d2	-0.399623	0.961451
	Sigirr	-0.472615	0.959978
	Mmrn1	-0.532234	0.955034
	Arhgdia	-0.39609	0.955034
	Wwtr1	-0.377898	0.953637
	Snord15b	0.422803	0.953637
	Hsd17b10	-0.444522	0.953298
	Cdkn2c	-0.4885	0.945276
	Unc5b	-0.415831	0.945276
	Pcna	-0.398917	0.943321
	Asna1	-0.361186	0.943321
	Snora28	0.485953	0.943321
	Olfr1372-ps1	0.507392	0.943321
	Slc43a3	-0.488773	0.9391
	Hist1h3h	-0.515501	0.93634
	Cmklr1	-0.469834	0.93634
	Tpm3	-0.398735	0.927611
	Ddost	-0.327862	0.926969
	Adamts12	-0.380799	0.926002
	Tnfaip8l1	-0.439782	0.923913
	Cmtm3	-0.43708	0.920829
	Nusap1	-0.422599	0.919148
	Serinc3	-0.318996	0.918812
	Hist1h3i	-0.496107	0.917733
	Zc3hav1	-0.467837	0.917733
	Btf3	-0.378309	0.917733
	Eef1b2	-0.413703	0.915418
	Prdx3	-0.440532	0.914504
	Atox1	-0.495617	0.905027
	Ddit4l	0.529703	0.902331
	Myl4	-0.524152	0.897073
	Pbk	-0.440105	0.897073
	Psmc3	-0.374853	0.897073
	Arpc4	-0.368456	0.897073
	Igbp1	-0.35666	0.897073
	Fam102b	-0.31484	0.894842
	Suclg2	-0.439636	0.894417
	Asf1b	-0.495518	0.893694
	Rftn1	-0.431004	0.893694
	Mcm4	-0.420208	0.893694
	Tead2	-0.351488	0.892995
	Irf1	-0.427074	0.889501
	Pcyox1	-0.309377	0.88718
	Lars2	0.376894	0.885369
	Glul	-0.357469	0.872374
	Adss	-0.306984	0.871456
	Maoa	-0.394815	0.871328
	Tspan14	-0.307062	0.871328
	Slc25a5	-0.421381	0.862763
	Pfn1	-0.401434	0.862763
	Rapgef3	-0.395851	0.862763
	Rpl8	-0.373426	0.862763
	Magt1	-0.330473	0.862763
	Pxn	-0.314721	0.862763
	Acsf2	-0.519279	0.85862
	Crispld1	-0.519049	0.85862
	Birc3	-0.496839	0.85862
	Rab13	-0.484056	0.85862
	Hmgb2	-0.471365	0.85862
	Twf2	-0.407995	0.85862
	Alad	-0.404565	0.85862
	Itgb1	-0.313523	0.85862
	Rasgrp3	-0.405685	0.8586
	Fbxl8	-0.51924	0.857334
	Rab39b	0.348035	0.854936
	Mr1	-0.513198	0.850908
	Pecam1	-0.357041	0.850908
	Mxra8	-0.355236	0.845562
	Lima1	-0.33352	0.845562
	5730508B09Rik	-0.514671	0.84342
	Prdx4	-0.377806	0.843298
	Rps14	-0.446646	0.840734
	Ucp2	-0.417159	0.837057
	Ttpa	-0.472937	0.83483
	Elk3	-0.413475	0.832114
	Sod1	-0.41795	0.831406
	F630043A04Rik	-0.493592	0.828558
	Rpl18	-0.410685	0.828558
	Kif1c	-0.324929	0.818561
	Hist1h3c	-0.450203	0.814281
	Tcn2	-0.364612	0.814281
	Uck2	-0.348862	0.812945
	Gdi2	-0.319713	0.812945
	Tnfsf10	-0.457819	0.807566
	Rps20	-0.446632	0.807566
	Mad2l1	-0.425009	0.807566
	Il13ra1	-0.381105	0.807566
	Ier5	0.362749	0.807566
	Rrm2	-0.458725	0.805811
	Smc1a	-0.281896	0.805079
	Pdk4	-0.502498	0.80373
	Lpcat3	-0.341754	0.80373
	Fbln2	0.412784	0.802319
	Gabra5	0.437803	0.802265
	Etfb	-0.43636	0.798497
	Cyba	-0.480906	0.798352
	Hells	-0.401349	0.79823
	Cotl1	-0.377908	0.797444
	Gmpr	-0.444081	0.795712
	Uhrf1	-0.477718	0.792787
	Pnp	-0.471577	0.792787
	Gimap9	-0.46692	0.792787
	Rgs5	-0.464443	0.792787
	Flt4	-0.462255	0.792787
	Anln	-0.43585	0.792787
	Anxa3	-0.404676	0.792787
	Aqp11	-0.479117	0.788498
	Dusp27	-0.493954	0.787422
	Cox6b1	-0.424007	0.784079
	Csnk2b	-0.351203	0.783696
	Foxp1	-0.312123	0.783252
	Snora23	0.38339	0.782245
	Emcn	-0.392198	0.781279
	6530418L21Rik	0.349239	0.781279
	Myl6	-0.442597	0.780297
	Ttk	-0.488081	0.778195
	Rpl37	-0.434799	0.778195
	Elovl5	-0.330752	0.774361
	Wnt5a	0.459706	0.772714
	Meox1	-0.396496	0.770579
	Capns1	-0.385375	0.770579
	A130022J15Rik	-0.365445	0.770579
	Rpl13	-0.38993	0.766954
	Crip2	-0.366231	0.766954
	Dpp4	-0.450544	0.765602
	Slc2a9	0.473215	0.765365
	Exo1	-0.460929	0.765072
	Anxa7	-0.342003	0.761767
	Tmem165	-0.29728	0.760329
	Fbn1	0.40584	0.759919
	Trpc6	-0.46501	0.758895
	Cyth4	-0.459936	0.758895
	Cyr61	0.372637	0.751344
	Txn1	-0.441319	0.751253
	Ddx58	-0.411655	0.750984
	Amotl1	-0.320227	0.750984
	Gstt2	-0.484955	0.74453
	Hist1h1d	-0.407009	0.744397
	Arhgdib	-0.46531	0.741873
	Plekhg5	-0.332124	0.741873
	Gpr116	-0.416161	0.74024
	Cdc6	-0.464814	0.739974
	Eif3i	-0.384098	0.735581
	Fam108a	-0.33182	0.735502
	Dctpp1	-0.437961	0.73173
	Cdc25c	-0.449756	0.729619
	Gimap8	-0.378423	0.729619
	Impg1	0.357436	0.729619
	BC028528	-0.476771	0.729155
	Mvk	-0.356616	0.728627
	Tram1	-0.33842	0.725457
	Dpm3	-0.462801	0.723274
	Slc24a6	-0.449996	0.719792
	Col8a1	0.471749	0.719792
	Map4k2	-0.322265	0.719341
	Gatsl3	-0.479462	0.717353
	Hist1h2bb	-0.3665	0.716406
	Armc10	-0.31511	0.716406
	Gm5441	0.435736	0.716406
	Tspan6	-0.376064	0.715945
	Banf1	-0.422726	0.71411
	Pdlim5	-0.289841	0.713375
	Pold1	-0.379857	0.71294
	Dusp2	-0.418572	0.712725
	Nes	-0.329365	0.709831
	Eif3h	-0.299094	0.70821
	Snord16a	0.460388	0.704464
	Adcy4	-0.351556	0.701833
	Slc19a2	0.411744	0.698415
	Stard8	-0.403505	0.6972
	Gpd2	-0.34508	0.6972
	Pde6a	0.334654	0.6972
	Tpst2	-0.374654	0.696975
	Gchfr	-0.48614	0.694744
	Higd1b	-0.486164	0.694627
	Vsig10	-0.389955	0.694627
	Fignl1	-0.434084	0.69443
	Hlx	-0.450722	0.691889
	Xpnpep1	-0.28504	0.690566
	Magix	-0.478939	0.689435
	Hist1h3a	-0.441247	0.689435
	2810408M09Rik	-0.407131	0.689435
	Rplp2	-0.383863	0.689435
	Cyb5	-0.383046	0.689435
	Tle6	0.41677	0.680703
	Wdr17	0.339951	0.68061
	Clec14a	-0.382992	0.677585
	Nudt9	-0.352643	0.677226
	Sema6d	-0.34367	0.675196
	Plp2	-0.480947	0.674451
	Rnu11	0.345317	0.674276
	Ostc	-0.3723	0.668732
	Calr	-0.294331	0.668028
	Arhgap19	-0.363838	0.666266
	Glt25d1	-0.267668	0.665718
	Myl12a	-0.327008	0.660371
	Cenpm	-0.478465	0.658807
	Kcnj15	-0.478478	0.658532
	Surf4	-0.30356	0.655525
	Fth1	-0.347438	0.653767
	Vegfc	0.379467	0.653767
	Snora20	0.460325	0.653767
	Sh3d19	-0.33429	0.652349
	Cast	-0.388272	0.651283
	Gng11	-0.440601	0.647934
	Mecom	-0.347845	0.645223
	Kdm6b	0.264154	0.64522
	Lman1l	0.388765	0.643604
	Vamp8	-0.456855	0.64188
	Tifa	-0.444223	0.64018
	Samd1	-0.360696	0.64018
	Tapbp	-0.295382	0.64018
	Hist1h4f	-0.447112	0.639594
	Rhod	-0.43915	0.633871
	Ccdc23	-0.406975	0.630084
	Snora16a	0.46269	0.628172
	Haus4	-0.404264	0.628124
	Snora3	0.442941	0.62693
	Slc35a4	-0.343128	0.623352
	Rrm1	-0.320333	0.623352
	Tmem14c	-0.380426	0.616895
	Snora15	0.407518	0.612698
	Trim34a	-0.46721	0.612124
	Igtp	-0.465603	0.612124
	Tap2	-0.418549	0.610952
	Sgol2	-0.40022	0.610952
	Mcm2	-0.383232	0.608319
	Syk	-0.427689	0.604926
	Aurka	-0.374208	0.604909
	1110018J18Rik	-0.370298	0.604501
	Tmem204	-0.350053	0.604501
	B2m	-0.343937	0.604501
	Uqcrh	-0.374179	0.603552
	Fam46b	0.386232	0.602564
	Sema3c	-0.462255	0.601662
	9430020K01Rik	-0.384559	0.601662
	Med21	-0.378258	0.601662
	Chmp6	-0.350085	0.601662
	Atp5a1	-0.276959	0.601606
	Sept2	-0.313328	0.600287
	Rrbp1	-0.306372	0.600287
	Plekhb1	0.252551	0.600287
	Pygb	-0.288454	0.599205
	Tob1	0.303443	0.599205
	Copz2	-0.464857	0.597279
	Shfm1	-0.39287	0.597279
	3110003A17Rik	-0.376233	0.597279
	Slc25a39	-0.363549	0.597279
	Rpl13a	-0.35136	0.597279
	Yrdc	-0.340464	0.597279
	Snora69	0.451999	0.595632
	Bub1	-0.425531	0.595381
	Hsf4	-0.417134	0.595226
	Ggh	-0.352923	0.593249
	Pomp	-0.362414	0.592491
	Rab31	-0.354651	0.592207
	Chst14	-0.429099	0.591795
	Naalad2	-0.407752	0.591738
	Mycn	0.283803	0.591738
	Depdc1b	-0.458417	0.585691
	Prr5	-0.447513	0.58365
	Zfp365	0.3019	0.581678
	Iah1	-0.429644	0.580914
	Cfl1	-0.376346	0.578633
	Asb4	-0.457768	0.577761
	Ubr7	-0.270494	0.577761
	Dnahc6	-0.460178	0.577015
	Ankrd13a	-0.257011	0.577015
	Lrit1	0.263162	0.577015
	Sox13	-0.367894	0.575197
	Cd97	-0.332406	0.575197
	Slc4a1	-0.447902	0.570888
	Rpl36al	-0.429965	0.570888
	Snx9	-0.313694	0.570888
	Kif22	-0.346183	0.57019
	Cdk4	-0.279728	0.57019
	Insm1	0.374155	0.568995
	Ppp1r2	-0.276393	0.566181
	Plaur	-0.439318	0.562287
	Prc1	-0.351917	0.562287
	Lamb1	-0.347545	0.562287
	Tmbim6	-0.231987	0.561214
	Rho	0.265558	0.561214
	Glipr2	-0.447367	0.559959
	Hddc2	-0.399203	0.559959
	Spata6	-0.348646	0.559959
	Gpx7	-0.427877	0.558469
	Rps4x	-0.3816	0.558469
	Fstl1	-0.308895	0.558469
	Rpl22	-0.277544	0.558469
	Coro1c	-0.276602	0.558469
	Fam57b	0.354157	0.558469
	Slc19a3	-0.449924	0.556289
	Tead4	-0.43599	0.556289
	Ly75	-0.395522	0.556289
	Fam64a	-0.375799	0.556289
	Galnt10	-0.324148	0.556289
	Fh1	-0.304068	0.556289
	Rp1	0.333911	0.556289
	Adamts10	-0.292417	0.555462
	Rpl18a	-0.408276	0.552633
	Trip13	-0.400456	0.551931
	Dctd	-0.376829	0.551931
	Tmsb10	-0.391179	0.551399
	Cdca7	-0.378292	0.551399
	Cdr2l	-0.297203	0.551399
	Erp29	-0.310282	0.551276
	1700029G01Rik	-0.452569	0.55093
	Parp9	-0.390709	0.550055
	Sytl4	-0.451948	0.548592
	Kdelr2	-0.317659	0.548478
	Pax7	0.41451	0.547679
	Nek6	-0.317567	0.546089
	Slc43a1	-0.434312	0.546009
	Sox7	-0.399097	0.545597
	Lzts1	-0.395579	0.545597
	Dlgap5	-0.39415	0.545597
	Ninj1	-0.402311	0.54545
	Hes1	-0.32459	0.54545
	Nme2	-0.426728	0.545276
	Dnase1l1	-0.446366	0.543923
	Hsd3b7	-0.37601	0.54388
	Snord22	0.382542	0.542027
	P4hb	-0.291381	0.54129
	Tmem44	-0.277816	0.539168
	Gm16197	0.447552	0.539168
	Tomm7	-0.385444	0.538943
	Cd93	-0.373941	0.538943
	Rpl35a	-0.364883	0.538164
	Sec11a	-0.275622	0.537523
	Il11ra1	-0.403496	0.536859
	Filip1	-0.381593	0.536859
	Rpl7	-0.358429	0.536859
	Rgs9bp	0.351333	0.536859
	Mast3	0.288988	0.535657
	Glb1	-0.335203	0.535355
	Npm1	-0.293803	0.530554
	Cdc42	-0.28796	0.530554
	Sri	-0.361091	0.528465
	Hprt	-0.278784	0.528465
	Serpina3h	-0.426101	0.527785
	Wdr1	-0.28682	0.527205
	Mrps27	-0.338871	0.525744
	Itpripl2	-0.334314	0.525744
	Pdia6	-0.316533	0.525744
	Rab3il1	-0.388423	0.52418
	Slc25a20	-0.318189	0.523917
	Lhx6	0.430325	0.523917
	Rcc1	-0.33146	0.523035
	Gpr182	-0.444597	0.522645
	Gbp5	-0.441548	0.522645
	Rpl41	-0.401346	0.522645
	BC003266	-0.387787	0.522645
	Fam115c	-0.376849	0.522645
	Brd4	0.261221	0.522645
	Mmp2	0.392945	0.522645
	Gpr87	0.412733	0.522645
	Shisa5	-0.335045	0.517655
	Myh10	-0.268179	0.517655
	Syt12	-0.430436	0.517349
	Kars	-0.319946	0.516611
	Rpn1	-0.258449	0.51298
	Nedd8	-0.369949	0.510214
	Gnat1	0.360289	0.509835
	Mir703	-0.441736	0.508586
	Cops7a	-0.277143	0.508586
	Ppib	-0.281308	0.507841
	Prdx1	-0.363281	0.506498
	Slc39a1	-0.335267	0.506434
	Prim1	-0.370022	0.504226
	Yes1	-0.314242	0.501526
	Gdf15	0.38725	0.499618
	Rps24	-0.362408	0.498818
	Tpra1	-0.303431	0.498818
	Cpne2	-0.421595	0.497585
	Entpd7	0.283139	0.49605
	3110001D03Rik	-0.351783	0.494907
	Dhrs4	-0.386218	0.493883
	2610039C10Rik	-0.384534	0.493287
	Smc2	-0.346667	0.492863
	Ppp4c	-0.309289	0.492863
	Cyfip1	-0.269805	0.492863
	Cdca2	-0.416245	0.492652
	Bub3	-0.2831	0.491239
	Abhd5	-0.291147	0.489961
	Gata2	-0.404098	0.489255
	Cpt2	-0.321549	0.489255
	Txndc17	-0.375886	0.488242
	Ndufa2	-0.368958	0.485593
	Mov10	-0.335847	0.485398
	Ccdc126	0.299084	0.485398
	Cdkl5	0.298973	0.4828
	Chchd2	-0.34092	0.480974
	Ccdc157	0.307889	0.480747
	Slc39a11	-0.347195	0.480198
	Mgst3	-0.407017	0.479491
	Rpa2	-0.333078	0.479491
	Eef2k	-0.304623	0.479491
	Aldh16a1	-0.297763	0.479491
	Eif3e	-0.275935	0.479491
	Tmem51	-0.413103	0.479385
	Psma7	-0.326061	0.477972
	Kif23	-0.382004	0.476511
	Sdc4	0.336451	0.474583
	Gmfg	-0.414421	0.471376
	Tmem109	-0.305128	0.471376
	Eef2	-0.295249	0.471376
	Gucy2e	0.350367	0.471376
	G3bp1	-0.234116	0.470913
	Nxt1	-0.361141	0.470371
	Mrpl10	-0.325369	0.470121
	Mapkapk3	0.38349	0.470121
	Vwa5a	-0.32148	0.470076
	Relb	-0.37612	0.469839
	Gm12130	0.390565	0.469839
	Aoc3	-0.418801	0.466618
	Glod4	-0.322787	0.466618
	Cdc42ep1	-0.321949	0.466618
	Tspan31	-0.267303	0.466618
	Satb1	0.244513	0.466618
	Med10	-0.329094	0.466554
	Rras2	-0.311658	0.46562
	Vkorc1	-0.376877	0.465484
	Far2	-0.323447	0.465484
	Cobll1	-0.381108	0.464743
	Tnfaip1	-0.27975	0.464743
	Sfr1	-0.265068	0.463964
	Snx3	-0.329857	0.460019
	Emd	-0.323018	0.45908
	Manba	-0.32387	0.458404
	Acvrl1	-0.316238	0.458404
	Larp7	-0.298309	0.458404
	Cfdp1	-0.326764	0.449053
	Ppm1m	-0.362107	0.448985
	Ebp	-0.369709	0.448415
	Pim1	-0.374702	0.443608
	Stat1	-0.355555	0.443487
	Sesn2	0.315035	0.443487
	Gng5	-0.391331	0.44245
	Nek2	-0.388208	0.438754
	4922505G16Rik	0.39094	0.437976
	Lrrc4	0.26764	0.437709
	Kif11	-0.377611	0.436156
	Akap12	-0.308944	0.436156
	F8	0.309887	0.436156
	Rpl39	-0.37917	0.436076
	Gm12238	0.370956	0.436076
	Smyd2	-0.345952	0.435799
	Sgms2	-0.394099	0.435443
	Tdrkh	0.248307	0.435261
	Prph2	0.257809	0.434041
	Rnf185	-0.248586	0.432138
	Tec	-0.385219	0.431985
	Asl	-0.372967	0.43175
	Kcnj8	-0.422043	0.431738
	Psmb1	-0.303526	0.431738
	Gm7616	0.421127	0.430432
	Sox3	0.419785	0.429834
	Nxn	-0.267886	0.429124
	Igsf9	0.312738	0.427888
	Dapk2	-0.396089	0.426254
	Tubb5	-0.29548	0.424143
	Kctd17	-0.31287	0.421061
	Ccdc48	-0.41059	0.420528
	Ifngr1	-0.287074	0.420528
	Cryl1	-0.413974	0.419477
	Elof1	-0.314278	0.419477
	Stt3a	-0.279611	0.419477
	Ccdc64	0.309496	0.419477
	F2r	-0.295987	0.418129
	Rpn2	-0.262049	0.417603
	Rpsa	-0.351635	0.417542
	Rpl37a	-0.374753	0.417455
	Slc43a2	-0.229692	0.417455
	Irak4	-0.40276	0.417168
	Xbp1	-0.271542	0.417168
	Flt3l	-0.398436	0.416168
	6230427J02Rik	-0.388148	0.416168
	Slc17a7	0.24306	0.416168
	2010204K13Rik	-0.381983	0.416
	Grb14	-0.392485	0.411472
	Rps3a	-0.316141	0.411472
	Cdc25a	-0.347254	0.407835
	Apln	0.261613	0.407835
	Tm9sf1	-0.292623	0.407379
	Atp1b3	-0.286275	0.407379
	Fbln1	-0.372056	0.405982
	Zfp277	-0.30753	0.405956
	Snora64	0.290228	0.405956
	Arsa	-0.297767	0.405492
	Nucb1	-0.268826	0.405492
	Nab2	-0.38548	0.404393
	Tm2d3	-0.34318	0.402747
	Snap25	0.199957	0.39949
	2900076A07Rik	0.339113	0.39949
	Ska1	-0.401643	0.399459
	4930405A21Rik	0.396814	0.396947
	Unc45b	-0.413046	0.394278
	St8sia4	-0.31105	0.394104
	Paics	-0.239162	0.393366
	Hrct1	-0.39452	0.391211
	Degs1	-0.318694	0.391211
	Zdbf2	0.260832	0.391211
	Myh9	-0.331174	0.390577
	6720456B07Rik	-0.319909	0.390577
	0610031J06Rik	-0.297017	0.390239
	Ppp1ca	-0.295527	0.388909
	Rps15	-0.338881	0.386799
	Maf	0.285198	0.386799
	Klk1b22	0.409519	0.386799
	Nab1	-0.26274	0.386757
	Cgrrf1	-0.318994	0.385661
	Negr1	0.237309	0.385661
	Laptm4a	-0.277835	0.385431
	Nlrc3	-0.376616	0.384902
	Calu	-0.258967	0.384585
	Csnk1g1	0.247637	0.384585
	Polr2h	-0.348075	0.384544
	Slc9a3r2	-0.272151	0.384544
	Setd4	0.331608	0.384544
	Lrrc38	0.409445	0.384544
	Rnaseh2b	-0.349326	0.383911
	Timp3	0.261531	0.383911
	Psmb2	-0.292425	0.381694
	Dram2	-0.276168	0.381646
	Gpr68	0.40877	0.380997
	Mir3068	0.40693	0.37849
	Psma4	-0.289	0.378045
	Tmem111	-0.237684	0.37668
	Krt222	-0.398528	0.376292
	Lpar4	-0.372559	0.376292
	Hist1h2ba	-0.401661	0.375786
	Anxa4	-0.377914	0.375786
	Cdca7l	-0.354916	0.375786
	Stk10	-0.316198	0.375786
	Tmem136	0.281851	0.375786
	Cd109	-0.307874	0.375631
	Snrpb2	-0.288116	0.375631
	Cnpy4	-0.322141	0.374005
	Sox11	0.237739	0.373705
	Neurod2	0.358864	0.373705
	Fzd10	0.39204	0.373648
	B3gnt2	-0.324869	0.373614
	Ctnnbip1	-0.273278	0.373614
	Adm	-0.393213	0.371655
	Sec61a1	-0.253082	0.371655
	Fkbpl	-0.394477	0.370498
	A830007P12Rik	-0.365505	0.370498
	BC017612	-0.383186	0.370285
	Chmp2a	-0.29466	0.369654
	D930014E17Rik	-0.388374	0.368125
	Chpf	0.292011	0.368125
	Ifitm2	-0.349817	0.367695
	Chn1	0.215559	0.367594
	Bbc3	0.366398	0.365934
	Abi3	-0.348751	0.365588
	Tbrg1	-0.266106	0.365588
	Smox	-0.25302	0.365588
	Leprot	-0.275415	0.365271
	4921511H03Rik	0.294864	0.365271
	Rhbdf1	-0.276217	0.364968
	Stxbp5l	0.248074	0.364968
	C130036L24Rik	0.377817	0.364577
	Vldlr	0.221322	0.364472
	Krtcap2	-0.36309	0.364187
	Naaladl1	-0.39692	0.363663
	Mtch1	-0.302464	0.363663
	Eif2b5	-0.235373	0.363663
	Polr1d	-0.304473	0.362879
	Arhgap10	0.285567	0.362536
	BC032203	0.242716	0.362054
	Endou	-0.381992	0.360698
	Rps26	-0.357072	0.360698
	Mea1	-0.331437	0.360698
	Fam118a	-0.286494	0.360698
	Adam17	-0.247886	0.360641
	Slc16a3	0.330346	0.36025
	Icam1	-0.316109	0.360221
	Nsl1	-0.386122	0.359039
	Hist1h2bl	-0.352079	0.357459
	Spns2	-0.274708	0.356576
	Rab5c	-0.26573	0.355986
	Gja5	0.367459	0.355857
	Lage3	-0.386151	0.355254
	Atic	-0.265662	0.355131
	Pde7b	0.289049	0.355131
	Sdhb	-0.292291	0.353914
	Ankrd12	0.246306	0.35171
	AW549877	0.290899	0.35171
	Hspa8	-0.272541	0.351457
	Htra1	0.312613	0.351457
	Psma6	-0.29269	0.349096
	Ptpn18	-0.397128	0.348827
	Tmed2	-0.354871	0.348827
	A430005L14Rik	-0.343769	0.348827
	Mrpl13	-0.300501	0.348827
	Gm10789	0.349471	0.348827
	Pcdhga12	0.279445	0.347323
	Gtf2h4	-0.333413	0.346833
	1700028E10Rik	0.382016	0.346833
	Rs1	0.288053	0.345817
	Zfp366	-0.362075	0.344522
	Cyb5r3	-0.308607	0.344522
	Bmpr1b	0.313812	0.344522
	Orai1	-0.318654	0.343223
	Abca4	0.359473	0.342636
	Tubb4b	-0.297537	0.342616
	Hist1h3d	-0.345223	0.342301
	2810432D09Rik	-0.341871	0.342301
	Bckdha	-0.257475	0.342301
	Thrb	0.25913	0.342301
	Mpp4	0.344639	0.34137
	Casp7	-0.310093	0.339263
	Wipf2	0.241691	0.338537
	Plekhb2	0.229011	0.337838
	Fxc1	-0.311901	0.337802
	Atp1b2	0.258351	0.337449
	Ifi35	-0.34519	0.337445
	Uqcrb	-0.342493	0.337445
	Timeless	-0.288322	0.337445
	1700102P08Rik	0.392872	0.337445
	Sh3bgrl	-0.311089	0.334781
	4930512B01Rik	0.364504	0.334781
	Flt1	-0.29775	0.334764
	Rilpl1	-0.268348	0.334764
	F630111L10Rik	0.302764	0.334764
	2210416O15Rik	0.380936	0.334639
	Ifi44	-0.39391	0.334456
	Ecel1	0.34033	0.33127
	Ppie	-0.286529	0.330647
	Sertad1	-0.339868	0.330082
	Ehbp1l1	-0.271115	0.330082
	9430032N09Rik	0.386481	0.327873
	Glrx	-0.375338	0.326679
	Sh3tc2	-0.351428	0.326679
	Tsc22d3	-0.30149	0.326679
	Nsmce1	-0.296249	0.326679
	Lta4h	-0.261818	0.326679
	Il4ra	-0.257652	0.326679
	Exoc6	-0.23839	0.326679
	Resp18	0.389379	0.326679
	Ppat	-0.274035	0.326189
	Psmb7	-0.262979	0.325055
	Arpc5	-0.244122	0.325055
	Srrm1	0.229707	0.32461
	Slc25a33	0.285998	0.32461
	Hscb	-0.386474	0.3221
	Rab34	0.322216	0.3221
	Tpcn1	-0.252304	0.321684
	Txndc12	-0.260417	0.320663
	Sec24a	0.230337	0.32037
	Irf9	-0.286278	0.319913
	Mdga1	0.238655	0.319905
	Nid1	-0.352568	0.319264
	Amy1	0.27091	0.319264
	Bag1	-0.263985	0.319262
	Klhdc8a	0.242606	0.319262
	Ephx2	0.349789	0.319262
	Retsat	-0.328556	0.318713
	D17Wsu104e	-0.299392	0.318713
	Ube2s	-0.372485	0.318037
	Eif1ad	-0.246788	0.318037
	Adamts16	0.264103	0.318037
	Calr3	-0.388396	0.317456
	Aipl1	0.261197	0.317456
	9230115E21Rik	0.386051	0.317456
	Vopp1	0.230808	0.317165
	Fndc3c1	0.342441	0.315933
	Fgfr3	0.377095	0.3156
	Clspn	-0.362588	0.313335
	B230217O12Rik	-0.386247	0.312746
	Idh2	-0.215571	0.312279
	Cdc42ep5	-0.38674	0.310971
	Hist1h2bm	-0.38661	0.310971
	Usp1	-0.281735	0.310971
	Gm8179	0.375316	0.31062
	Smagp	-0.378363	0.309263
	Mrpl36	-0.334796	0.309263
	Dixdc1	0.240871	0.309263
	Mrps16	-0.365918	0.308486
	Fam78a	-0.348535	0.308486
	Steap4	-0.340837	0.308486
	Sardh	-0.311551	0.308486
	Sigmar1	-0.289175	0.308486
	Rac1	-0.277314	0.308486
	Mesdc2	-0.246766	0.308486
	Meis3	0.263677	0.308486
	4930570G19Rik	0.312417	0.308486
	Zfp677	0.348171	0.308486
	Commd5	-0.358972	0.307287
	Apold1	-0.262037	0.306896
	Coro1b	-0.222734	0.306896
	Irgm1	-0.367701	0.303606
	Vasn	0.297956	0.303548
	Serpina3g	-0.365044	0.300767
	Adamtsl2	-0.333515	0.300767
	Cxxc4	0.21606	0.300767
	Arhgef15	-0.286268	0.300393
	Lpcat2	0.340204	0.298569
	Psmb8	-0.374446	0.298242
	Bop1	-0.272975	0.298242
	2900010M23Rik	-0.342914	0.297084
	2410015M20Rik	-0.319786	0.297084
	Paqr8	-0.299753	0.296269
	Rassf2	-0.324209	0.295953
	Myl9	-0.369911	0.295312
	Psmb10	-0.331514	0.295312
	1810006K21Rik	-0.326228	0.295312
	Coro1a	-0.325434	0.295312
	Psme1	-0.286722	0.295312
	Psmc1	-0.259211	0.295312
	Mapkapk2	-0.235455	0.295312
	Ccdc84	0.305495	0.295312
	AK129341	0.315664	0.295312
	Sag	0.281584	0.293944
	Man1a	-0.274667	0.292282
	Atxn2	0.206385	0.291985
	Ncapg	-0.360429	0.29113
	Nop10	-0.339252	0.29113
	Aldh9a1	-0.251006	0.29113
	Peli3	0.299923	0.290665
	Bace2	-0.371064	0.290275
	Lfng	-0.255199	0.290275
	Uhmk1	0.239157	0.290275
	Opn1sw	0.241319	0.290275
	Arhgef26	0.275352	0.290275
	Bnip3	0.303331	0.290275
	A630033H20Rik	-0.376705	0.290194
	Nt5c	-0.340521	0.290194
	A630089N07Rik	0.333898	0.290194
	Kti12	-0.285503	0.289925
	Lamp1	-0.260516	0.289925
	Ttf2	-0.269963	0.285767
	Mme	-0.345112	0.284917
	Ripk1	-0.256093	0.28449
	App	-0.21384	0.28449
	Ppp1r3b	-0.373931	0.283708
	Dbf4	-0.317276	0.283698
	Tmem198b	-0.323404	0.282942
	Taldo1	-0.277655	0.282942
	Swi5	-0.290377	0.282801
	Eif3f	-0.24837	0.282653
	Slc25a34	-0.36607	0.281472
	Eif2s2	-0.265234	0.281472
	Arhgap32	0.200673	0.281472
	Pcdhgb7	0.24014	0.281472
	Tmem198	0.316354	0.281472
	Gipc1	-0.266941	0.280541
	Ebpl	0.277261	0.280541
	Lnx2	-0.275411	0.280167
	Kcnv2	0.267816	0.280167
	Comt	-0.25576	0.279924
	Iqcg	0.306644	0.279157
	Pdc	0.250516	0.278592
	Zfp385b	0.289813	0.278592
	Pttg1	-0.342961	0.278353
	Atp5e	-0.33044	0.278353
	Sh3gl1	-0.230191	0.278353
	Lrp3	0.218537	0.278353
	Actr3	-0.225771	0.276746
	Etfdh	-0.234778	0.276716
	Mthfd1	-0.232634	0.276716
	Vcam1	-0.34018	0.2731
	Chst1	-0.299814	0.2731
	Ccdc24	0.266594	0.2731
	Wasf3	0.241443	0.272718
	Mdm2	0.249745	0.272718
	Slc35a5	0.264931	0.272718
	Nxnl2	0.333522	0.272718
	Hsbp1l1	0.368044	0.272718
	Disc1	-0.355651	0.272195
	2610002D18Rik	-0.362214	0.271519
	Zc3hc1	-0.273421	0.269641
	Nrg2	0.351378	0.269641
	Col12a1	0.367855	0.269417
	Kazn	0.228251	0.26902
	A2ld1	-0.345189	0.267744
	Lrrc46	0.372425	0.267566
	Slc52a3	-0.339179	0.266665
	Eif6	-0.294577	0.266665
	Dnajc9	-0.27262	0.266665
	Sdhd	-0.266763	0.266665
	Glud1	-0.205159	0.266665
	C330006A16Rik	-0.264067	0.266055
	Myh14	0.234257	0.265974
	Casp6	-0.292024	0.265158
	Prex1	-0.273454	0.265158
	Tpm1	-0.239153	0.265158
	Gypc	-0.345017	0.264636
	Cib1	-0.318418	0.264636
	Vim	-0.254429	0.264613
	Adipor2	-0.220901	0.264613
	Fam161a	0.304296	0.264613
	Mapre3	0.2547	0.264585
	Pola2	-0.261088	0.264248
	Hfm1	0.271253	0.264248
	Mical2	0.296901	0.264248
	Atp1a1	-0.215462	0.263874
	Taf10	-0.332598	0.263763
	Anxa1	-0.293929	0.262767
	Rod1	-0.289561	0.262767
	4930529F24Rik	0.29563	0.262767
	Myof	0.277711	0.262555
	Rtp4	-0.369072	0.262538
	Tbc1d1	-0.272338	0.262538
	Mkl2	-0.264333	0.262538
	Kcnj2	-0.261341	0.262538
	Pde6c	0.295786	0.262538
	Gba	-0.23592	0.262283
	Bicd1	0.207068	0.26221
	Stab1	-0.329243	0.261977
	Cyc1	-0.237854	0.261977
	Shmt1	-0.32287	0.261706
	Pklr	0.367132	0.261706
	3110043O21Rik	0.225311	0.261402
	Gsg2	-0.347281	0.260626
	C2cd2	-0.210569	0.260626
	Gm10578	0.330539	0.26016
	Atp5j	-0.30147	0.260135
	Faim	-0.288053	0.260135
	Gnas	-0.249846	0.260135
	Zfp763	0.237218	0.260135
	Rcan3	-0.259745	0.259455
	Stoml2	-0.26868	0.2589
	Pclo	0.223108	0.2589
	Smarcd2	-0.221195	0.258808
	Efha2	0.246799	0.258808
	Sdhc	-0.251634	0.258437
	Lhx3	0.362018	0.258437
	Ndufs8	-0.307825	0.258346
	Eif4b	-0.220147	0.258346
	Tmem134	-0.277211	0.257693
	Sdc2	0.258537	0.257687
	Lrtm1	0.318188	0.256325
	Zfp395	0.258344	0.25583
	Fam165b	-0.358838	0.255515
	Fermt2	-0.220579	0.255515
	Wdr47	0.19652	0.255515
	Trim56	-0.306757	0.255058
	Slfn9	-0.350554	0.254718
	Kif18b	-0.336699	0.254718
	Snrpd2	-0.33463	0.254718
	Rab9	-0.2768	0.254718
	Arhgef10	-0.26535	0.254718
	Wdr45l	-0.214051	0.254718
	Gdap1l1	0.262088	0.254718
	Ccdc62	0.330008	0.254718
	Rasl11a	0.350444	0.254718
	Chek1	-0.338122	0.254576
	Cdt1	-0.32449	0.254576
	Tgm2	-0.305847	0.254576
	Cby1	-0.303191	0.254576
	Atp5j2	-0.294376	0.254576
	Naglu	-0.273439	0.254576
	Cplx2	0.210537	0.254576
	LOC100302567	0.356113	0.254576
	Hspe1	-0.319805	0.254255
	Ppil1	-0.309101	0.254255
	1110038B12Rik	-0.306438	0.253841
	Slc16a4	-0.233539	0.253841
	Atp8a2	0.289022	0.253841
	Atp7b	0.293037	0.252994
	Mgmt	0.364365	0.252994
	1110002B05Rik	-0.27674	0.252589
	Cenpb	-0.235558	0.250239
	Rgs19	-0.321055	0.25012
	Rinl	-0.361667	0.249233
	Msn	-0.299704	0.249233
	S1pr1	-0.267828	0.249233
	Chtf8	-0.236443	0.249233
	Pitpnm1	0.258881	0.249233
	Prrg4	0.363413	0.248247
	Rest	-0.243688	0.24822
	Trpm4	-0.291769	0.246532
	Acads	-0.267674	0.246054
	Fkbp2	-0.316932	0.245783
	Spen	0.192521	0.245526
	C030019I05Rik	0.316466	0.245526
	Gm15941	0.329925	0.245001
	Tll1	-0.318523	0.244524
	Hist2h4	-0.332566	0.244144
	Atp1a3	0.176952	0.244144
	Cutc	-0.350436	0.243067
	E2f2	-0.32153	0.243067
	Stx2	-0.277249	0.243067
	Sgip1	0.21722	0.243067
	Crx	0.256388	0.243067
	Zfp612	0.257028	0.243067
	Cdh22	0.294452	0.24147
	Synpo	0.335391	0.240868
	Ufc1	-0.296955	0.240232
	Slc38a1	0.176356	0.237871
	Tlr2	-0.358713	0.237725
	Gm11974	0.332429	0.237725
	Snx10	0.226296	0.236945
	Pcdhga6	0.228437	0.236945
	Mkl1	0.237657	0.236945
	Ppp2r2b	0.252833	0.236467
	Eri1	-0.256507	0.235862
	Hspa5	-0.19451	0.235862
	Prep	-0.24955	0.235357
	Hspa12b	-0.234099	0.235357
	Lass2	-0.201713	0.235357
	Zfp385a	0.268008	0.235357
	A930011G23Rik	0.314658	0.235357
	Snn	-0.250106	0.235107
	Denr	-0.249654	0.235107
	Msi2	0.214314	0.235107
	Snx6	-0.196131	0.234232
	Slc10a3	-0.325497	0.232514
	Serpinf1	-0.347271	0.232185
	Six6	0.234082	0.232185
	Gstk1	-0.349392	0.231529
	Sh3bp5	-0.25053	0.231516
	Cep170	0.181294	0.231516
	Cdkl3	0.267266	0.231516
	Rab7l1	-0.351998	0.229212
	Gimap5	-0.33167	0.229212
	Ctsa	-0.227715	0.229212
	Sf3a3	-0.226775	0.229212
	Ylpm1	0.191465	0.229212
	Rims2	0.195189	0.229212
	Rere	0.208407	0.229212
	Kcnb1	0.260211	0.229212
	Atp5c1	-0.209675	0.228662
	Cep290	0.311913	0.228662
	2010317E24Rik	-0.355371	0.226956
	Snrpb	-0.241849	0.226956
	Dab2	-0.310162	0.22678
	Tmco1	-0.248347	0.226215
	Psmb4	-0.257393	0.225361
	Lrit3	0.275648	0.22517
	Pfdn1	-0.267198	0.224725
	Mtap2	0.20833	0.224725
	Ndufa9	-0.237439	0.224451
	Inadl	0.236371	0.222758
	Arl6ip5	-0.24977	0.221149
	Myo1c	-0.265793	0.219904
	Tes	-0.255741	0.219886
	Mcm10	-0.333494	0.21986
	Mapk3	-0.235129	0.219782
	Brsk2	0.235275	0.219782
	Ccnb1	-0.339343	0.218367
	Rnf123	0.222248	0.218138
	Eif5a	-0.27018	0.217867
	Fancf	0.315576	0.217786
	Snord96a	0.352534	0.215572
	Slc35b1	-0.222877	0.215408
	Serpinb9	-0.30627	0.213918
	Itih5	-0.305927	0.213918
	Dap	-0.248825	0.213918
	Ctsf	0.238279	0.213918
	Gabrr3	0.286978	0.213918
	Speg	0.297829	0.213918
	2310061C15Rik	-0.304807	0.213152
	Ndufb5	-0.265556	0.213152
	Adipor1	-0.20243	0.213152
	Ntm	0.225202	0.213152
	Gfpt1	0.184661	0.212455
	Gsk3b	0.180792	0.211725
	Lyrm2	-0.273184	0.211448
	Pdzd11	-0.251252	0.211148
	Eci2	-0.241691	0.211148
	Grb10	-0.238398	0.211148
	Eif3d	-0.231047	0.211148
	A230057D06Rik	0.245231	0.211148
	Sez6	0.212777	0.211087
	Zfp57	0.211817	0.210867
	Nrxn3	0.212538	0.208934
	Pom121	0.217741	0.208934
	Snora31	0.336615	0.208934
	Bet1	-0.261148	0.208531
	Cdc73	0.260454	0.208531
	Tnrc18	0.188123	0.207691
	Rin3	-0.320311	0.207505
	Ssbp4	-0.26709	0.207505
	Dynll1	-0.261353	0.207339
	Ap1s1	-0.300319	0.207285
	Slc25a1	-0.28401	0.207285
	Rexo2	-0.264158	0.207285
	Ppp2r5a	-0.254149	0.207285
	Adpgk	-0.245085	0.207285
	Nceh1	-0.24003	0.207285
	Ptma	-0.271818	0.206834
	Spna2	-0.199391	0.206834
	Usp43	-0.3477	0.206629
	Parp10	-0.301161	0.206292
	Dnajc8	-0.245307	0.206292
	Atpaf1	0.338969	0.206006
	Itpr3	-0.285005	0.205419
	Ak4	0.274307	0.20521
	Ttc19	0.207969	0.205013
	BC055324	-0.291647	0.20424
	Rgs9	0.246702	0.20424
	Ankzf1	0.253217	0.20424
	Impg2	0.266277	0.203816
	Basp1	0.312319	0.203816
	Cct5	-0.238748	0.203276
	Capg	-0.28975	0.203254
	Pqlc3	0.313493	0.202933
	Gnpda1	-0.332173	0.20191
	Ruvbl2	-0.219645	0.20191
	Fam171a1	-0.210831	0.20191
	Cacnb2	0.262018	0.20191
	Stard3	-0.249872	0.201166
	Dazap2	-0.244274	0.201166
	Vat1l	0.229083	0.201166
	Magi2	0.210513	0.201023
	Hmgn5	-0.343145	0.200986
	Fancd2	-0.332539	0.200986
	Irak3	-0.324	0.200986
	Atad2	-0.309027	0.200986
	AI462493	-0.300724	0.200986
	Slc25a30	-0.290241	0.200986
	2210013O21Rik	-0.287763	0.200986
	Mpg	-0.269737	0.200986
	Mcat	-0.26717	0.200986
	Rrp7a	-0.260097	0.200986
	Psma2	-0.258729	0.200986
	Mfsd10	-0.234161	0.200986
	Prrg3	-0.230096	0.200986
	Arl2bp	-0.229409	0.200986
	Psma1	-0.228646	0.200986
	Tbc1d2b	-0.2221	0.200986
	Fkbp1a	-0.204261	0.200986
	Ifnar1	-0.191748	0.200986
	Tacc1	-0.183433	0.200986
	Cdh2	-0.183262	0.200986
	Rfx5	0.218641	0.200986
	Mll2	0.227627	0.200986
	Gpr21	0.242153	0.200986
	Dzip1l	0.258007	0.200986
	Hs6st3	0.289739	0.200986
	Pcdh8	0.290018	0.200986
	4933430H15Rik	0.316166	0.200986
	1700071M16Rik	0.317165	0.200986
	Slfn2	0.337509	0.200986
	Hyal2	-0.2591	0.200773
	Pisd	-0.246074	0.200773
	Sec24b	0.201862	0.200773
	Tcte2	0.309062	0.200773
	Zc3h10	-0.279213	0.200346
	Fuca1	-0.236154	0.19994
	Pam16	0.336598	0.199844
	Mrps11	-0.285442	0.199721
	Hs3st4	0.326064	0.198957
	Pkp1	-0.273974	0.198918
	Hdgf	-0.215917	0.198918
	Pcdhga3	0.211895	0.198918
	Cd2ap	-0.195981	0.19881
	Calhm2	-0.338707	0.198276
	Uqcr10	-0.322605	0.198276
	Msrb2	-0.318514	0.198276
	Nhp2	-0.307158	0.198276
	Tbca	-0.294241	0.198276
	Rimklb	0.19351	0.198276
	Ogdhl	0.198789	0.198276
	Dusp8	0.207706	0.198276
	Srrm4	0.23175	0.198276
	Cdhr1	0.260541	0.198276
	2310042D19Rik	0.266579	0.198276
	Spcs1	-0.287721	0.198115
	Cd302	-0.318304	0.198017
	Ctsb	-0.233998	0.197613
	Kitl	-0.245617	0.196363
	Actl6a	-0.200913	0.196363
	Rufy3	0.177454	0.196363
	Rp1l1	0.256835	0.196363
	Zfp939	0.27527	0.196363
	Tln1	-0.240882	0.195962
	1810027O10Rik	-0.327231	0.195503
	Ndufa3	-0.281553	0.195503
	Mpdu1	-0.277593	0.195503
	Ccdc28b	-0.271293	0.195503
	Tkt	-0.230874	0.195503
	Fchsd2	0.188372	0.195503
	Gmip	0.245867	0.194768
	Sept1	-0.328322	0.194275
	H2-T23	-0.340939	0.19396
	Fkbp7	-0.30806	0.19396
	Pdgfrb	-0.267162	0.19396
	Ssr2	-0.243565	0.19396
	Nfkbia	-0.234932	0.19396
	Arpc2	-0.210557	0.19396
	Ctxn1	0.252155	0.192955
	Calm1	-0.258745	0.19247
	Nrp1	-0.247878	0.19247
	Pold4	-0.312464	0.192053
	Ap2s1	-0.286399	0.191569
	Rn45s	0.330279	0.191569
	Stag3	0.20748	0.189033
	2610002J02Rik	-0.275852	0.188344
	A730046J19Rik	0.323734	0.188344
	Dnd1	0.339644	0.188344
	Mmp14	-0.224826	0.18825
	Cd248	-0.335608	0.187941
	Il3ra	-0.322611	0.187941
	Wdr93	0.325225	0.18679
	Serpine1	-0.256924	0.185663
	Morf4l2	-0.230093	0.185663
	2810008M24Rik	-0.217627	0.185663
	Rab8a	-0.215535	0.185663
	Ric3	0.212178	0.185663
	Pcdha5	0.304215	0.185663
	Gm1673	0.338829	0.185663
	Caskin2	-0.208368	0.185144
	Ppp4r1l-ps	0.245713	0.184455
	Ppia	-0.303654	0.184387
	Dennd3	-0.269633	0.183909
	Hras1	-0.26554	0.183909
	Rnf150	0.225093	0.183909
	1700001K19Rik	0.289884	0.183909
	Zfp459	0.334475	0.183909
	Lman2	-0.1915	0.182474
	Pitpna	-0.207719	0.181946
	Mpped2	0.230799	0.181946
	Pram1	0.265581	0.181946
	Zdhhc2	0.276278	0.181946
	Igfbp2	0.283678	0.181946
	Fezf2	0.287252	0.181946
	Rnf7	-0.275437	0.181593
	Lrrc42	0.228198	0.181593
	Flna	-0.223157	0.181136
	Tuba1b	-0.297648	0.181118
	Celf2	0.187341	0.180937
	Cachd1	-0.237084	0.180367
	Irgm2	-0.335272	0.180056
	Itga2	-0.249616	0.180056
	Med22	-0.220837	0.180056
	Tprgl	-0.205883	0.180056
	Nkiras1	0.239448	0.180056
	Grk1	0.267133	0.180056
	Frmd3	0.282449	0.180056
	Dhfr	-0.260092	0.180035
	1110002L01Rik	0.304692	0.180035
	Pim3	-0.217173	0.179501
	Pard6b	0.263883	0.179129
	Gtse1	0.309847	0.179129
	Itgal	-0.301672	0.178987
	Asah2	-0.276334	0.178987
	Phf5a	-0.253202	0.178987
	Sec24d	-0.236405	0.178987
	Glt25d2	-0.236169	0.178987
	Thsd7a	0.20527	0.178987
	Kcnq1ot1	0.225257	0.178987
	Dscaml1	0.23959	0.178987
	Cyp2j13	0.332345	0.178987
	Gigyf1	0.223617	0.178987
	Gltp	-0.287651	0.178951
	Fbln5	-0.285547	0.178951
	Rpl27a	-0.268377	0.178951
	Cyb5r1	-0.265339	0.178951
	Nfix	0.235709	0.178951
	Slco4a1	0.290986	0.178951
	Map2k3	-0.242667	0.178446
	Sh2d3c	-0.22816	0.178367
	Sec13	-0.227098	0.178367
	Smo	-0.213401	0.178367
	Fam13b	0.212038	0.178367
	Fn3k	0.285027	0.178367
	Trim12c	-0.324169	0.178044
	Cct2	-0.199274	0.178044
	Saal1	0.21841	0.178044
	Tatdn1	0.259106	0.178044
	Pfdn5	-0.25453	0.177938
	Ddx54	-0.194859	0.177376
	Psapl1	0.308228	0.177211
	Smpdl3b	-0.332097	0.176607
	Rangap1	-0.202152	0.176607
	Spryd4	-0.289482	0.175062
	Atp5o	-0.272334	0.175062
	Gabarapl1	-0.260814	0.175062
	Phf2	0.177779	0.175062
	Cpeb4	0.200133	0.175062
	Epha7	0.215734	0.175062
	Spsb1	-0.302856	0.174588
	Vangl1	-0.261925	0.174588
	Reep6	0.27369	0.174588
	Cldn27	0.283937	0.174588
	Klf3	-0.24661	0.174571
	9530077C05Rik	0.278141	0.174571
	Atp5h	-0.295943	0.174407
	Nol12	-0.282664	0.174407
	Esd	-0.265252	0.174407
	Gpr146	-0.25696	0.174407
	Gm20172	0.280574	0.174407
	Procr	-0.302838	0.173914
	Nfkb2	-0.270063	0.173914
	Ncam1	0.157937	0.173914
	Tmtc2	0.171694	0.173914
	Slc24a1	0.318913	0.173901
	Ttc34	0.327078	0.173432
	Tor3a	-0.273625	0.171852
	Camsap3	0.222098	0.171852
	Ano8	0.232492	0.171852
	Nov	0.316757	0.171336
	Zfp608	0.171806	0.170603
	Ect2	-0.304	0.170346
	Aph1a	-0.291028	0.170346
	Prdx6	-0.222572	0.170346
	6330409N04Rik	0.243412	0.170346
	Gm5136	0.274802	0.170346
	Wbp1	-0.227969	0.170144
	Ntng2	0.266157	0.170144
	Zmat2	-0.255282	0.169746
	Phc3	0.200066	0.169746
	Nsmce2	0.22915	0.169746
	Vdac3	-0.254772	0.169276
	Fam164c	0.280181	0.168843
	Eif3c	-0.194629	0.168756
	Slc31a2	-0.233869	0.168294
	Las1l	0.22282	0.167972
	Ifi27l1	-0.30235	0.167702
	Fam100a	0.268975	0.167598
	E130102H24Rik	0.290078	0.167133
	Kcnip4	0.220304	0.167102
	A930011O12Rik	0.274424	0.167102
	Usp2	0.295001	0.166053
	Iqgap3	-0.314295	0.165961
	Lsm3	-0.279212	0.165961
	Slc35b4	-0.227175	0.165961
	Pam	-0.205047	0.165961
	Fnta	-0.204934	0.165961
	Stxbp1	0.168041	0.165961
	Ercc5	0.207235	0.165961
	Zc3h8	0.272823	0.165961
	1600002K03Rik	0.288328	0.165961
	Fam194a	0.302633	0.165961
	2700046G09Rik	0.31099	0.165961
	Akr1a1	-0.250348	0.165158
	Hist3h2ba	0.31897	0.165158
	Eme1	-0.311403	0.165035
	Zkscan2	0.185186	0.164985
	Rnf207	0.312442	0.164985
	Lsmd1	-0.31947	0.164592
	1190002H23Rik	-0.300832	0.164592
	Nlrc5	-0.256809	0.164592
	Nt5c3l	-0.246616	0.164592
	C2cd2l	0.225216	0.164592
	Slc9a7	0.243308	0.164592
	Ankrd24	0.256774	0.164592
	Rd3	0.257367	0.164592
	Foxred2	0.259406	0.164592
	Gm2a	-0.297161	0.164481
	Tyms	-0.249269	0.163932
	Tmem159	-0.240925	0.163932
	Farsb	-0.19961	0.163932
	Snx5	-0.186437	0.163932
	Ssna1	-0.254616	0.163919
	Clpp	-0.243333	0.163491
	Ctso	-0.235332	0.163491
	A930005H10Rik	-0.315494	0.163283
	Pold2	-0.267494	0.16306
	Foxo4	-0.258578	0.16306
	Dscr3	-0.215553	0.16306
	Jazf1	0.230312	0.16306
	C130083M11Rik	0.318636	0.162815
	Clec2d	-0.283516	0.162678
	Trim36	0.267359	0.162678
	Tnip1	-0.252717	0.162616
	Imp4	-0.227505	0.162616
	Angpt2	0.211229	0.162616
	Chrnb1	0.260484	0.162616
	4930578C19Rik	-0.295161	0.162251
	Atp5k	-0.300654	0.161387
	Parp11	0.201379	0.161387
	4930539J05Rik	0.325617	0.161073
	Cmtm8	-0.313412	0.16098
	Tomm40l	-0.248134	0.16098
	Lrrc1	0.189914	0.16098
	Znhit6	0.243345	0.16098
	Cckbr	0.320655	0.16098
	Pih1d1	-0.266088	0.160603
	Six2	0.322613	0.160382
	Pnrc1	0.230761	0.15958
	Zmat1	0.260909	0.158972
	Pfkfb4	0.236796	0.158275
	Bst2	-0.281216	0.157479
	Acvr1b	0.214942	0.157479
	Six3	0.260137	0.15741
	Brip1	-0.315282	0.155606
	4930427A07Rik	-0.307781	0.155606
	Fam89b	-0.234179	0.155606
	Hs6st2	0.284233	0.155606
	Lmf1	-0.224119	0.154564
	BC057022	0.279058	0.154564
	Dhrs7	-0.286452	0.154454
	Plekho2	-0.255816	0.154454
	Adh5	-0.245602	0.154454
	Mical1	-0.213483	0.154454
	Mob1a	-0.202588	0.154454
	Rasal2	0.166189	0.154454
	Bivm	0.197151	0.154454
	Fgf9	0.213754	0.154454
	Rmrp	0.284839	0.154454
	Adrb1	0.30504	0.154234
	Srsf4	0.195685	0.153681
	Ttc8	0.226438	0.153681
	1110059G10Rik	-0.276998	0.153361
	Rab1b	-0.200335	0.15288
	Trappc3	-0.248336	0.152654
	Nup62	-0.237585	0.152654
	Txnl1	-0.186528	0.152654
	Gm13944	0.307805	0.152654
	Sept9	-0.227593	0.152154
	Rps18	-0.282155	0.151988
	Snrpe	-0.273124	0.151988
	Eif2a	-0.196241	0.151988
	Wee1	-0.280666	0.151714
	5430407P10Rik	-0.233898	0.151265
	Wdtc1	0.221012	0.151265
	Itga11	0.319298	0.151265
	Pcdhb3	0.284911	0.150775
	Mcm7	-0.226027	0.150775
	Ccdc124	-0.282073	0.149652
	Cxcr4	-0.217555	0.149652
	Eif4a3	-0.197592	0.149652
	4930419G24Rik	0.309358	0.149638
	Psat1	-0.208194	0.14874
	Trhde	0.241047	0.148459
	Lipe	-0.225747	0.147877
	Tshz2	-0.213355	0.147877
	Zfp444	0.237587	0.147877
	4933400F21Rik	0.249946	0.147877
	Fblim1	-0.304547	0.147734
	Rbm7	-0.193563	0.147651
	Gpr137b	0.263931	0.147651
	Tmem189	-0.238634	0.147305
	Eif2b2	-0.223724	0.147305
	Polr2a	0.186566	0.147305
	Leprel1	0.277225	0.147254
	Camk2d	0.186464	0.146982
	Cxxc5	0.192013	0.146945
	Gpld1	0.192423	0.146945
	S100a6	0.317913	0.146945
	Abhd15	-0.319202	0.14621
	Bmp2k	-0.231297	0.14621
	Ccdc25	-0.21516	0.14621
	Dnajc12	0.248423	0.14621
	Kif2a	0.168433	0.146082
	Srrm2	0.193663	0.146082
	Ccdc39	0.234395	0.146082
	Mrpl40	-0.261026	0.146064
	Gja6	0.31476	0.146064
	Rfx1	0.233098	0.145894
	AI854517	0.274846	0.145894
	Ddx43	0.29982	0.145894
	Zfp946	0.25695	0.144668
	Psmb5	-0.301177	0.144629
	Atf5	-0.289082	0.144629
	2400001E08Rik	-0.266316	0.144629
	Entpd1	-0.244005	0.144629
	Rabep2	-0.238036	0.144629
	Tomm34	-0.210086	0.144629
	Etv1	0.26393	0.144629
	3110021N24Rik	0.27533	0.144629
	Snora65	0.296735	0.144629
	Gdf6	0.305697	0.144629
	Psme2	-0.279912	0.143072
	Bbs7	0.211232	0.143057
	Plxnd1	-0.290098	0.142719
	Snx7	-0.277473	0.142719
	Ccdc81	0.275847	0.142618
	Ppp1r13l	0.293665	0.142618
	H2-Ke2	-0.289193	0.14192
	Car11	0.277212	0.14192
	Pole	-0.26687	0.14159
	Gpx1	-0.278492	0.141312
	Prr12	0.202397	0.141312
	Phactr4	0.227056	0.141312
	Tbx2	0.233626	0.141312
	Espn	0.26644	0.140927
	Gm14057	0.27174	0.140927
	Csnk1g2	-0.193209	0.140265
	Ldlrap1	-0.243671	0.140196
	Hdac7	-0.198699	0.140196
	Mllt3	0.189184	0.140196
	Tmcc3	0.195445	0.140196
	Mbd6	0.197496	0.140196
	March1	0.221574	0.140196
	Kirrel	0.221869	0.140196
	Kctd8	0.242873	0.140196
	Gpr171	0.263013	0.140196
	Tbc1d8	0.268093	0.140196
	Prdm8	0.275023	0.140196
	Sowaha	0.298243	0.140196
	2610528E23Rik	-0.2848	0.13989
	Stx3	0.23146	0.139817
	Fmn1	0.247144	0.139476
	Smad1	-0.208369	0.139283
	Airn	0.30006	0.139098
	Klf2	-0.23721	0.138374
	Rpa3	-0.28086	0.137912
	Capn2	-0.204824	0.137912
	Lbh	0.1732	0.137912
	Zfhx4	0.22556	0.137863
	Gpr62	0.303011	0.137811
	S1pr4	-0.3136	0.137535
	Psmb6	-0.257271	0.137535
	Hadha	-0.202876	0.137535
	Enox1	0.24051	0.137535
	Igj	0.308436	0.137535
	Dynlt3	-0.206585	0.137209
	Acad8	0.202217	0.136779
	Eef1d	-0.220566	0.136658
	Camta1	0.179089	0.136658
	Zfp579	0.287134	0.136658
	Fbxw4	0.21914	0.135944
	Samd4	0.250987	0.135431
	2410006H16Rik	-0.227753	0.13508
	Fam161b	0.240398	0.13508
	Trps1	0.243814	0.13508
	Trerf1	0.244041	0.13508
	Ptprz1	0.159818	0.134754
	Pcdhb2	0.291017	0.134754
	P2ry14	0.237641	0.134602
	Tomm22	-0.243643	0.134445
	Ston2	0.192103	0.134274
	Zfp712	0.261171	0.134194
	Ccny	-0.176204	0.134026
[truncated: 21,339 more rows]

## Sheet: Figure 5
B	ChIP analysis for SLC3A2																E	ChIP analysis for SLC7A5									G	Relative Foxc1 mRNA expression				H	Relative SLC3A2 mRNA expression						I	Relative SLC7A5 mRNA expression
																												siControl	siFoxc1				siControl	siFoxc1						siControl	siFoxc1
																												100	34.4226				100	67.1053						100	85.4306
																												100	37.1746				100	68.3956						100	88.6433
																												100	39.3528				100	72.7791						100	84.4872
																											Unpaired t-test			Summary	P-value		Unpaired t-test			Summary	P-value		Unpaired t-test			Summary	P-value
																											siFOXC1 vs. Control			****	2e-06		siFOXC1 vs. Control			****	5.8e-05		siFOXC1 vs. Control			***	0.000391
	Same DNA marker was used for all the gel images.
																		Same DNA marker was used for all the gel images.
C	Relative binding of FOXC1 to SLC3A2 ECRs
																	F	Relative binding of FOXC1 to SLC7A5 ECRs
		IgG-ECR1	FOXC1-ECR1		IgG-ECR2	FOXC1-ECR2		IgG-ECR3	FOXC1-ECR3		IgG-ECR4	FOXC1-ECR4		IgG-ECR5	FOXC1-ECR5
	0	1.00001	1.27351	0	0.944007	2.9409	0	0.791005	1.78869	0	0.814075	0.94671	0	1.03324	2.1418				IgG-ECR1	FOXC1-ECR1		IgG-ECR2	FOXC1-ECR2		IgG-ECR3	FOXC1-ECR3
	0	1.03184	1.31303	0	1.11199	4.17221	0	1.20912	1.22308	0	1.18597	0.956572	0	0.718202	0.966659			0	1.25743	1.31237	0	1.04071	1.58966	0	1.03536	1.00457
		0.968224	1.85202		0.823518	0.659352		1.17637	1.45673		0.87445	1.09802		1.1667	2.85742			0	0.742869	1.68609	0	1.05764	1.08777	0	0.964784	0.93245
		1	1.40677		1.17648	0.545914		0.823622	1.73512		1.19089	1.29617		0.833143	1.69109				1.00118	2.44969		0.929493	1.17047		1.2367	1.71732
		1.00001	1.03784		1.10058	1.40677		1.12	1.3013		0.991867	1.09995		0.999997	0.774273				0.764068	1.73487		0.927547	0.672714		0.763642	1.69472
		0.999986	0.988805		0.899347	0.540791		0.939931	0.897212		1.00803	0.957233		1	1.03648				1.23583	2.36598		0.999986	1.12581		1.00001	0.997267
		1.07126	2.63104		1.10753	1.22286		0.961513	1.48316		1.05876	1.2294		0.925498	1.17442							0.999971	0.742924		0.999962	0.919195
		0.928942	1.79723		0.89277	1.10463		1.03738	1.61521		0.941168	0.860661		1.07456	1.0546							1.04988	1.2714		0.248087	0.83449
																						0.95026	1.05264		1.75178	0.581719
			Two-tailed unpaired t-test			Summary	P-value													Two-tailed unpaired t-test			Summary	P-value
			FOXC1-ECR1 vs. IgG-ECR1			*	0.0142													FOXC1-ECR1 vs. IgG-ECR1			**	0.0057
			FOXC1-ECR2 vs. IgG-ECR2			ns	0.2421													FOXC1-ECR2 vs. IgG-ECR2			ns	0.378
			FOXC1-ECR3 vs. IgG-ECR3			**	0.0026													FOXC1-ECR3 vs. IgG-ECR3			ns	0.6868
			FOXC1-ECR4 vs. IgG-ECR4			ns	0.5198
			FOXC1-ECR5 vs. IgG-ECR5			ns	0.0774

## Sheet: Figure 6
F	Quantification of retina vessel outgrowth length						G	Quantification of vascular density normalized to Foxc1fl/+						H	Quantification of branching index normalized to Foxc1fl/+
	Foxc1fl/+	EC-Foxc1fl/+-KO	EC-Foxc1fl/+; Slc3a2fl/+-KO	EC-Foxc1fl/+; Slc7a5fl/+-KO	EC-Foxc1fl/+; Slc3a2fl/+; Slc7a5fl/+-KO			Foxc1fl/+	EC-Foxc1fl/+-KO	EC-Foxc1fl/+; Slc3a2fl/+-KO	EC-Foxc1fl/+; Slc7a5fl/+-KO	EC-Foxc1fl/+; Slc3a2fl/+; Slc7a5fl/+-KO			Foxc1fl/+	EC-Foxc1fl/+-KO	EC-Foxc1fl/+; Slc3a2fl/+-KO	EC-Foxc1fl/+; Slc7a5fl/+-KO	EC-Foxc1fl/+; Slc3a2fl/+; Slc7a5fl/+-KO
	1.81986	1.668	1.6575	1.5895	1.66237			0.935403	0.871277	0.866091	0.838815	0.748836			0.940018	0.813665	0.587025	0.641546	0.382018
	2.06325	1.62629	1.63787	1.55688	1.63475			1.04216	0.875499	0.80517	0.771305	0.813436			1.09294	0.777412	0.634002	0.558244	0.507494
	1.88075	2.13537	1.87637	1.54375	1.53638			1.07753	0.837692	0.753424	0.724765	0.744444			1.07848	0.747447	0.585367	0.462383	0.397912
	2.16986	1.36462	1.54188	1.64637	1.69738			1.00156	0.869638	0.859067	0.899029	0.714529			1.09866	0.738231	0.510511	0.666796	0.363719
	1.79425	1.46887	1.79862	1.45388	1.697			0.951565	0.761114	0.827202	0.820179	0.644986			0.909237	0.619352	0.68718	0.493757	0.549313
	1.76617	1.59714	1.662	1.66237	1.85075			1.08961	0.876916	0.798416	0.78669	0.653411			1.0755	0.709481	0.613647	0.494665	0.537856
	1.8605	1.71475		1.45388	1.7685			1.02045	0.860091		0.704281	0.744611			1.00749	0.774276		0.368969	0.606794
	2.25314	1.723		1.652	1.60957			0.849373	0.786814		0.702463	0.720252			0.786645	0.650423		0.36854	0.63308
	2.27125	1.544		1.68388	1.86613			1.03235	0.760899		0.849473	0.677018			1.01103	0.639188		0.695163	0.545653
		1.83157		1.83912	1.22412				0.760221		0.868004	0.695079				0.64966		0.665229	0.919529
		1.87729		1.66	1.55737				0.791956		0.904574	0.764416				0.669486		0.840494	0.671386
		2.06325			1.401						0.812863	0.688333						0.592153	0.748786
					1.63975														0.53054
								One-Way ANOVA followed by Dunnett's multiple comparison test			Summary	Adjusted P value			One-Way ANOVA followed by Dunnett's multiple comparison test			Summary	Adjusted P value
	One-Way ANOVA followed by Dunnett's multiple comparison test			Summary	Adjusted P value			Foxc1fl/+ vs. EC-Foxc1fl/+-KO			****	<0.0001			Foxc1fl/+ vs. EC-Foxc1fl/+-KO			****	<0.0001
	Foxc1fl/+ vs. EC-Foxc1fl/+-KO			**	0.0049			Foxc1fl/+ vs. EC-Foxc1fl/+; Slc3a2fl/+-KO			****	<0.0001			Foxc1fl/+ vs. EC-Foxc1fl/+; Slc3a2fl/+-KO			****	<0.0001
	Foxc1fl/+ vs. EC-Foxc1fl/+; Slc3a2fl/+-KO			*	0.0119			Foxc1fl/+ vs. EC-Foxc1fl/+; Slc7a5fl/+-KO			****	<0.0001			Foxc1fl/+ vs. EC-Foxc1fl/+; Slc7a5fl/+-KO			****	<0.0001
	Foxc1fl/+ vs. EC-Foxc1fl/+; Slc7a5fl/+-KO			***	0.0001			Foxc1fl/+ vs. EC-Foxc1fl/+; Slc3a2fl/+; Slc7a5fl/+-KO			****	<0.0001			Foxc1fl/+ vs. EC-Foxc1fl/+; Slc3a2fl/+; Slc7a5fl/+-KO			****	<0.0001
	Foxc1fl/+ vs. EC-Foxc1fl/+; Slc3a2fl/+; Slc7a5fl/+-KO			***	0.0001
								EC-Foxc1fl/+-KO vs. EC-Foxc1fl/+; Slc3a2fl/+-KO			ns	0.9996			EC-Foxc1fl/+-KO vs. EC-Foxc1fl/+; Slc3a2fl/+-KO			ns	0.2608
	EC-Foxc1fl/+-KO vs. EC-Foxc1fl/+; Slc3a2fl/+-KO			ns	0.9976			EC-Foxc1fl/+-KO vs. EC-Foxc1fl/+; Slc7a5fl/+-KO			ns	0.9226			EC-Foxc1fl/+-KO vs. EC-Foxc1fl/+; Slc7a5fl/+-KO			*	0.0285
	EC-Foxc1fl/+-KO vs. EC-Foxc1fl/+; Slc7a5fl/+-KO			ns	0.4506			EC-Foxc1fl/+-KO vs. EC-Foxc1fl/+; Slc3a2fl/+; Slc7a5fl/+-KO			***	0.0005			EC-Foxc1fl/+-KO vs. EC-Foxc1fl/+; Slc3a2fl/+; Slc7a5fl/+-KO			*	0.0226
	EC-Foxc1fl/+-KO vs. EC-Foxc1fl/+; Slc3a2fl/+; Slc7a5fl/+-KO			ns	0.5377

## Sheet: Figure 7
F	Quantification of vascular density					G	Quantification of branching index
	Foxc1fl/fl	EC-Foxc1-KO	Foxc1fl/fl MHY	EC-Foxc1-KO MHY			Foxc1fl/fl	EC-Foxc1-KO	Foxc1fl/fl MHY	EC-Foxc1-KO MHY
	1.08859	1.03092	1.18784	1.02831			1.0543	0.716973	1.14122	0.910698
	1.25073	0.890021	1.05233	0.925131			1.49618	0.649801	1.02674	0.706788
	0.896417	0.635931	0.98995	0.958108			0.627567	0.290253	1.11216	0.721898
	0.866503	0.741239	1.08223	0.924012			0.598021	0.462844	1.29701	0.761763
	0.813483	0.680816	1.19661	0.944573			0.675407	0.463943	1.75351	0.814447
	1.0803	0.603003	1.07323	0.719303			1.24566	0.273445	1.04632	0.43229
	1.0952	0.80661					1.48611	0.577646
	0.908772	0.725123					0.816751	0.496527
		0.759106						0.630197
	One-Way ANOVA followed by Dunnett's multiple comparison test			Summary	Adjusted P value		One-Way ANOVA followed by Dunnett's multiple comparison test			Summary	Adjusted P value
	Foxc1fl/fl vs. EC-Foxc1-KO			**	0.0017		Foxc1fl/fl vs. EC-Foxc1-KO			**	0.0018
	Foxc1fl/fl vs. Foxc1fl/fl MHY			ns	0.3589		Foxc1fl/fl vs. Foxc1fl/fl MHY			ns	0.266
	Foxc1fl/fl vs. EC-Foxc1-KO MHY			ns	0.4777		Foxc1fl/fl vs. EC-Foxc1-KO MHY			ns	0.1494

## Sheet: Figure 8
D	Quantification of avascular area (%)					E	Quantification of neovascular tuft area (%)					H	Quantification of extravascular area of dextran (%) (OIR, P18)
	Foxc1fl/fl	EC-Foxc1-KO					Foxc1fl/fl	EC-Foxc1-KO					Foxc1fl/fl	EC-Foxc1-KO
	14.9998	28.4814					2.16514	2.69769					26.4904	52.379
	19.3496	28.4601					0.942194	2.36757					6.69506	14.1478
	11.8353	10.3171					3.32	2.3646					3.21512	25.3724
	4.66464	8.57025					1.86	2.92					8.19554	47.6065
	1.87233	8.86177					3.59	3.51					2.59995
	13.7664	16.6077					1.28	5.21					3.1256
	5.18199	14.5703					1.03	4.28
	4.64542	17.8595						4.09
	6.40492	16.8438						3.56
	10.4745	10.0265						1.04
		7.90345						2.79
		23.2316
		21.9677					Two-tailed unpaired t-test			Summary	P value		Two-tailed unpaired t-test			Summary	P value
		18.8788					EC-Foxc1-KO vs. Foxc1fl/fl			*	0.0494		EC-Foxc1-KO vs. Foxc1fl/fl			*	0.0148
Two-tailed unpaired t-test			Summary	P value
EC-Foxc1-KO vs. Foxc1fl/fl			*	0.0129

## Sheet: Figure 9
D	Quantification of retina vessel outgrowth length					E	Quantification of vascular density							F	Quantification of branching index
	Foxc1+/+	Foxc1c2/+	Foxc1c2/c2				Foxc1+/+	Foxc1c2/+	Foxc1c2/c2						Foxc1+/+	Foxc1c2/+	Foxc1c2/c2
	1.68687	1.62025	1.86187				0.997968	1.09474	1.02459						0.943806	1.23489	1.08563
	1.68329	1.53537	1.5675				0.957238	1.02198	1.09028						0.947718	1.12628	1.03805
	1.767	1.814	1.715				1.03882	0.943373	1.03212						1.11041	0.852627	1.11309
	1.704	1.886	1.805				0.931447	0.993947	1.12121						0.849841	1.09448	1.11589
	1.6125	1.65	1.80475				1.08898	1.13656	1.13804						1.08959	1.18917	1.12313
	2.03075	1.68025	1.564				0.985547	1.12307	1.0315						1.05864	1.10992	1.1034
		1.786	1.943					1.04913	0.977142							1.12815	1.00459
		1.85413	1.82475					1.03009								1.0811
One-Way ANOVA followed by Tukey's multiple comparison test			Summary	Adjusted P value		One-Way ANOVA followed by Tukey's multiple comparison test					Summary	Adjusted P value		One-Way ANOVA followed by Tukey's multiple comparison test					Summary	Adjusted P value
	Foxc1+/+ vs. Foxc1c2/+		ns	0.9628		Foxc1+/+ vs. Foxc1c2/+					ns	0.3194		Foxc1+/+ vs. Foxc1c2/+					ns	0.1298
	Foxc1+/+ vs. Foxc1c2/c2		ns	0.9818		Foxc1+/+ vs. Foxc1c2/c2					ns	0.2165		Foxc1+/+ vs. Foxc1c2/c2					ns	0.2619
	Foxc1+/c2 vs. Foxc1c2/c2		ns	0.8811		Foxc1+/c2 vs. Foxc1c2/c2					ns	0.9448		Foxc1+/c2 vs. Foxc1c2/c2					ns	0.9197

## Sheet: Figure 10
C	Quantification of Foxc1 + cells per vascular area					D	Quantification of % mean PDGFRβ fluorescent intensity per vascular area					E	Quantification of % PDGFRβ+ pericyte coverage area
	Endothelial cells (Foxc1fl/fl)	Endothelial cells (Pericyte-Foxc1-KO)	Pericytes (Foxc1fl/fl)	Pericytes (Pericyte-Foxc1-KO)			Foxc1fl/fl	Pericyte-Foxc1-KO					Foxc1fl/fl	Pericyte-Foxc1-KO
	92.0061	82.8234	107.843	17.6643			108.528	52.1295					55.413	37.2293
	103.733	106.857	127.838	19.2646			104.949	63.347					53.5605	39.6794
	104.052	77.6382	92.495	13.4758			104.394	31.2218					50.1838	44.0965
	93.4326	67.2142	81.2813	8.58902			82.411	49.7678					62.741	21.8253
	106.776	132.806	90.5431	18.9793			99.7173	54.1928					49.221	8.89112
	Two-tailed unpaired t-test	Summary	P value				Two-tailed unpaired t-test	Summary	P value				Two-tailed unpaired t-test	Summary	P value
	Foxc1 + endothelial cells in Pericyte-Foxc1-KO vs. Foxc1fl/fl	ns	0.6061				Pericyte-Foxc1-KO vs. Foxc1fl/fl	****	<0.0001				Pericyte-Foxc1-KO vs. Foxc1fl/fl	**	0.009
	Foxc1 + pericytes in Pericyte-Foxc1-KO vs. Foxc1fl/fl	****	<0.0001
H	Quantification of retina vessel outgrowth length
						I	Quantification of vascular density					J	Quantification of branching index
	Foxc1fl/fl	Pericyte-Foxc1-KO
	1.64237	1.74371					Foxc1fl/fl	Pericyte-Foxc1-KO					Foxc1fl/fl	Pericyte-Foxc1-KO
	1.80787	1.64633					1.00196	0.999724					0.779618	0.913096
	1.91375	1.886					1.0533	0.999924					0.912062	0.853486
	1.95325	1.907					1.0244	0.919248					0.980883	1.00891
	1.83233	1.67686					0.901603	0.840995					1.08808	1.22214
							1.01873	0.924784					1.23936	0.844962
	Two-tailed unpaired t-test	Summary	P value
	Pericyte-Foxc1-KO vs. Foxc1fl/fl	ns	0.4663				Two-tailed unpaired t-test	Summary	P value				Two-tailed unpaired t-test	Summary	P value
							Pericyte-Foxc1-KO vs. Foxc1fl/fl	ns	0.1481				Pericyte-Foxc1-KO vs. Foxc1fl/fl	ns	0.7713
M	Quantification of extravascular area of dextran (%) (P6)
	Foxc1fl/fl	Pericyte-Foxc1-KO
	3.00219	18.008
	1.29462	13.9021
	2.98119	1.85728
	1.98018	1.40021
	7.90471	6.47602
	2.69456	9.77389
	7.42898	16.0808
	10.8662	11.6673
	3.63849
	Two-tailed unpaired t-test	Summary	P value
	Pericyte-Foxc1-KO vs. Foxc1fl/fl	*	0.0427

[truncated: 5 more sheets: Supplementary figure 1, Supplementary figure 2, Supplementary figure 3, Supplementary figure 5, Supplementary figure 6]
